# Supplementary material for: Evaluation of iTRAQ and SWATH-MS for the Quantification of Proteins Associated with Insulin Resistance in Human Duodenal Biopsy Samples
Source: PLoS One. 2015 May 7;10(5):e0125934. doi: 10.1371/journal.pone.0125934 (PMC4423961; doi:10.1371/journal.pone.0125934)
Supplement: S1 Table — (XLS) [file pone.0125934.s002.xls]

## Sheet: iTRAQ_3886prot_figsupp.txt
Table S1 The 3886 proteins identified by iTRAQ with FDR < 1%
N	Unused score	Total score	%Cov	%Cov(50)	%Cov(95)	Accession	Name	Nb Peptides(95%)
1	292.57	292.57	64.07	54.19	51.82	Q09666	Neuroblast differentiation-associated protein AHNAK OS=Homo sapiens GN=AHNAK PE=1 SV=2	154
2	211.55	211.55	69.13	57.24	56.33	P35579	Myosin-9 OS=Homo sapiens GN=MYH9 PE=1 SV=4	164
3	202.73	202.73	64.65	59.45	59	P21333-2	Isoform 2 of Filamin-A OS=Homo sapiens GN=FLNA	123
4	193.62	193.62	47.75	31.36	28.49	Q15149-3	Isoform 3 of Plectin OS=Homo sapiens GN=PLEC	115
5	183.2	183.2	66.63	51.98	50.69	Q13813	Spectrin alpha chain, non-erythrocytic 1 OS=Homo sapiens GN=SPTAN1 PE=1 SV=3	116
6	172.96	188.97	58.56	53.74	52.6	O75369-8	Isoform 8 of Filamin-B OS=Homo sapiens GN=FLNB	117
7	166.49	166.49	43.41	28.67	27.55	Q14204	Cytoplasmic dynein 1 heavy chain 1 OS=Homo sapiens GN=DYNC1H1 PE=1 SV=5	105
8	157.28	176.13	63.31	50.87	50.02	Q7Z406-6	Isoform 6 of Myosin-14 OS=Homo sapiens GN=MYH14	108
9	138.9	138.91	45.23	34.78	33.55	P12111	Collagen alpha-3(VI) chain OS=Homo sapiens GN=COL6A3 PE=1 SV=5	96
10	138.78	138.78	58.33	43.06	40.65	Q01082	Spectrin beta chain, non-erythrocytic 1 OS=Homo sapiens GN=SPTBN1 PE=1 SV=2	93
11	138.26	138.26	66.44	59.37	56.56	Q00610-2	Isoform 2 of Clathrin heavy chain 1 OS=Homo sapiens GN=CLTC	101
12	138.11	170.69	61.76	53.09	51.88	P35749	Myosin-11 OS=Homo sapiens GN=MYH11 PE=1 SV=3	123
13	135.1	135.1	31.27	28.44	27.88	Q9Y6R7	IgGFc-binding protein OS=Homo sapiens GN=FCGBP PE=1 SV=3	84
14	134.32	134.32	65.6	59.53	58.27	P31327	Carbamoyl-phosphate synthase [ammonia], mitochondrial OS=Homo sapiens GN=CPS1 PE=1 SV=2	94
15	123.08	123.1	87.52	84.24	82.59	P02768	Serum albumin OS=Homo sapiens GN=ALB PE=1 SV=2	101
16	120.44	120.44	57.37	51.17	50.81	P01024	Complement C3 OS=Homo sapiens GN=C3 PE=1 SV=2	80
17	117.4	117.4	55.29	43.37	42.5	Q9Y490	Talin-1 OS=Homo sapiens GN=TLN1 PE=1 SV=3	76
18	112.82	112.82	46.2	44.55	43.57	P14410	Sucrase-isomaltase, intestinal OS=Homo sapiens GN=SI PE=1 SV=6	86
19	110.76	110.76	77.06	71.02	71.02	O43707	Alpha-actinin-4 OS=Homo sapiens GN=ACTN4 PE=1 SV=2	83
20	101.03	101.03	57.15	46.29	44.84	P46940	Ras GTPase-activating-like protein IQGAP1 OS=Homo sapiens GN=IQGAP1 PE=1 SV=1	67
21	100.74	100.74	33.77	17.66	17.27	P78527	DNA-dependent protein kinase catalytic subunit OS=Homo sapiens GN=PRKDC PE=1 SV=3	64
22	100.24	100.24	64.92	52.22	50.07	P42704	Leucine-rich PPR motif-containing protein, mitochondrial OS=Homo sapiens GN=LRPPRC PE=1 SV=3	64
23	95.04	95.04	67.37	65.85	64.34	P13639	Elongation factor 2 OS=Homo sapiens GN=EEF2 PE=1 SV=4	73
24	92.18	92.18	71.23	61.89	61.89	P14625	Endoplasmin OS=Homo sapiens GN=HSP90B1 PE=1 SV=1	68
25	89.35	89.42	68.57	61.3	61.3	P55157	Microsomal triglyceride transfer protein large subunit OS=Homo sapiens GN=MTTP PE=1 SV=1	69
26	89.07	89.07	64.82	54.03	52.91	P18206-2	Isoform 1 of Vinculin OS=Homo sapiens GN=VCL	56
27	83.13	83.13	86.42	83.27	83.27	P07237	Protein disulfide-isomerase OS=Homo sapiens GN=P4HB PE=1 SV=3	57
28	81.12	81.12	28.21	14.27	13.04	P04114	Apolipoprotein B-100 OS=Homo sapiens GN=APOB PE=1 SV=2	53
29	78.38	78.38	69.63	59.89	59.89	P02787	Serotransferrin OS=Homo sapiens GN=TF PE=1 SV=3	51
30	77.12	77.14	54.17	45.64	44.01	Q9UBC5	Unconventional myosin-Ia OS=Homo sapiens GN=MYO1A PE=1 SV=1	47
31	76.66	78.82	62.84	54.51	52.19	P07900	Heat shock protein HSP 90-alpha OS=Homo sapiens GN=HSP90AA1 PE=1 SV=5	57
32	76.34	76.34	69.99	64.48	62.91	P40939	Trifunctional enzyme subunit alpha, mitochondrial OS=Homo sapiens GN=HADHA PE=1 SV=2	55
33	75.14	75.14	56.78	48.12	46.98	P53621	Coatomer subunit alpha OS=Homo sapiens GN=COPA PE=1 SV=2	47
34	74.52	74.52	64.21	56.11	56.11	P09327	Villin-1 OS=Homo sapiens GN=VIL1 PE=1 SV=4	64
35	74.49	74.52	88.41	77.85	76.6	P05787	Keratin, type II cytoskeletal 8 OS=Homo sapiens GN=KRT8 PE=1 SV=7	73
36	73.79	73.79	73.68	70.59	69.5	P11142	Heat shock cognate 71 kDa protein OS=Homo sapiens GN=HSPA8 PE=1 SV=1	56
37	73.62	81.09	46.92	37.71	35.87	Q13576	Ras GTPase-activating-like protein IQGAP2 OS=Homo sapiens GN=IQGAP2 PE=1 SV=4	52
38	73.52	73.54	62.95	54.67	54.67	P02545	Prelamin-A/C OS=Homo sapiens GN=LMNA PE=1 SV=1	52
39	73.06	73.07	54.23	46.07	45.46	P05023-3	Isoform 3 of Sodium/potassium-transporting ATPase subunit alpha-1 OS=Homo sapiens GN=ATP1A1	61
40	72.83	72.83	50.57	47.67	47.05	P15144	Aminopeptidase N OS=Homo sapiens GN=ANPEP PE=1 SV=4	61
41	72.26	72.26	54.6	48.03	46.61	A8K7I4	Calcium-activated chloride channel regulator 1 OS=Homo sapiens GN=CLCA1 PE=1 SV=3	53
42	72	72	78.36	67.93	67.93	P49748-2	Isoform 2 of Very long-chain specific acyl-CoA dehydrogenase, mitochondrial OS=Homo sapiens GN=ACADVL	48
43	70.77	70.77	39.87	24.3	23.92	Q92616	Translational activator GCN1 OS=Homo sapiens GN=GCN1L1 PE=1 SV=6	41
44	69.86	69.86	68.11	53.03	51.65	P26038	Moesin OS=Homo sapiens GN=MSN PE=1 SV=3	42
45	69.42	69.42	58.05	52.75	52.12	Q14697	Neutral alpha-glucosidase AB OS=Homo sapiens GN=GANAB PE=1 SV=3	41
46	67.5	67.5	58.16	48.55	47.45	Q9Y4L1	Hypoxia up-regulated protein 1 OS=Homo sapiens GN=HYOU1 PE=1 SV=1	40
47	66.78	66.78	80.54	70.97	69.22	P13796	Plastin-2 OS=Homo sapiens GN=LCP1 PE=1 SV=6	52
48	66	70.56	62.08	56.88	54.89	P11021	78 kDa glucose-regulated protein OS=Homo sapiens GN=HSPA5 PE=1 SV=2	48
49	64.5	64.5	54.25	45.85	45.85	Q02218	2-oxoglutarate dehydrogenase, mitochondrial OS=Homo sapiens GN=OGDH PE=1 SV=3	43
50	64.22	64.22	30.98	22.73	21.95	P09848	Lactase-phlorizin hydrolase OS=Homo sapiens GN=LCT PE=1 SV=3	42
51	64.08	64.08	53.88	46.23	45.56	P21399	Cytoplasmic aconitate hydratase OS=Homo sapiens GN=ACO1 PE=1 SV=3	42
52	64	70	84.12	74.46	74.46	P08670	Vimentin OS=Homo sapiens GN=VIM PE=1 SV=4	66
53	63.05	63.22	84.5	76.75	73.5	P08727	Keratin, type I cytoskeletal 19 OS=Homo sapiens GN=KRT19 PE=1 SV=4	48
54	62.5	62.5	50.9	47.95	47.95	Q99798	Aconitate hydratase, mitochondrial OS=Homo sapiens GN=ACO2 PE=1 SV=2	42
55	62.38	62.38	49.62	45.37	45.37	P22314	Ubiquitin-like modifier-activating enzyme 1 OS=Homo sapiens GN=UBA1 PE=1 SV=3	48
56	61.99	61.99	67.19	59.16	59.16	P10809	60 kDa heat shock protein, mitochondrial OS=Homo sapiens GN=HSPD1 PE=1 SV=2	42
57	61.53	61.53	59.84	50	50	Q9Y678	Coatomer subunit gamma-1 OS=Homo sapiens GN=COPG1 PE=1 SV=1	41
58	61.19	61.2	41.32	32.77	29.51	P01023	Alpha-2-macroglobulin OS=Homo sapiens GN=A2M PE=1 SV=3	39
59	61.12	61.12	62.69	47.68	46.36	P35221	Catenin alpha-1 OS=Homo sapiens GN=CTNNA1 PE=1 SV=1	41
60	61.08	64.18	68.91	65.35	62.77	P30101	Protein disulfide-isomerase A3 OS=Homo sapiens GN=PDIA3 PE=1 SV=4	37
61	60.74	64.8	89.86	78.07	78.07	P35900	Keratin, type I cytoskeletal 20 OS=Homo sapiens GN=KRT20 PE=1 SV=1	45
62	60.36	60.36	77.53	72.81	72.81	P50395	Rab GDP dissociation inhibitor beta OS=Homo sapiens GN=GDI2 PE=1 SV=2	35
63	60.13	60.13	61.29	54.96	48.88	P55072	Transitional endoplasmic reticulum ATPase OS=Homo sapiens GN=VCP PE=1 SV=4	38
64	59.9	61.9	59.24	40.85	39.96	O94832	Unconventional myosin-Id OS=Homo sapiens GN=MYO1D PE=1 SV=2	39
65	59.85	59.86	60.92	47.82	47.82	Q14764	Major vault protein OS=Homo sapiens GN=MVP PE=1 SV=4	34
66	58.98	58.98	64.46	53.74	53.74	Q06210-2	Isoform 2 of Glucosamine--fructose-6-phosphate aminotransferase [isomerizing] 1 OS=Homo sapiens GN=GFPT1	34
67	58.24	58.24	47.53	40.08	36.1	P53618	Coatomer subunit beta OS=Homo sapiens GN=COPB1 PE=1 SV=3	36
68	58.2	58.2	54.51	46.15	45.16	Q7KZF4	Staphylococcal nuclease domain-containing protein 1 OS=Homo sapiens GN=SND1 PE=1 SV=1	35
69	58.18	58.18	65.94	57.66	57.66	Q16822	Phosphoenolpyruvate carboxykinase [GTP], mitochondrial OS=Homo sapiens GN=PCK2 PE=1 SV=3	44
70	58.06	58.06	67.66	63.07	63.07	P00352	Retinal dehydrogenase 1 OS=Homo sapiens GN=ALDH1A1 PE=1 SV=2	47
71	57.69	57.69	84.94	84.34	80.72	P00338	L-lactate dehydrogenase A chain OS=Homo sapiens GN=LDHA PE=1 SV=2	41
72	57.42	57.42	57.59	27.87	27.45	Q9P2E9	Ribosome-binding protein 1 OS=Homo sapiens GN=RRBP1 PE=1 SV=4	37
73	57.28	57.28	66.18	61.48	59.31	P25705	ATP synthase subunit alpha, mitochondrial OS=Homo sapiens GN=ATP5A1 PE=1 SV=1	42
74	57.22	62.3	58.29	56.59	52.87	P13667	Protein disulfide-isomerase A4 OS=Homo sapiens GN=PDIA4 PE=1 SV=2	40
75	57.17	57.19	67.06	56.22	55.93	Q9ULC5	Long-chain-fatty-acid--CoA ligase 5 OS=Homo sapiens GN=ACSL5 PE=1 SV=1	43
76	57.04	57.05	77.94	74.58	74.58	P00558	Phosphoglycerate kinase 1 OS=Homo sapiens GN=PGK1 PE=1 SV=3	39
77	56.72	57.63	39.81	16.44	14.49	P15924	Desmoplakin OS=Homo sapiens GN=DSP PE=1 SV=3	38
78	56.54	56.55	66.85	64.6	63.47	P14618	Pyruvate kinase isozymes M1/M2 OS=Homo sapiens GN=PKM PE=1 SV=4	38
79	56.12	56.12	50.16	40.47	38.02	Q10567-3	Isoform C of AP-1 complex subunit beta-1 OS=Homo sapiens GN=AP1B1	37
80	55.55	55.55	58.29	55.29	55.29	Q12864	Cadherin-17 OS=Homo sapiens GN=CDH17 PE=1 SV=3	37
81	55.18	57.19	60.41	52.22	52.22	P20700	Lamin-B1 OS=Homo sapiens GN=LMNB1 PE=1 SV=2	37
82	55.01	55.01	65.03	50.96	49.32	P13010	X-ray repair cross-complementing protein 5 OS=Homo sapiens GN=XRCC5 PE=1 SV=3	34
83	54.97	55.03	77.13	74.1	74.1	P06576	ATP synthase subunit beta, mitochondrial OS=Homo sapiens GN=ATP5B PE=1 SV=3	48
84	54	54	71.13	70.43	70.43	Q3LXA3	Bifunctional ATP-dependent dihydroxyacetone kinase/FAD-AMP lyase (cyclizing) OS=Homo sapiens GN=DAK PE=1 SV=2	39
85	53.93	57.97	68.84	59.14	59.14	Q14651	Plastin-1 OS=Homo sapiens GN=PLS1 PE=1 SV=2	52
86	53.84	53.84	43.85	30.09	29.23	P07814	Bifunctional glutamate/proline--tRNA ligase OS=Homo sapiens GN=EPRS PE=1 SV=5	34
87	53.52	53.54	77.25	76.64	76.64	P28838-2	Isoform 2 of Cytosol aminopeptidase OS=Homo sapiens GN=LAP3	38
88	53.2	53.61	69.89	61.65	58.24	P06744	Glucose-6-phosphate isomerase OS=Homo sapiens GN=GPI PE=1 SV=4	44
89	52.68	54.01	77.02	62.37	62.37	P06727	Apolipoprotein A-IV OS=Homo sapiens GN=APOA4 PE=1 SV=3	38
90	52.65	52.65	18.99	11.32	11.32	E7EUV1	Mucin-2 OS=Homo sapiens GN=MUC2 PE=4 SV=1	32
91	52.25	90.77	65.97	61.93	60.61	P12814-3	Isoform 3 of Alpha-actinin-1 OS=Homo sapiens GN=ACTN1	61
92	52.23	52.23	66.59	61.73	59.73	P48735	Isocitrate dehydrogenase [NADP], mitochondrial OS=Homo sapiens GN=IDH2 PE=1 SV=2	31
93	52.08	52.09	61.78	56.34	56.34	P04843	Dolichyl-diphosphooligosaccharide--protein glycosyltransferase subunit 1 OS=Homo sapiens GN=RPN1 PE=1 SV=1	32
94	52.04	52.04	91.21	89.84	89.84	P05062	Fructose-bisphosphate aldolase B OS=Homo sapiens GN=ALDOB PE=1 SV=2	48
95	51.74	51.74	47.35	34.68	33.64	Q8WUM4	Programmed cell death 6-interacting protein OS=Homo sapiens GN=PDCD6IP PE=1 SV=1	30
96	51.13	51.16	62.56	54.19	49.75	P12956	X-ray repair cross-complementing protein 6 OS=Homo sapiens GN=XRCC6 PE=1 SV=2	37
97	50.44	50.45	64.02	47.23	43.78	A6NN80	Annexin OS=Homo sapiens GN=ANXA6 PE=3 SV=3	25
98	50.12	50.12	39.29	28.5	28.35	Q08211	ATP-dependent RNA helicase A OS=Homo sapiens GN=DHX9 PE=1 SV=4	30
99	50.06	50.07	70.21	59.01	59.01	P04040	Catalase OS=Homo sapiens GN=CAT PE=1 SV=3	36
100	49.57	49.57	33.76	25.96	25.36	P47989	Xanthine dehydrogenase/oxidase OS=Homo sapiens GN=XDH PE=1 SV=4	28
101	49.52	49.66	80.65	73.96	70.74	P06733	Alpha-enolase OS=Homo sapiens GN=ENO1 PE=1 SV=2	40
102	49.27	49.27	30.27	19.2	18.24	P49327	Fatty acid synthase OS=Homo sapiens GN=FASN PE=1 SV=3	28
103	49.26	49.27	42.41	33.97	33.97	Q9NZ08-2	Isoform 2 of Endoplasmic reticulum aminopeptidase 1 OS=Homo sapiens GN=ERAP1	28
104	48.99	48.99	65.04	63.35	63.35	Q13228	Selenium-binding protein 1 OS=Homo sapiens GN=SELENBP1 PE=1 SV=2	33
105	48.69	48.69	71.68	69.03	64.6	P49411	Elongation factor Tu, mitochondrial OS=Homo sapiens GN=TUFM PE=1 SV=2	27
106	48.62	48.62	39.02	28.7	28.7	Q86VP6	Cullin-associated NEDD8-dissociated protein 1 OS=Homo sapiens GN=CAND1 PE=1 SV=2	27
107	48.34	48.34	59.54	54.15	50.62	Q9H4A4	Aminopeptidase B OS=Homo sapiens GN=RNPEP PE=1 SV=2	27
108	48.22	48.22	58.79	57.12	56.06	Q15067	Peroxisomal acyl-coenzyme A oxidase 1 OS=Homo sapiens GN=ACOX1 PE=1 SV=3	29
109	48.11	48.11	63.72	56.77	54.69	B4E022	Transketolase OS=Homo sapiens GN=TKT PE=2 SV=1	30
110	47.91	53.44	69.53	64.19	62.79	P05783	Keratin, type I cytoskeletal 18 OS=Homo sapiens GN=KRT18 PE=1 SV=2	48
111	47.32	47.32	55.57	49.05	47.42	P51659	Peroxisomal multifunctional enzyme type 2 OS=Homo sapiens GN=HSD17B4 PE=1 SV=3	33
112	47.14	47.14	73.31	67.26	59.25	P36871	Phosphoglucomutase-1 OS=Homo sapiens GN=PGM1 PE=1 SV=3	27
113	47.09	47.09	54.67	51.49	51.49	P08684	Cytochrome P450 3A4 OS=Homo sapiens GN=CYP3A4 PE=1 SV=4	31
114	46.71	46.71	63.5	63.5	62.17	B4E2W0	3-ketoacyl-CoA thiolase OS=Homo sapiens GN=HADHB PE=2 SV=1	32
115	46.54	46.54	77.26	69.05	67.79	Q96KP4	Cytosolic non-specific dipeptidase OS=Homo sapiens GN=CNDP2 PE=1 SV=2	31
116	46.49	46.49	31.18	14.65	14.65	Q6P2Q9	Pre-mRNA-processing-splicing factor 8 OS=Homo sapiens GN=PRPF8 PE=1 SV=2	32
117	46.28	46.28	79.57	75.24	73.56	G3V1U9	Tubulin alpha-1A chain OS=Homo sapiens GN=TUBA1A PE=3 SV=1	41
118	46.21	46.21	74.38	72.36	72.36	P68371	Tubulin beta-4B chain OS=Homo sapiens GN=TUBB4B PE=1 SV=1	52
119	46.04	46.04	71.43	66.11	66.11	P07355-2	Isoform 2 of Annexin A2 OS=Homo sapiens GN=ANXA2	30
120	46.01	46.01	60.34	55.98	55.98	P21397	Amine oxidase [flavin-containing] A OS=Homo sapiens GN=MAOA PE=1 SV=1	29
121	45.93	57.97	54.64	38.78	36.84	P58107	Epiplakin OS=Homo sapiens GN=EPPK1 PE=1 SV=2	32
122	45.83	45.83	45.48	37.73	37.73	B4DGU4	Catenin beta-1 OS=Homo sapiens GN=CTNNB1 PE=2 SV=1	28
123	45.56	45.56	49.7	46.69	46.69	P31040	Succinate dehydrogenase [ubiquinone] flavoprotein subunit, mitochondrial OS=Homo sapiens GN=SDHA PE=1 SV=2	27
124	45.36	45.41	69.53	58.24	56.45	P00367	Glutamate dehydrogenase 1, mitochondrial OS=Homo sapiens GN=GLUD1 PE=1 SV=2	29
125	45.25	45.25	58.03	51.46	51.46	P50990	T-complex protein 1 subunit theta OS=Homo sapiens GN=CCT8 PE=1 SV=4	25
126	45.2	45.22	71.05	59.81	59.57	P01009	Alpha-1-antitrypsin OS=Homo sapiens GN=SERPINA1 PE=1 SV=3	29
127	45.14	45.14	80.41	79.27	66.74	P04181	Ornithine aminotransferase, mitochondrial OS=Homo sapiens GN=OAT PE=1 SV=1	34
128	45.11	45.11	87.88	75.21	71.63	P00813	Adenosine deaminase OS=Homo sapiens GN=ADA PE=1 SV=3	36
129	45.1	45.1	42.49	36.63	36.63	O94973	AP-2 complex subunit alpha-2 OS=Homo sapiens GN=AP2A2 PE=1 SV=2	31
130	44.99	44.99	29.82	17.53	15.74	Q6PIF6	Unconventional myosin-VIIb OS=Homo sapiens GN=MYO7B PE=2 SV=2	24
131	44.94	44.94	28.49	19.58	18.66	P02751-10	Isoform 10 of Fibronectin OS=Homo sapiens GN=FN1	27
132	44.49	44.49	49.34	38	36.56	Q13200	26S proteasome non-ATPase regulatory subunit 2 OS=Homo sapiens GN=PSMD2 PE=1 SV=3	25
133	44.35	44.36	57.81	42.33	40.51	B9A067	Mitochondrial inner membrane protein OS=Homo sapiens GN=IMMT PE=4 SV=2	24
134	44.24	44.25	38.71	27.59	27.59	Q2TB90	Putative hexokinase HKDC1 OS=Homo sapiens GN=HKDC1 PE=2 SV=3	24
135	44.13	73.3	62.71	51.1	49.17	P08238	Heat shock protein HSP 90-beta OS=Homo sapiens GN=HSP90AB1 PE=1 SV=4	44
136	44.07	44.07	39.45	25.67	23.97	Q9NYU2-2	Isoform 2 of UDP-glucose:glycoprotein glucosyltransferase 1 OS=Homo sapiens GN=UGGT1	25
137	43.92	43.92	78.4	68.8	68.8	P63261	Actin, cytoplasmic 2 OS=Homo sapiens GN=ACTG1 PE=1 SV=1	45
138	43.86	43.86	31.94	21.33	20.81	Q6U2E9	C4B1 OS=Homo sapiens GN=C4B PE=4 SV=1	26
139	43.6	45.63	84.64	74.61	69.91	P09525	Annexin A4 OS=Homo sapiens GN=ANXA4 PE=1 SV=4	24
140	43.29	43.29	33.71	18.21	16.85	O75643	U5 small nuclear ribonucleoprotein 200 kDa helicase OS=Homo sapiens GN=SNRNP200 PE=1 SV=2	28
141	43	43	38.05	28.68	28.68	O94979-6	Isoform 6 of Protein transport protein Sec31A OS=Homo sapiens GN=SEC31A	25
142	42.97	42.99	89.85	80.3	77.01	P04406	Glyceraldehyde-3-phosphate dehydrogenase OS=Homo sapiens GN=GAPDH PE=1 SV=3	40
143	42.86	42.86	47.44	37.65	33.3	P55786	Puromycin-sensitive aminopeptidase OS=Homo sapiens GN=NPEPPS PE=1 SV=2	25
144	42.84	42.84	87.93	78.02	77.71	P42330	Aldo-keto reductase family 1 member C3 OS=Homo sapiens GN=AKR1C3 PE=1 SV=4	31
145	42.77	42.77	44.17	32.73	31.98	P11586	C-1-tetrahydrofolate synthase, cytoplasmic OS=Homo sapiens GN=MTHFD1 PE=1 SV=3	28
146	42.59	45.85	70.05	65.46	64.01	O75874	Isocitrate dehydrogenase [NADP] cytoplasmic OS=Homo sapiens GN=IDH1 PE=1 SV=2	34
147	42.52	42.52	63.98	54.92	53.74	P54868	Hydroxymethylglutaryl-CoA synthase, mitochondrial OS=Homo sapiens GN=HMGCS2 PE=1 SV=1	34
148	42.48	42.48	34.24	22.27	22.27	Q9UM54-5	Isoform 5 of Unconventional myosin-VI OS=Homo sapiens GN=MYO6	25
149	42.42	44.43	52.87	38.29	36.97	P38646	Stress-70 protein, mitochondrial OS=Homo sapiens GN=HSPA9 PE=1 SV=2	28
150	42.16	42.16	48.37	37.56	33.29	Q96QK1	Vacuolar protein sorting-associated protein 35 OS=Homo sapiens GN=VPS35 PE=1 SV=2	27
151	42.1	42.1	48.35	42.24	38.94	O75083	WD repeat-containing protein 1 OS=Homo sapiens GN=WDR1 PE=1 SV=4	23
152	42.04	50.24	64.72	58.09	56.96	F8VZJ4	Heat shock 70 kDa protein 1A/1B OS=Homo sapiens GN=HSPA1B PE=3 SV=1	35
153	42	48	54.16	53.58	53.58	P05091	Aldehyde dehydrogenase, mitochondrial OS=Homo sapiens GN=ALDH2 PE=1 SV=2	33
154	42	42	50.76	33.18	33.18	P54136	Arginine--tRNA ligase, cytoplasmic OS=Homo sapiens GN=RARS PE=1 SV=2	22
155	41.95	41.95	50.91	35.1	33.85	P11678	Eosinophil peroxidase OS=Homo sapiens GN=EPX PE=1 SV=2	24
156	41.94	41.95	56.7	46.61	42.94	P49368	T-complex protein 1 subunit gamma OS=Homo sapiens GN=CCT3 PE=1 SV=4	23
157	41.82	41.82	37.28	26.26	24.72	Q01970	1-phosphatidylinositol 4,5-bisphosphate phosphodiesterase beta-3 OS=Homo sapiens GN=PLCB3 PE=1 SV=2	24
158	41.56	41.56	71.63	59.07	59.07	P00505	Aspartate aminotransferase, mitochondrial OS=Homo sapiens GN=GOT2 PE=1 SV=3	24
159	41.16	53.23	72.13	62.55	56.81	P17661	Desmin OS=Homo sapiens GN=DES PE=1 SV=3	35
160	40.97	67.21	71.5	55.63	51.88	P15311	Ezrin OS=Homo sapiens GN=EZR PE=1 SV=4	45
161	40.94	40.95	57.4	44.06	44.06	P11940-2	Isoform 2 of Polyadenylate-binding protein 1 OS=Homo sapiens GN=PABPC1	24
162	40.94	40.94	87.97	74.79	71.06	P21695	Glycerol-3-phosphate dehydrogenase [NAD(+)], cytoplasmic OS=Homo sapiens GN=GPD1 PE=1 SV=4	25
163	40.85	40.85	51.62	45.32	45.32	F8VV40	Leukotriene A-4 hydrolase OS=Homo sapiens GN=LTA4H PE=4 SV=1	24
164	40.71	40.71	74.03	65.15	65.15	P68104	Elongation factor 1-alpha 1 OS=Homo sapiens GN=EEF1A1 PE=1 SV=1	35
165	40.5	40.5	84.18	78.8	76.58	O60218	Aldo-keto reductase family 1 member B10 OS=Homo sapiens GN=AKR1B10 PE=1 SV=2	29
166	40.48	40.49	50.57	30.01	28.14	P33176	Kinesin-1 heavy chain OS=Homo sapiens GN=KIF5B PE=1 SV=1	24
167	40.42	40.42	63.61	58.58	57.99	P09467	Fructose-1,6-bisphosphatase 1 OS=Homo sapiens GN=FBP1 PE=1 SV=5	29
168	40.39	40.39	78.43	76.96	75.49	Q03154	Aminoacylase-1 OS=Homo sapiens GN=ACY1 PE=1 SV=1	29
169	40.31	40.31	53.98	52.26	50.97	P16233	Pancreatic triacylglycerol lipase OS=Homo sapiens GN=PNLIP PE=1 SV=1	26
170	40.27	40.27	75.32	58.51	57.02	B4DQJ8	6-phosphogluconate dehydrogenase, decarboxylating OS=Homo sapiens GN=PGD PE=2 SV=1	25
171	40.11	40.11	52.48	43.48	43.48	P02671-2	Isoform 2 of Fibrinogen alpha chain OS=Homo sapiens GN=FGA	26
172	40.04	40.04	39.7	28.33	25.82	O60716-13	Isoform 2A of Catenin delta-1 OS=Homo sapiens GN=CTNND1	25
173	40.03	45.39	87.22	79.17	79.17	Q86UY0	TXNDC5 protein OS=Homo sapiens GN=TXNDC5 PE=2 SV=1	29
174	39.91	39.91	50.45	47.41	47.41	O00748	Cocaine esterase OS=Homo sapiens GN=CES2 PE=1 SV=1	30
175	39.86	43.99	84.07	78.02	71.7	P04075	Fructose-bisphosphate aldolase A OS=Homo sapiens GN=ALDOA PE=1 SV=2	33
176	39.85	39.85	51.83	33.24	29.86	P19338	Nucleolin OS=Homo sapiens GN=NCL PE=1 SV=3	27
177	39.43	39.44	32.85	28.07	28.07	O60763	General vesicular transport factor p115 OS=Homo sapiens GN=USO1 PE=1 SV=2	25
178	39.37	39.37	68.52	60.05	58.6	P17174	Aspartate aminotransferase, cytoplasmic OS=Homo sapiens GN=GOT1 PE=1 SV=3	26
179	39.06	39.06	56.75	54.92	54.92	P02679-2	Isoform Gamma-A of Fibrinogen gamma chain OS=Homo sapiens GN=FGG	22
180	38.85	39.17	51.54	44.07	44.07	Q15582	Transforming growth factor-beta-induced protein ig-h3 OS=Homo sapiens GN=TGFBI PE=1 SV=1	32
181	38.64	38.64	46.64	33.75	31.37	P07384	Calpain-1 catalytic subunit OS=Homo sapiens GN=CAPN1 PE=1 SV=1	22
182	38.55	38.55	38.84	32.66	31.27	P54886-2	Isoform Short of Delta-1-pyrroline-5-carboxylate synthase OS=Homo sapiens GN=ALDH18A1	23
183	38.33	38.33	62.01	58.12	56.75	P26641	Elongation factor 1-gamma OS=Homo sapiens GN=EEF1G PE=1 SV=3	24
184	38.22	38.22	63.36	50.55	50.55	B4DJV2	Citrate synthase OS=Homo sapiens GN=CS PE=2 SV=1	28
185	38.15	38.15	78.23	77.92	77.92	P63244	Guanine nucleotide-binding protein subunit beta-2-like 1 OS=Homo sapiens GN=GNB2L1 PE=1 SV=3	23
186	38.11	38.11	48.73	41.26	41.26	P30153	Serine/threonine-protein phosphatase 2A 65 kDa regulatory subunit A alpha isoform OS=Homo sapiens GN=PPP2R1A PE=1 SV=4	26
187	38.03	38.03	44.1	34.23	34.23	P17858	6-phosphofructokinase, liver type OS=Homo sapiens GN=PFKL PE=1 SV=6	24
188	38.02	38.02	70.47	60.74	60.74	P05141	ADP/ATP translocase 2 OS=Homo sapiens GN=SLC25A5 PE=1 SV=7	27
189	38.01	38.01	64.51	60.19	60.19	P27797	Calreticulin OS=Homo sapiens GN=CALR PE=1 SV=1	28
190	38	38	83.92	74.48	74.48	P60174	Triosephosphate isomerase OS=Homo sapiens GN=TPI1 PE=1 SV=3	28
191	38	38	65.15	63.94	63.94	P01857	Ig gamma-1 chain C region OS=Homo sapiens GN=IGHG1 PE=1 SV=1	33
192	37.98	37.98	67.1	57.76	52.52	P78371	T-complex protein 1 subunit beta OS=Homo sapiens GN=CCT2 PE=1 SV=4	24
193	37.94	38.04	68.42	57.29	54.86	O60701	UDP-glucose 6-dehydrogenase OS=Homo sapiens GN=UGDH PE=1 SV=1	25
194	37.94	37.94	64.14	55.32	53.87	P34913	Bifunctional epoxide hydrolase 2 OS=Homo sapiens GN=EPHX2 PE=1 SV=2	26
195	37.91	37.91	42.95	34.93	31.69	P50416	Carnitine O-palmitoyltransferase 1, liver isoform OS=Homo sapiens GN=CPT1A PE=1 SV=2	32
196	37.84	37.84	36.61	30.91	30.91	Q00839	Heterogeneous nuclear ribonucleoprotein U OS=Homo sapiens GN=HNRNPU PE=1 SV=6	25
197	37.79	37.79	59.36	44.83	42.36	P00738	Haptoglobin OS=Homo sapiens GN=HP PE=1 SV=1	27
198	37.58	37.58	89.8	89.8	89.8	P68871	Hemoglobin subunit beta OS=Homo sapiens GN=HBB PE=1 SV=2	32
199	37.44	37.44	46.86	31.44	31.44	P11216	Glycogen phosphorylase, brain form OS=Homo sapiens GN=PYGB PE=1 SV=5	21
200	37.19	37.19	53.96	53.96	53.96	P31930	Cytochrome b-c1 complex subunit 1, mitochondrial OS=Homo sapiens GN=UQCRC1 PE=1 SV=3	23
201	36.92	36.92	55.64	42.51	39.74	P48643	T-complex protein 1 subunit epsilon OS=Homo sapiens GN=CCT5 PE=1 SV=1	23
202	36.72	36.72	44.91	44.91	44.91	P23526	Adenosylhomocysteinase OS=Homo sapiens GN=AHCY PE=1 SV=4	22
203	36.69	36.69	58.03	53.48	52.04	P15086	Carboxypeptidase B OS=Homo sapiens GN=CPB1 PE=1 SV=4	19
204	36.68	36.68	51.24	42.75	42.75	Q15436	Protein transport protein Sec23A OS=Homo sapiens GN=SEC23A PE=1 SV=2	28
205	36.66	36.66	41.12	32.81	32.81	Q12906-4	Isoform 4 of Interleukin enhancer-binding factor 3 OS=Homo sapiens GN=ILF3	21
206	36.48	36.48	79.66	74.01	72.32	P00480	Ornithine carbamoyltransferase, mitochondrial OS=Homo sapiens GN=OTC PE=1 SV=3	28
207	36.37	36.37	66.93	64.53	60.27	P00325	Alcohol dehydrogenase 1B OS=Homo sapiens GN=ADH1B PE=1 SV=2	23
208	36.33	36.33	46.81	34.19	34.19	P23786	Carnitine O-palmitoyltransferase 2, mitochondrial OS=Homo sapiens GN=CPT2 PE=1 SV=2	21
209	36.33	36.33	51.8	47.06	45.92	Q6UWM9	UDP-glucuronosyltransferase 2A3 OS=Homo sapiens GN=UGT2A3 PE=2 SV=2	22
210	36.16	36.16	36.04	21.63	21.63	O75533	Splicing factor 3B subunit 1 OS=Homo sapiens GN=SF3B1 PE=1 SV=3	20
211	36.13	36.13	53.82	43.34	43.34	P22626	Heterogeneous nuclear ribonucleoproteins A2/B1 OS=Homo sapiens GN=HNRNPA2B1 PE=1 SV=2	21
212	36.08	36.08	69.02	40.8	38.96	Q6ZN40	Tropomyosin 1 (Alpha), isoform CRA_f OS=Homo sapiens GN=TPM1 PE=2 SV=1	22
213	36.03	36.03	74.7	66.27	66.27	Q06323	Proteasome activator complex subunit 1 OS=Homo sapiens GN=PSME1 PE=1 SV=1	24
214	36.02	36.02	53.52	41.34	38.83	Q13724	Mannosyl-oligosaccharide glucosidase OS=Homo sapiens GN=MOGS PE=1 SV=5	20
215	36.02	36.02	54.77	50.51	50.51	P12955	Xaa-Pro dipeptidase OS=Homo sapiens GN=PEPD PE=1 SV=3	22
216	36	36	71.94	67.46	67.46	Q16698	2,4-dienoyl-CoA reductase, mitochondrial OS=Homo sapiens GN=DECR1 PE=1 SV=1	23
217	36	36	57.99	53.9	53.9	Q6XQN6	Nicotinate phosphoribosyltransferase OS=Homo sapiens GN=NAPRT1 PE=1 SV=2	24
218	36	36	79.01	77.37	77.37	P23396	40S ribosomal protein S3 OS=Homo sapiens GN=RPS3 PE=1 SV=2	21
219	35.95	35.95	82.04	67.76	65.31	P63104	14-3-3 protein zeta/delta OS=Homo sapiens GN=YWHAZ PE=1 SV=1	28
220	35.58	36.07	58.04	42.77	42.77	P02675	Fibrinogen beta chain OS=Homo sapiens GN=FGB PE=1 SV=2	23
221	35.49	35.49	75.78	70.24	68.17	P00491	Purine nucleoside phosphorylase OS=Homo sapiens GN=PNP PE=1 SV=2	24
222	35.34	40.08	75.31	68.12	66.25	P08758	Annexin A5 OS=Homo sapiens GN=ANXA5 PE=1 SV=2	24
223	35.31	35.31	45.85	30.92	29.54	Q92841-1	Isoform 2 of Probable ATP-dependent RNA helicase DDX17 OS=Homo sapiens GN=DDX17	21
224	35.24	35.25	45.42	30.06	29.29	P47897	Glutamine--tRNA ligase OS=Homo sapiens GN=QARS PE=1 SV=1	20
225	35.06	35.06	47.3	36.32	35.3	P27824	Calnexin OS=Homo sapiens GN=CANX PE=1 SV=2	22
226	35	35	51.33	33.33	30.93	P08473	Neprilysin OS=Homo sapiens GN=MME PE=1 SV=2	20
227	34.95	34.95	32.81	23.46	23.46	P53396-2	Isoform 2 of ATP-citrate synthase OS=Homo sapiens GN=ACLY	21
228	34.87	34.87	37.06	26.26	24.61	P12109	Collagen alpha-1(VI) chain OS=Homo sapiens GN=COL6A1 PE=1 SV=3	25
229	34.62	34.62	41.9	17.87	17.22	Q14152	Eukaryotic translation initiation factor 3 subunit A OS=Homo sapiens GN=EIF3A PE=1 SV=1	21
230	34.56	34.58	40.43	24.09	24.09	O14980	Exportin-1 OS=Homo sapiens GN=XPO1 PE=1 SV=1	25
231	34.55	34.55	51.59	41.68	39.44	Q02252	Methylmalonate-semialdehyde dehydrogenase [acylating], mitochondrial OS=Homo sapiens GN=ALDH6A1 PE=1 SV=2	19
232	34.42	34.42	14.89	7.014	6.764	P98160	Basement membrane-specific heparan sulfate proteoglycan core protein OS=Homo sapiens GN=HSPG2 PE=1 SV=4	24
233	34.34	34.34	29.83	20.17	19.54	P26640	Valine--tRNA ligase OS=Homo sapiens GN=VARS PE=1 SV=4	21
234	34.32	34.32	48.99	29.74	28.25	P55060-3	Isoform 3 of Exportin-2 OS=Homo sapiens GN=CSE1L	20
235	34.26	34.26	73.3	67.51	66.75	P42765	3-ketoacyl-CoA thiolase, mitochondrial OS=Homo sapiens GN=ACAA2 PE=1 SV=2	26
236	34.07	34.07	57.96	51.44	49.87	P29466-2	Isoform Beta of Caspase-1 OS=Homo sapiens GN=CASP1	21
237	34.04	34.04	49.43	40.49	40.49	P04844-2	Isoform 2 of Dolichyl-diphosphooligosaccharide--protein glycosyltransferase subunit 2 OS=Homo sapiens GN=RPN2	22
238	34.01	36.05	51.88	44.69	43.66	P23368	NAD-dependent malic enzyme, mitochondrial OS=Homo sapiens GN=ME2 PE=1 SV=1	18
239	34	34.19	71.69	68.31	66.46	P14550	Alcohol dehydrogenase [NADP(+)] OS=Homo sapiens GN=AKR1A1 PE=1 SV=3	20
240	34	34.01	63.36	58.28	58.28	P22695	Cytochrome b-c1 complex subunit 2, mitochondrial OS=Homo sapiens GN=UQCRC2 PE=1 SV=3	22
241	33.99	33.99	44.61	34.47	30.79	E7EPL4	Pyridoxal-dependent decarboxylase domain-containing protein 1 OS=Homo sapiens GN=PDXDC1 PE=3 SV=1	21
242	33.97	34	35.59	17.08	15.88	Q7L576	Cytoplasmic FMR1-interacting protein 1 OS=Homo sapiens GN=CYFIP1 PE=1 SV=1	17
243	33.81	33.81	53.41	48.13	48.13	P07099	Epoxide hydrolase 1 OS=Homo sapiens GN=EPHX1 PE=1 SV=1	19
244	33.8	33.8	61.82	46.8	46.8	P60842	Eukaryotic initiation factor 4A-I OS=Homo sapiens GN=EIF4A1 PE=1 SV=1	19
245	33.77	33.77	31.96	26.03	26.03	Q14974	Importin subunit beta-1 OS=Homo sapiens GN=KPNB1 PE=1 SV=2	23
246	33.7	33.73	43.23	33.52	31.74	P06396-2	Isoform 2 of Gelsolin OS=Homo sapiens GN=GSN	23
247	33.68	33.73	45.95	39.61	39.61	P23141-2	Isoform 2 of Liver carboxylesterase 1 OS=Homo sapiens GN=CES1	22
248	33.53	33.53	19.57	7.274	7.274	Q7Z6Z7-2	Isoform 2 of E3 ubiquitin-protein ligase HUWE1 OS=Homo sapiens GN=HUWE1	22
249	33.46	33.46	60.68	58.74	58.74	P16219	Short-chain specific acyl-CoA dehydrogenase, mitochondrial OS=Homo sapiens GN=ACADS PE=1 SV=1	26
250	33.44	33.46	47.49	36.47	36.47	Q16134	Electron transfer flavoprotein-ubiquinone oxidoreductase, mitochondrial OS=Homo sapiens GN=ETFDH PE=1 SV=2	23
251	33.26	33.26	74.66	73.29	73.29	Q32Q12	Nucleoside diphosphate kinase F OS=Homo sapiens GN=NME1-NME2 PE=2 SV=1	25
252	33.17	33.21	56.12	47.48	44.96	P17987	T-complex protein 1 subunit alpha OS=Homo sapiens GN=TCP1 PE=1 SV=1	20
253	33.15	33.15	52.67	32.04	31.86	P31948	Stress-induced-phosphoprotein 1 OS=Homo sapiens GN=STIP1 PE=1 SV=1	18
254	33.13	33.14	63.86	48.64	44.32	P61978-3	Isoform 3 of Heterogeneous nuclear ribonucleoprotein K OS=Homo sapiens GN=HNRNPK	23
255	33.07	34.47	70.79	59.18	57.3	P02647	Apolipoprotein A-I OS=Homo sapiens GN=APOA1 PE=1 SV=1	24
256	33.01	43.46	47.11	42.28	39.73	P14923	Junction plakoglobin OS=Homo sapiens GN=JUP PE=1 SV=3	27
257	32.98	32.99	45.55	32.33	26.44	P01833	Polymeric immunoglobulin receptor OS=Homo sapiens GN=PIGR PE=1 SV=4	19
258	32.97	33.01	49.2	39.8	38.6	P80404	4-aminobutyrate aminotransferase, mitochondrial OS=Homo sapiens GN=ABAT PE=1 SV=3	20
259	32.9	32.9	52	45.26	40	Q01518	Adenylyl cyclase-associated protein 1 OS=Homo sapiens GN=CAP1 PE=1 SV=5	22
260	32.87	32.87	80.12	75.3	75.3	P23528	Cofilin-1 OS=Homo sapiens GN=CFL1 PE=1 SV=3	20
261	32.81	32.96	56.83	49.78	48.68	Q9Y2T3	Guanine deaminase OS=Homo sapiens GN=GDA PE=1 SV=1	22
262	32.74	32.74	76.27	74.24	72.2	P50224	Sulfotransferase 1A3/1A4 OS=Homo sapiens GN=SULT1A3 PE=1 SV=1	22
263	32.71	32.71	47.81	32.33	32.33	P52272	Heterogeneous nuclear ribonucleoprotein M OS=Homo sapiens GN=HNRNPM PE=1 SV=3	20
264	32.63	32.71	66.81	58.67	58.67	P07954-2	Isoform Cytoplasmic of Fumarate hydratase, mitochondrial OS=Homo sapiens GN=FH	21
265	32.57	32.57	72.78	63.31	61.24	P40926	Malate dehydrogenase, mitochondrial OS=Homo sapiens GN=MDH2 PE=1 SV=3	20
266	32.5	32.5	47.63	35.1	35.1	O60506-4	Isoform 4 of Heterogeneous nuclear ribonucleoprotein Q OS=Homo sapiens GN=SYNCRIP	17
267	32.47	32.52	44.15	32.74	31.64	P28331	NADH-ubiquinone oxidoreductase 75 kDa subunit, mitochondrial OS=Homo sapiens GN=NDUFS1 PE=1 SV=3	19
268	32.46	32.47	59.22	44.5	42.98	E9PBU3	Phosphoribosylaminoimidazolecarboxamide formyltransferase OS=Homo sapiens GN=ATIC PE=4 SV=1	19
269	32.41	32.43	60.42	47.69	44.68	Q96I99	Succinyl-CoA ligase [GDP-forming] subunit beta, mitochondrial OS=Homo sapiens GN=SUCLG2 PE=1 SV=2	22
270	32.34	32.34	67.74	60.6	59.22	O60664	Perilipin-3 OS=Homo sapiens GN=PLIN3 PE=1 SV=3	22
271	32.27	32.27	44.17	32.5	31.31	P16435	NADPH--cytochrome P450 reductase OS=Homo sapiens GN=POR PE=1 SV=2	22
272	32.12	32.12	35.73	18.69	17.35	Q00341	Vigilin OS=Homo sapiens GN=HDLBP PE=1 SV=2	19
273	32.07	32.07	49.05	41.61	41.61	A1L0T0	Acetolactate synthase-like protein OS=Homo sapiens GN=ILVBL PE=1 SV=2	22
274	32.05	32.05	53.79	46.4	46.4	P09923	Intestinal-type alkaline phosphatase OS=Homo sapiens GN=ALPI PE=1 SV=2	17
275	32.04	32.04	37.9	21.23	18.59	B9ZVX0	Diaphanous homolog 1 (Drosophila), isoform CRA_a OS=Homo sapiens GN=DIAPH1 PE=4 SV=1	19
276	32	34.07	64.43	47.07	47.07	Q02818	Nucleobindin-1 OS=Homo sapiens GN=NUCB1 PE=1 SV=4	18
277	32	32	70.76	61.73	61.73	P16152	Carbonyl reductase [NADPH] 1 OS=Homo sapiens GN=CBR1 PE=1 SV=3	30
278	32	32	58.13	57.18	57.18	P61158	Actin-related protein 3 OS=Homo sapiens GN=ACTR3 PE=1 SV=3	20
279	31.92	31.92	49.51	44.42	44.42	P07339	Cathepsin D OS=Homo sapiens GN=CTSD PE=1 SV=1	27
280	31.9	31.9	53.72	41.85	40.64	Q16851-2	Isoform 2 of UTP--glucose-1-phosphate uridylyltransferase OS=Homo sapiens GN=UGP2	18
281	31.87	31.88	54.61	30.53	29.74	Q9UHB6-4	Isoform 4 of LIM domain and actin-binding protein 1 OS=Homo sapiens GN=LIMA1	21
282	31.82	34.11	37.35	24.71	24.03	O00159-2	Isoform 2 of Unconventional myosin-Ic OS=Homo sapiens GN=MYO1C	21
283	31.77	35.82	49.06	40.75	40.75	O75795	UDP-glucuronosyltransferase 2B17 OS=Homo sapiens GN=UGT2B17 PE=2 SV=1	29
284	31.58	31.58	72.12	65.73	55.5	P50440-2	Isoform 2 of Glycine amidinotransferase, mitochondrial OS=Homo sapiens GN=GATM	20
285	31.36	31.37	32.17	22.64	22.64	Q16706	Alpha-mannosidase 2 OS=Homo sapiens GN=MAN2A1 PE=1 SV=2	20
286	31.24	31.24	52.85	41.99	40.88	Q9NZN4	EH domain-containing protein 2 OS=Homo sapiens GN=EHD2 PE=1 SV=2	18
287	31.15	35.2	74.51	67.84	67.84	P62258	14-3-3 protein epsilon OS=Homo sapiens GN=YWHAE PE=1 SV=1	27
288	30.88	30.88	67.76	53.47	51.02	Q96DG6	Carboxymethylenebutenolidase homolog OS=Homo sapiens GN=CMBL PE=1 SV=1	20
289	30.79	30.79	45.5	32.92	32.92	Q08426	Peroxisomal bifunctional enzyme OS=Homo sapiens GN=EHHADH PE=1 SV=3	18
290	30.78	30.78	59.63	52.38	52.38	P49753	Acyl-coenzyme A thioesterase 2, mitochondrial OS=Homo sapiens GN=ACOT2 PE=1 SV=6	19
291	30.61	30.66	61	61	58.33	O15144	Actin-related protein 2/3 complex subunit 2 OS=Homo sapiens GN=ARPC2 PE=1 SV=1	20
292	30.45	30.45	60.72	50.13	47.55	P37059	Estradiol 17-beta-dehydrogenase 2 OS=Homo sapiens GN=HSD17B2 PE=1 SV=1	19
293	30.23	30.23	69.91	64.58	62.38	Q9Y2S2	Lambda-crystallin homolog OS=Homo sapiens GN=CRYL1 PE=1 SV=3	16
294	30.23	30.23	52.58	52.58	46.81	Q14914	Prostaglandin reductase 1 OS=Homo sapiens GN=PTGR1 PE=1 SV=2	16
295	30.14	32.14	75	63.42	63.42	P08319	Alcohol dehydrogenase 4 OS=Homo sapiens GN=ADH4 PE=1 SV=5	20
296	30.14	30.14	79.8	73.23	73.23	P32119	Peroxiredoxin-2 OS=Homo sapiens GN=PRDX2 PE=1 SV=5	21
297	30.1	32.1	57.76	49.4	49.4	P15085	Carboxypeptidase A1 OS=Homo sapiens GN=CPA1 PE=1 SV=2	20
298	30.1	30.17	50.82	38.64	37.24	P36578	60S ribosomal protein L4 OS=Homo sapiens GN=RPL4 PE=1 SV=5	20
299	30.01	31.84	40.19	12.39	11.63	Q14980	Nuclear mitotic apparatus protein 1 OS=Homo sapiens GN=NUMA1 PE=1 SV=2	20
300	30	30	26.82	10.86	10.86	J3KN16	Protein KIAA0368 OS=Homo sapiens GN=KIAA0368 PE=4 SV=1	16
301	29.85	29.85	39.82	38.27	38.27	P01871	Ig mu chain C region OS=Homo sapiens GN=IGHM PE=1 SV=3	20
302	29.78	29.78	61.8	53.05	53.05	Q16795	NADH dehydrogenase [ubiquinone] 1 alpha subcomplex subunit 9, mitochondrial OS=Homo sapiens GN=NDUFA9 PE=1 SV=2	16
303	29.77	29.78	47.62	43.07	41.77	P02790	Hemopexin OS=Homo sapiens GN=HPX PE=1 SV=2	16
304	29.54	29.54	36.37	20.44	19.63	P50570-2	Isoform 2 of Dynamin-2 OS=Homo sapiens GN=DNM2	16
305	29.33	29.34	36.49	24.86	20.87	B4DZI8	Coatomer protein complex, subunit beta 2 (Beta prime), isoform CRA_b OS=Homo sapiens GN=COPB2 PE=2 SV=1	16
306	29.32	29.37	51.23	47.04	47.04	Q9BS26	Endoplasmic reticulum resident protein 44 OS=Homo sapiens GN=ERP44 PE=1 SV=1	18
307	29.29	29.29	65.57	50.9	50.9	P40925	Malate dehydrogenase, cytoplasmic OS=Homo sapiens GN=MDH1 PE=1 SV=4	19
308	29.26	29.26	43.84	31.51	31.12	P48444	Coatomer subunit delta OS=Homo sapiens GN=ARCN1 PE=1 SV=1	18
309	29.22	29.31	65.82	53.8	53.8	P27216	Annexin A13 OS=Homo sapiens GN=ANXA13 PE=1 SV=3	18
310	29.19	29.19	57.28	53.25	47.06	P56470	Galectin-4 OS=Homo sapiens GN=LGALS4 PE=1 SV=1	26
311	29.17	29.17	52.52	43.62	40.06	P37837	Transaldolase OS=Homo sapiens GN=TALDO1 PE=1 SV=2	16
312	29.17	29.17	50.91	47.27	47.27	B7Z9I1	Medium-chain-specific acyl-CoA dehydrogenase, mitochondrial OS=Homo sapiens GN=ACADM PE=2 SV=1	21
313	29.12	29.18	79.93	70.42	70.42	P13804-2	Isoform 2 of Electron transfer flavoprotein subunit alpha, mitochondrial OS=Homo sapiens GN=ETFA	22
314	29.12	29.12	73.89	73.89	71.97	Q16836	Hydroxyacyl-coenzyme A dehydrogenase, mitochondrial OS=Homo sapiens GN=HADH PE=1 SV=3	22
315	29.05	29.06	33.91	19.96	19.33	O00410	Importin-5 OS=Homo sapiens GN=IPO5 PE=1 SV=4	15
316	28.85	28.85	46.79	36.32	32.29	O94925	Glutaminase kidney isoform, mitochondrial OS=Homo sapiens GN=GLS PE=1 SV=1	19
317	28.81	28.81	29.43	23.23	23.23	O94855-2	Isoform 2 of Protein transport protein Sec24D OS=Homo sapiens GN=SEC24D	17
318	28.67	28.67	43.35	21.62	20.81	Q9Y2J2-2	Isoform B of Band 4.1-like protein 3 OS=Homo sapiens GN=EPB41L3	16
319	28.61	28.64	62.05	43.49	41.83	Q00325-2	Isoform B of Phosphate carrier protein, mitochondrial OS=Homo sapiens GN=SLC25A3	17
320	28.55	28.55	53.56	39.56	38.22	Q9Y6N5	Sulfide:quinone oxidoreductase, mitochondrial OS=Homo sapiens GN=SQRDL PE=1 SV=1	16
321	28.5	28.5	66.35	61.64	59.75	P27695	DNA-(apurinic or apyrimidinic site) lyase OS=Homo sapiens GN=APEX1 PE=1 SV=2	16
322	28.47	28.47	19.54	4.699	4.509	Q63HN8-4	Isoform 2 of E3 ubiquitin-protein ligase RNF213 OS=Homo sapiens GN=RNF213	16
323	28.42	28.62	42.05	27.66	25.17	P26639	Threonine--tRNA ligase, cytoplasmic OS=Homo sapiens GN=TARS PE=1 SV=3	15
324	28.41	30.49	46.15	37.85	37.85	P49189	4-trimethylaminobutyraldehyde dehydrogenase OS=Homo sapiens GN=ALDH9A1 PE=1 SV=3	18
325	28.4	28.4	41.15	31.37	30.35	Q8TE67	Epidermal growth factor receptor kinase substrate 8-like protein 3 OS=Homo sapiens GN=EPS8L3 PE=1 SV=2	15
326	28.39	28.39	43.66	30.56	27.75	P48147	Prolyl endopeptidase OS=Homo sapiens GN=PREP PE=1 SV=2	16
327	28.36	28.36	50.08	39.15	36.22	O95831	Apoptosis-inducing factor 1, mitochondrial OS=Homo sapiens GN=AIFM1 PE=1 SV=1	15
328	28.35	28.35	73.02	50.7	50.7	P09429	High mobility group protein B1 OS=Homo sapiens GN=HMGB1 PE=1 SV=3	19
329	28.34	28.34	47.32	31.41	30.22	A6NM69	Non-specific lipid-transfer protein OS=Homo sapiens GN=SCP2 PE=4 SV=2	17
330	28.27	28.27	69.15	62.23	56.65	F8VTY8	Proliferation-associated protein 2G4 OS=Homo sapiens GN=PA2G4 PE=4 SV=1	20
331	28.26	28.26	58.71	47.75	44.81	P04746	Pancreatic alpha-amylase OS=Homo sapiens GN=AMY2A PE=1 SV=2	22
332	28.19	36.22	47.42	44.84	43.06	B7Z242	Amine oxidase [flavin-containing] B OS=Homo sapiens GN=MAOB PE=2 SV=1	21
333	28.19	30.28	20.04	12.6	12.38	E7ER45	Maltase-glucoamylase, intestinal OS=Homo sapiens GN=MGAM PE=4 SV=1	19
334	28.17	28.17	37.58	31.75	30.8	Q9NY33	Dipeptidyl peptidase 3 OS=Homo sapiens GN=DPP3 PE=1 SV=2	16
335	28.06	28.06	40.76	32.95	26.29	P14314-2	Isoform 2 of Glucosidase 2 subunit beta OS=Homo sapiens GN=PRKCSH	14
336	28.06	28.06	57.89	54.39	54.39	P22760	Arylacetamide deacetylase OS=Homo sapiens GN=AADAC PE=1 SV=5	20
337	28.02	28.02	78.24	57.87	55.09	P23284	Peptidyl-prolyl cis-trans isomerase B OS=Homo sapiens GN=PPIB PE=1 SV=2	17
338	28	28	86.21	72.41	72.41	P54819-2	Isoform 2 of Adenylate kinase 2, mitochondrial OS=Homo sapiens GN=AK2	19
339	28	28	74.63	68.75	68.75	P35232	Prohibitin OS=Homo sapiens GN=PHB PE=1 SV=1	15
340	28	28	73.96	72.92	72.92	P30039	Phenazine biosynthesis-like domain-containing protein OS=Homo sapiens GN=PBLD PE=1 SV=2	15
341	28	28	58.43	58.43	58.43	Q15365	Poly(rC)-binding protein 1 OS=Homo sapiens GN=PCBP1 PE=1 SV=2	22
342	27.95	27.95	58.56	53.99	51.71	P62701	40S ribosomal protein S4, X isoform OS=Homo sapiens GN=RPS4X PE=1 SV=2	14
343	27.93	28.03	47.15	44.3	44.3	Q6NVY1	3-hydroxyisobutyryl-CoA hydrolase, mitochondrial OS=Homo sapiens GN=HIBCH PE=1 SV=2	16
344	27.77	27.78	19.55	5.468	5.216	Q5T4S7-4	Isoform 4 of E3 ubiquitin-protein ligase UBR4 OS=Homo sapiens GN=UBR4	20
345	27.49	27.49	73.21	64.29	64.29	P30041	Peroxiredoxin-6 OS=Homo sapiens GN=PRDX6 PE=1 SV=3	14
346	27.46	27.46	50.21	49.38	49.38	P78417	Glutathione S-transferase omega-1 OS=Homo sapiens GN=GSTO1 PE=1 SV=2	15
347	27.4	29.43	69.94	51.45	51.45	P04083	Annexin A1 OS=Homo sapiens GN=ANXA1 PE=1 SV=2	15
348	27.31	27.31	39.91	27.31	25.64	P28288	ATP-binding cassette sub-family D member 3 OS=Homo sapiens GN=ABCD3 PE=1 SV=1	14
349	27.3	27.3	65.67	64.68	64.68	Q01995	Transgelin OS=Homo sapiens GN=TAGLN PE=1 SV=4	19
350	27.25	27.25	60.19	51.29	47.78	P24752	Acetyl-CoA acetyltransferase, mitochondrial OS=Homo sapiens GN=ACAT1 PE=1 SV=1	14
351	27.18	27.18	58.58	37.31	37.31	B4DR31	Dihydropyrimidinase-related protein 2 OS=Homo sapiens GN=DPYSL2 PE=2 SV=1	16
352	27.06	29.33	47.41	43.48	40.58	B7Z9L0	T-complex protein 1 subunit delta OS=Homo sapiens GN=CCT4 PE=2 SV=1	16
353	27.06	27.09	32.12	19.09	18.45	E9PFS5	Dynactin subunit 1 OS=Homo sapiens GN=DCTN1 PE=4 SV=1	16
354	26.93	26.93	41.54	28.95	27.63	Q05682-5	Isoform 5 of Caldesmon OS=Homo sapiens GN=CALD1	17
355	26.88	26.88	48.71	38.61	38.61	Q9Y3I0	tRNA-splicing ligase RtcB homolog OS=Homo sapiens GN=C22orf28 PE=1 SV=1	17
356	26.87	26.87	38.57	26.19	23.33	P34932	Heat shock 70 kDa protein 4 OS=Homo sapiens GN=HSPA4 PE=1 SV=4	14
357	26.87	26.87	59.04	55.97	49.49	P15880	40S ribosomal protein S2 OS=Homo sapiens GN=RPS2 PE=1 SV=2	14
358	26.85	26.85	65.73	53.63	48.79	P18124	60S ribosomal protein L7 OS=Homo sapiens GN=RPL7 PE=1 SV=1	18
359	26.66	26.66	40.53	21.89	20.81	Q96AE4	Far upstream element-binding protein 1 OS=Homo sapiens GN=FUBP1 PE=1 SV=3	14
360	26.6	26.6	59.8	44.17	42.43	P39023	60S ribosomal protein L3 OS=Homo sapiens GN=RPL3 PE=1 SV=2	17
361	26.6	26.6	71.23	60.35	56.84	O94760	N(G),N(G)-dimethylarginine dimethylaminohydrolase 1 OS=Homo sapiens GN=DDAH1 PE=1 SV=3	14
362	26.59	26.59	52.56	36.42	27.48	Q9Y3Z3	SAM domain and HD domain-containing protein 1 OS=Homo sapiens GN=SAMHD1 PE=1 SV=2	13
363	26.56	26.58	60.54	47.84	45.95	E7EMM4	Acid ceramidase subunit beta OS=Homo sapiens GN=ASAH1 PE=4 SV=1	18
364	26.55	26.67	37.97	26.29	24.76	E9PRI4	Ribosomal protein S6 kinase OS=Homo sapiens GN=RPS6KA1 PE=3 SV=1	16
365	26.49	26.99	63.07	53.96	49.64	P12532	Creatine kinase U-type, mitochondrial OS=Homo sapiens GN=CKMT1A PE=1 SV=1	18
366	26.45	26.5	54.51	46.53	46.53	Q02878	60S ribosomal protein L6 OS=Homo sapiens GN=RPL6 PE=1 SV=3	14
367	26.25	26.25	43.79	22.58	20.12	P09874	Poly [ADP-ribose] polymerase 1 OS=Homo sapiens GN=PARP1 PE=1 SV=4	14
368	26.24	26.3	46.45	44.5	43.03	P54727	UV excision repair protein RAD23 homolog B OS=Homo sapiens GN=RAD23B PE=1 SV=1	17
369	26.24	26.26	30.98	25.84	25.84	Q9NQW7	Xaa-Pro aminopeptidase 1 OS=Homo sapiens GN=XPNPEP1 PE=1 SV=3	15
370	26.22	26.25	46.29	25.73	24.9	Q9Y6U3	Adseverin OS=Homo sapiens GN=SCIN PE=1 SV=4	15
371	26.17	26.24	39.81	34.23	32.69	P78329	Leukotriene-B(4) omega-hydroxylase 1 OS=Homo sapiens GN=CYP4F2 PE=1 SV=1	15
372	26.15	26.15	61.79	50.47	49.06	P09110	3-ketoacyl-CoA thiolase, peroxisomal OS=Homo sapiens GN=ACAA1 PE=1 SV=2	15
373	26.13	26.18	61.63	58.61	54.98	O95154	Aflatoxin B1 aldehyde reductase member 3 OS=Homo sapiens GN=AKR7A3 PE=1 SV=2	20
374	26.08	26.08	62.37	47.31	47.31	O60547	GDP-mannose 4,6 dehydratase OS=Homo sapiens GN=GMDS PE=1 SV=1	15
375	26.01	26.01	58.97	49.66	49.66	P30084	Enoyl-CoA hydratase, mitochondrial OS=Homo sapiens GN=ECHS1 PE=1 SV=4	20
376	26	32.01	43.92	34.92	34.92	P51991	Heterogeneous nuclear ribonucleoprotein A3 OS=Homo sapiens GN=HNRNPA3 PE=1 SV=2	18
377	26	30	43.91	40.43	40.43	P30837	Aldehyde dehydrogenase X, mitochondrial OS=Homo sapiens GN=ALDH1B1 PE=1 SV=3	17
378	26	26	43.06	41.9	41.9	P45954	Short/branched chain specific acyl-CoA dehydrogenase, mitochondrial OS=Homo sapiens GN=ACADSB PE=1 SV=1	17
379	25.8	25.8	46.01	30.31	30.31	P41250	Glycine--tRNA ligase OS=Homo sapiens GN=GARS PE=1 SV=3	17
380	25.76	25.76	65.15	51.14	49.62	P61247	40S ribosomal protein S3a OS=Homo sapiens GN=RPS3A PE=1 SV=2	14
381	25.46	27.48	33.19	23.8	23.8	Q15029-2	Isoform 2 of 116 kDa U5 small nuclear ribonucleoprotein component OS=Homo sapiens GN=EFTUD2	14
382	25.43	25.43	76.29	62.61	57.14	Q08257	Quinone oxidoreductase OS=Homo sapiens GN=CRYZ PE=1 SV=1	13
383	25.35	25.35	41.27	32.46	31.22	P10515	Dihydrolipoyllysine-residue acetyltransferase component of pyruvate dehydrogenase complex, mitochondrial OS=Homo sapiens GN=DLAT PE=1 SV=3	15
384	25.29	25.3	65	54.23	51.92	P00918	Carbonic anhydrase 2 OS=Homo sapiens GN=CA2 PE=1 SV=2	18
385	25.27	25.27	53.35	46.09	42.74	O14745	Na(+)/H(+) exchange regulatory cofactor NHE-RF1 OS=Homo sapiens GN=SLC9A3R1 PE=1 SV=4	16
386	25.26	25.27	58.25	40.4	40.4	P46777	60S ribosomal protein L5 OS=Homo sapiens GN=RPL5 PE=1 SV=3	18
387	25.26	25.26	67.44	56.81	51.16	O43772	Mitochondrial carnitine/acylcarnitine carrier protein OS=Homo sapiens GN=SLC25A20 PE=1 SV=1	14
388	25.24	25.24	39.6	31.57	30.47	O43776	Asparagine--tRNA ligase, cytoplasmic OS=Homo sapiens GN=NARS PE=1 SV=1	14
389	25.19	25.19	59.4	44.36	44.36	P62424	60S ribosomal protein L7a OS=Homo sapiens GN=RPL7A PE=1 SV=2	18
390	25.09	25.09	28.95	15.9	15.9	P12110	Collagen alpha-2(VI) chain OS=Homo sapiens GN=COL6A2 PE=1 SV=4	13
391	25.08	25.08	76.77	66.14	66.14	P18669	Phosphoglycerate mutase 1 OS=Homo sapiens GN=PGAM1 PE=1 SV=2	19
392	25.03	34.54	73.28	55.17	55.17	Q5VU59	Tropomyosin 3 OS=Homo sapiens GN=TPM3 PE=2 SV=1	23
393	24.96	24.97	24.19	14.35	14.35	Q27J81-2	Isoform 2 of Inverted formin-2 OS=Homo sapiens GN=INF2	13
394	24.96	24.96	40.49	30.89	30.89	Q02318	Sterol 26-hydroxylase, mitochondrial OS=Homo sapiens GN=CYP27A1 PE=1 SV=1	15
395	24.95	24.95	30.67	14.75	13.41	E9PMS6	LIM domain only protein 7 OS=Homo sapiens GN=LMO7 PE=4 SV=1	16
396	24.91	24.91	75.1	70.95	68.46	O00299	Chloride intracellular channel protein 1 OS=Homo sapiens GN=CLIC1 PE=1 SV=4	19
397	24.9	26.95	53.6	46.4	46.4	P08263	Glutathione S-transferase A1 OS=Homo sapiens GN=GSTA1 PE=1 SV=3	19
398	24.79	24.79	68.14	54.57	54.57	E9PQW4	Mitogen-activated protein kinase 3 OS=Homo sapiens GN=MAPK3 PE=4 SV=1	14
399	24.74	24.74	22.89	16.58	15.96	Q16531	DNA damage-binding protein 1 OS=Homo sapiens GN=DDB1 PE=1 SV=1	16
400	24.73	24.73	55.38	50.77	50.51	Q12905	Interleukin enhancer-binding factor 2 OS=Homo sapiens GN=ILF2 PE=1 SV=2	15
401	24.72	24.73	54.09	37.11	33.33	Q6NUK1	Calcium-binding mitochondrial carrier protein SCaMC-1 OS=Homo sapiens GN=SLC25A24 PE=1 SV=2	14
402	24.7	24.7	38.48	22.9	22.9	P19801	Amiloride-sensitive amine oxidase [copper-containing] OS=Homo sapiens GN=ABP1 PE=1 SV=4	15
403	24.65	24.67	59.23	46.47	45.1	Q07960	Rho GTPase-activating protein 1 OS=Homo sapiens GN=ARHGAP1 PE=1 SV=1	14
404	24.63	24.63	61.54	50.84	50.84	H3BM09	HLA class I histocompatibility antigen, A-3 alpha chain (Fragment) OS=Homo sapiens GN=HLA-A PE=3 SV=1	12
405	24.55	24.55	68.91	59.59	56.48	P61586	Transforming protein RhoA OS=Homo sapiens GN=RHOA PE=1 SV=1	14
406	24.44	24.44	74.15	71.22	68.29	P62820	Ras-related protein Rab-1A OS=Homo sapiens GN=RAB1A PE=1 SV=3	13
407	24.42	24.42	50	48.4	43.91	Q53GQ0	Estradiol 17-beta-dehydrogenase 12 OS=Homo sapiens GN=HSD17B12 PE=1 SV=2	15
408	24.36	24.41	71.28	65.4	65.4	Q15181	Inorganic pyrophosphatase OS=Homo sapiens GN=PPA1 PE=1 SV=2	12
409	24.36	24.36	54.04	49.26	46.69	P47756-2	Isoform 2 of F-actin-capping protein subunit beta OS=Homo sapiens GN=CAPZB	13
410	24.34	24.34	53.65	51.12	45.22	Q12907	Vesicular integral-membrane protein VIP36 OS=Homo sapiens GN=LMAN2 PE=1 SV=1	15
411	24.33	24.34	53.48	42.18	41.05	P26599	Polypyrimidine tract-binding protein 1 OS=Homo sapiens GN=PTBP1 PE=1 SV=1	21
412	24.25	24.31	64.07	58.98	56.95	P08865	40S ribosomal protein SA OS=Homo sapiens GN=RPSA PE=1 SV=4	17
413	24.24	24.25	54.41	48.66	47.89	P30040	Endoplasmic reticulum resident protein 29 OS=Homo sapiens GN=ERP29 PE=1 SV=4	15
414	24.22	24.24	66.43	56.54	54.42	P21796	Voltage-dependent anion-selective channel protein 1 OS=Homo sapiens GN=VDAC1 PE=1 SV=2	16
415	24.21	24.21	86.97	77.01	77.01	Q99714	3-hydroxyacyl-CoA dehydrogenase type-2 OS=Homo sapiens GN=HSD17B10 PE=1 SV=3	16
416	24.15	24.15	54.39	53.26	51.84	P01876	Ig alpha-1 chain C region OS=Homo sapiens GN=IGHA1 PE=1 SV=2	20
417	24	29.33	58.38	53.29	53.29	P07195	L-lactate dehydrogenase B chain OS=Homo sapiens GN=LDHB PE=1 SV=2	17
418	24	28.1	82.41	76.38	76.38	Q06830	Peroxiredoxin-1 OS=Homo sapiens GN=PRDX1 PE=1 SV=1	25
419	24	24.02	57.27	38.48	38.48	P62136	Serine/threonine-protein phosphatase PP1-alpha catalytic subunit OS=Homo sapiens GN=PPP1CA PE=1 SV=1	15
420	24	24	72.8	61.92	61.92	Q9UL46	Proteasome activator complex subunit 2 OS=Homo sapiens GN=PSME2 PE=1 SV=4	16
421	24	24	77.31	70.77	70.77	Q6UWP2	Dehydrogenase/reductase SDR family member 11 OS=Homo sapiens GN=DHRS11 PE=1 SV=1	14
422	24	24	73.33	70	70	P09211	Glutathione S-transferase P OS=Homo sapiens GN=GSTP1 PE=1 SV=2	24
423	24	24	75.66	75.66	75.66	Q99497	Protein DJ-1 OS=Homo sapiens GN=PARK7 PE=1 SV=2	13
424	24	24	72.86	72.86	72.86	P07737	Profilin-1 OS=Homo sapiens GN=PFN1 PE=1 SV=2	19
425	23.89	23.91	49.33	39.62	39.62	O75367-3	Isoform 3 of Core histone macro-H2A.1 OS=Homo sapiens GN=H2AFY	13
426	23.87	23.87	49.19	27.7	25.95	Q92499	ATP-dependent RNA helicase DDX1 OS=Homo sapiens GN=DDX1 PE=1 SV=2	17
427	23.86	26.24	41.63	26.58	26.58	Q92945	Far upstream element-binding protein 2 OS=Homo sapiens GN=KHSRP PE=1 SV=4	15
428	23.85	23.85	43.86	38.23	33	B2R5P6	Thioredoxin reductase 1, cytoplasmic OS=Homo sapiens GN=TXNRD1 PE=2 SV=1	13
429	23.6	23.6	41.1	30.82	29.79	B7Z1R5	V-type proton ATPase catalytic subunit A OS=Homo sapiens GN=ATP6V1A PE=2 SV=1	13
430	23.59	25.89	21.11	8.477	7.835	O43149	Zinc finger ZZ-type and EF-hand domain-containing protein 1 OS=Homo sapiens GN=ZZEF1 PE=1 SV=6	20
431	23.56	23.58	58.44	50	50	O95861	3'(2'),5'-bisphosphate nucleotidase 1 OS=Homo sapiens GN=BPNT1 PE=1 SV=1	13
432	23.56	23.56	57.43	39.64	38.29	P34896-2	Isoform 2 of Serine hydroxymethyltransferase, cytosolic OS=Homo sapiens GN=SHMT1	16
433	23.53	23.53	50.25	28.69	28.69	P14866	Heterogeneous nuclear ribonucleoprotein L OS=Homo sapiens GN=HNRNPL PE=1 SV=2	18
434	23.45	23.51	66.22	57.43	50	O43704	Sulfotransferase family cytosolic 1B member 1 OS=Homo sapiens GN=SULT1B1 PE=1 SV=2	12
435	23.42	25.45	39.87	24.75	24.75	Q07065	Cytoskeleton-associated protein 4 OS=Homo sapiens GN=CKAP4 PE=1 SV=2	14
436	23.29	27.43	39.55	30.87	30.87	P35558	Phosphoenolpyruvate carboxykinase, cytosolic [GTP] OS=Homo sapiens GN=PCK1 PE=1 SV=3	18
437	23.27	23.27	55.11	35.47	31.66	Q99832-3	Isoform 3 of T-complex protein 1 subunit eta OS=Homo sapiens GN=CCT7	16
438	23.25	26.87	40.47	32.42	32.42	B4DVE7	Annexin OS=Homo sapiens GN=ANXA11 PE=2 SV=1	14
439	23.02	27.25	38.95	34.46	34.46	Q9H4M9	EH domain-containing protein 1 OS=Homo sapiens GN=EHD1 PE=1 SV=2	15
440	22.96	22.96	39.83	34.11	34.11	Q5SYT8	Novel protein similar to Pre-B cell enhancing factor (PBEF) (Fragment) OS=Homo sapiens GN=RP11-92J19.4 PE=1 SV=1	15
441	22.87	22.87	31.67	17.35	16.45	Q5JPE7-2	Isoform 2 of Nodal modulator 2 OS=Homo sapiens GN=NOMO2	12
442	22.86	22.86	53.6	32.01	32.01	P54577	Tyrosine--tRNA ligase, cytoplasmic OS=Homo sapiens GN=YARS PE=1 SV=4	13
443	22.86	22.86	64.5	60.36	60.36	Q04760-2	Isoform 2 of Lactoylglutathione lyase OS=Homo sapiens GN=GLO1	15
444	22.82	22.82	43.65	26.51	26.51	Q14258	E3 ubiquitin/ISG15 ligase TRIM25 OS=Homo sapiens GN=TRIM25 PE=1 SV=2	16
445	22.81	22.81	60.82	54.09	44.74	Q96C23	Aldose 1-epimerase OS=Homo sapiens GN=GALM PE=1 SV=1	14
446	22.68	22.68	51.85	48.82	46.8	Q16762	Thiosulfate sulfurtransferase OS=Homo sapiens GN=TST PE=1 SV=4	12
447	22.51	22.53	36.94	18.11	16.13	E5KLK1	Dynamin-like 120 kDa protein, form S1 OS=Homo sapiens GN=OPA1 PE=3 SV=1	12
448	22.48	22.48	25.84	17.13	17.13	P22102	Trifunctional purine biosynthetic protein adenosine-3 OS=Homo sapiens GN=GART PE=1 SV=1	13
449	22.47	22.47	35.79	22.91	21.92	P23246	Splicing factor, proline- and glutamine-rich OS=Homo sapiens GN=SFPQ PE=1 SV=2	14
450	22.4	22.4	51.27	34.32	32.2	P41091	Eukaryotic translation initiation factor 2 subunit 3 OS=Homo sapiens GN=EIF2S3 PE=1 SV=3	14
451	22.34	22.36	37.35	21.53	20.56	O43747	AP-1 complex subunit gamma-1 OS=Homo sapiens GN=AP1G1 PE=1 SV=5	13
452	22.27	22.27	37.31	21.02	19.48	P43243	Matrin-3 OS=Homo sapiens GN=MATR3 PE=1 SV=2	12
453	22.26	22.26	45.26	34.53	31.16	Q9ULA0	Aspartyl aminopeptidase OS=Homo sapiens GN=DNPEP PE=1 SV=1	15
454	22.22	24.24	26.97	20.41	18.05	E7EP00	Protein transport protein Sec24C OS=Homo sapiens GN=SEC24C PE=4 SV=2	12
455	22.2	22.2	55.74	49.3	46.22	Q00796	Sorbitol dehydrogenase OS=Homo sapiens GN=SORD PE=1 SV=4	13
456	22.19	22.19	67.78	67.78	64.44	P18085	ADP-ribosylation factor 4 OS=Homo sapiens GN=ARF4 PE=1 SV=3	14
457	22.16	22.16	49.89	33.26	28.29	O75306	NADH dehydrogenase [ubiquinone] iron-sulfur protein 2, mitochondrial OS=Homo sapiens GN=NDUFS2 PE=1 SV=2	13
458	22.15	22.15	43.5	42	40.51	Q5R3I4	Tetratricopeptide repeat protein 38 OS=Homo sapiens GN=TTC38 PE=1 SV=1	16
459	22.14	24.22	57.89	48.51	40.27	B7Z254	Protein disulfide-isomerase A6 OS=Homo sapiens GN=PDIA6 PE=2 SV=1	15
460	22.11	22.11	27.12	13.73	13.01	Q96JP2	Putative unconventional myosin-XVB OS=Homo sapiens GN=MYO15B PE=5 SV=2	15
461	22.1	27.07	41.17	23.67	22.5	Q03252	Lamin-B2 OS=Homo sapiens GN=LMNB2 PE=1 SV=3	14
462	22.07	22.16	72.73	62.42	58.18	P62937	Peptidyl-prolyl cis-trans isomerase A OS=Homo sapiens GN=PPIA PE=1 SV=2	24
463	22.07	22.07	79.02	73.17	73.17	P04792	Heat shock protein beta-1 OS=Homo sapiens GN=HSPB1 PE=1 SV=2	14
464	22.05	22.06	53.74	32.24	29.44	Q13838	Spliceosome RNA helicase DDX39B OS=Homo sapiens GN=DDX39B PE=1 SV=1	12
465	22.04	24.09	31.31	21.78	19.72	Q5VSR7	6-phosphofructokinase OS=Homo sapiens GN=PFKP PE=2 SV=1	13
466	22.01	24.02	19.58	13.63	13.63	O95486	Protein transport protein Sec24A OS=Homo sapiens GN=SEC24A PE=1 SV=2	13
467	22.01	22.01	52.19	40.71	40.71	P00390-2	Isoform Cytoplasmic of Glutathione reductase, mitochondrial OS=Homo sapiens GN=GSR	15
468	22	32.65	75	70.9	68.44	P31946-2	Isoform Short of 14-3-3 protein beta/alpha OS=Homo sapiens GN=YWHAB	24
469	22	24.05	47.85	38.11	38.11	Q9H2U2-2	Isoform 2 of Inorganic pyrophosphatase 2, mitochondrial OS=Homo sapiens GN=PPA2	14
470	22	22.24	19.53	7.585	7.585	Q92538	Golgi-specific brefeldin A-resistance guanine nucleotide exchange factor 1 OS=Homo sapiens GN=GBF1 PE=1 SV=2	12
471	22	22.02	58.87	44.35	44.35	Q07955	Serine/arginine-rich splicing factor 1 OS=Homo sapiens GN=SRSF1 PE=1 SV=2	12
472	22	22.01	29.17	17.59	17.59	Q9BSJ8-2	Isoform 2 of Extended synaptotagmin-1 OS=Homo sapiens GN=ESYT1	11
473	22	22	27.42	17.28	17.28	P00450	Ceruloplasmin OS=Homo sapiens GN=CP PE=1 SV=1	11
474	22	22	89.76	85.83	85.83	P07148	Fatty acid-binding protein, liver OS=Homo sapiens GN=FABP1 PE=1 SV=1	23
475	22	22	80.21	80.21	80.21	P30086	Phosphatidylethanolamine-binding protein 1 OS=Homo sapiens GN=PEBP1 PE=1 SV=3	17
476	21.91	21.91	54.65	35.21	35.21	O95299	NADH dehydrogenase [ubiquinone] 1 alpha subcomplex subunit 10, mitochondrial OS=Homo sapiens GN=NDUFA10 PE=1 SV=1	12
477	21.85	21.94	35.05	34.11	34.11	O75356	Ectonucleoside triphosphate diphosphohydrolase 5 OS=Homo sapiens GN=ENTPD5 PE=1 SV=1	12
478	21.81	21.81	52.68	47.63	45.74	P05388	60S acidic ribosomal protein P0 OS=Homo sapiens GN=RPLP0 PE=1 SV=1	14
479	21.74	21.74	58.86	47.83	45.82	Q99623	Prohibitin-2 OS=Homo sapiens GN=PHB2 PE=1 SV=2	12
480	21.62	21.63	58.58	51.46	51.46	P67775	Serine/threonine-protein phosphatase 2A catalytic subunit alpha isoform OS=Homo sapiens GN=PPP2CA PE=1 SV=1	12
481	21.56	21.57	35.15	19.44	19.44	Q6P1M0	Long-chain fatty acid transport protein 4 OS=Homo sapiens GN=SLC27A4 PE=1 SV=1	12
482	21.5	21.5	59.73	36.86	36.86	P07910-2	Isoform C1 of Heterogeneous nuclear ribonucleoproteins C1/C2 OS=Homo sapiens GN=HNRNPC	12
483	21.47	21.48	54.87	39.83	39.83	P29992	Guanine nucleotide-binding protein subunit alpha-11 OS=Homo sapiens GN=GNA11 PE=1 SV=2	14
484	21.39	21.4	52.46	33.88	33.88	P50213	Isocitrate dehydrogenase [NAD] subunit alpha, mitochondrial OS=Homo sapiens GN=IDH3A PE=1 SV=1	15
485	21.39	21.4	57.64	48.41	48.41	Q02978	Mitochondrial 2-oxoglutarate/malate carrier protein OS=Homo sapiens GN=SLC25A11 PE=1 SV=3	12
486	21.39	21.39	50	36.21	33.74	E9PEX6	Dihydrolipoyl dehydrogenase, mitochondrial OS=Homo sapiens GN=DLD PE=4 SV=1	13
487	21.35	21.36	32.1	26.18	26.18	Q9UJS0-2	Isoform 2 of Calcium-binding mitochondrial carrier protein Aralar2 OS=Homo sapiens GN=SLC25A13	11
488	21.32	21.34	26.36	20.78	20.78	P13866	Sodium/glucose cotransporter 1 OS=Homo sapiens GN=SLC5A1 PE=1 SV=1	15
489	21.31	21.31	31.96	28.82	27.65	P49257	Protein ERGIC-53 OS=Homo sapiens GN=LMAN1 PE=1 SV=2	15
490	21.28	21.28	20.08	8.982	8.133	P22105-3	Isoform 3 of Tenascin-X OS=Homo sapiens GN=TNXB	16
491	21.23	21.26	61.22	38.5	34.35	E9PFH8	Lupus La protein OS=Homo sapiens GN=SSB PE=4 SV=1	13
492	21.23	21.24	92.96	92.96	89.44	P69905	Hemoglobin subunit alpha OS=Homo sapiens GN=HBA1 PE=1 SV=2	19
493	21.15	21.15	70.13	62.01	57.14	O14579	Coatomer subunit epsilon OS=Homo sapiens GN=COPE PE=1 SV=3	11
494	21.1	21.1	51.66	36.26	33.65	O00231	26S proteasome non-ATPase regulatory subunit 11 OS=Homo sapiens GN=PSMD11 PE=1 SV=3	11
495	21.05	21.05	62.35	62.35	62.35	Q9UFN0	Protein NipSnap homolog 3A OS=Homo sapiens GN=NIPSNAP3A PE=1 SV=2	11
496	21.02	21.02	22.44	10.6	9.163	J3QSU6	Tenascin OS=Homo sapiens GN=TNC PE=4 SV=1	14
497	21.01	21.01	59.39	35.63	35.63	Q14847	LIM and SH3 domain protein 1 OS=Homo sapiens GN=LASP1 PE=1 SV=2	14
498	20.99	21.1	53.09	37.63	37.63	P46781	40S ribosomal protein S9 OS=Homo sapiens GN=RPS9 PE=1 SV=3	12
499	20.98	20.99	43.54	34.3	34.3	P30740	Leukocyte elastase inhibitor OS=Homo sapiens GN=SERPINB1 PE=1 SV=1	13
500	20.94	20.94	23.53	13.71	13.15	P41252	Isoleucine--tRNA ligase, cytoplasmic OS=Homo sapiens GN=IARS PE=1 SV=2	13
501	20.94	20.94	44.47	28.85	28.85	P31146	Coronin-1A OS=Homo sapiens GN=CORO1A PE=1 SV=4	12
502	20.9	20.92	39.24	29.32	27.64	P02774	Vitamin D-binding protein OS=Homo sapiens GN=GC PE=1 SV=1	11
503	20.89	23.07	38.43	20.97	19.35	I3L0N3	Vesicle-fusing ATPase OS=Homo sapiens GN=NSF PE=3 SV=1	13
504	20.84	20.89	41.27	21.79	20.3	O95202	LETM1 and EF-hand domain-containing protein 1, mitochondrial OS=Homo sapiens GN=LETM1 PE=1 SV=1	12
505	20.82	20.85	58.16	34.08	34.08	P11712	Cytochrome P450 2C9 OS=Homo sapiens GN=CYP2C9 PE=1 SV=3	12
506	20.81	20.81	44.98	25.17	19.53	P43304	Glycerol-3-phosphate dehydrogenase, mitochondrial OS=Homo sapiens GN=GPD2 PE=1 SV=3	11
507	20.76	20.76	65.64	54.87	54.87	O00264	Membrane-associated progesterone receptor component 1 OS=Homo sapiens GN=PGRMC1 PE=1 SV=3	11
508	20.75	20.75	65.65	53.06	47.28	P06748	Nucleophosmin OS=Homo sapiens GN=NPM1 PE=1 SV=2	14
509	20.7	20.7	52.96	35.7	35.46	P26440	Isovaleryl-CoA dehydrogenase, mitochondrial OS=Homo sapiens GN=IVD PE=1 SV=1	13
510	20.69	20.69	43.79	28.76	28.76	Q14103-3	Isoform 3 of Heterogeneous nuclear ribonucleoprotein D0 OS=Homo sapiens GN=HNRNPD	11
511	20.68	20.73	43.1	39.37	39.37	Q14376	UDP-glucose 4-epimerase OS=Homo sapiens GN=GALE PE=1 SV=2	15
512	20.66	20.66	26.98	14.95	14.3	B5MCW9	Echinoderm microtubule-associated protein-like 4 OS=Homo sapiens GN=EML4 PE=4 SV=2	12
513	20.57	20.57	55.06	36.5	33.97	P48637	Glutathione synthetase OS=Homo sapiens GN=GSS PE=1 SV=1	10
514	20.57	20.57	44.27	25.63	24.47	P11413	Glucose-6-phosphate 1-dehydrogenase OS=Homo sapiens GN=G6PD PE=1 SV=4	11
515	20.5	20.51	27.23	17.23	14.89	F6SBX2	Isoleucine--tRNA ligase B OS=Homo sapiens GN=IARS2 PE=3 SV=1	12
516	20.45	20.46	34.14	33.13	30.51	P04217	Alpha-1B-glycoprotein OS=Homo sapiens GN=A1BG PE=1 SV=4	12
517	20.42	20.42	47.2	28.88	27.16	P04424	Argininosuccinate lyase OS=Homo sapiens GN=ASL PE=1 SV=4	10
518	20.36	20.37	50.62	37.66	37.66	Q13561	Dynactin subunit 2 OS=Homo sapiens GN=DCTN2 PE=1 SV=4	13
519	20.34	20.34	55.32	42.25	39.82	O00151	PDZ and LIM domain protein 1 OS=Homo sapiens GN=PDLIM1 PE=1 SV=4	12
520	20.34	20.34	62.1	54.03	51.61	O14818	Proteasome subunit alpha type-7 OS=Homo sapiens GN=PSMA7 PE=1 SV=1	11
521	20.31	20.31	80.22	72.01	67.54	P04632	Calpain small subunit 1 OS=Homo sapiens GN=CAPNS1 PE=1 SV=1	15
522	20.26	20.28	56.28	33.51	31.94	Q9BUB1	PRKAR2A protein OS=Homo sapiens GN=PRKAR2A PE=2 SV=1	13
523	20.24	20.24	52.87	36.36	36.36	P50454	Serpin H1 OS=Homo sapiens GN=SERPINH1 PE=1 SV=2	10
524	20.23	20.23	50.3	50.3	50.3	Q9UBQ7	Glyoxylate reductase/hydroxypyruvate reductase OS=Homo sapiens GN=GRHPR PE=1 SV=1	11
525	20.18	20.18	55.6	34.05	32.76	P49821	NADH dehydrogenase [ubiquinone] flavoprotein 1, mitochondrial OS=Homo sapiens GN=NDUFV1 PE=1 SV=4	11
526	20.17	40.14	76.39	71.35	69.76	P62736	Actin, aortic smooth muscle OS=Homo sapiens GN=ACTA2 PE=1 SV=1	39
527	20.15	20.15	24.63	14.82	14.23	P98073	Enteropeptidase OS=Homo sapiens GN=TMPRSS15 PE=1 SV=3	11
528	20.11	31.4	69.35	48.79	48.79	P67936	Tropomyosin alpha-4 chain OS=Homo sapiens GN=TPM4 PE=1 SV=3	18
529	20.11	20.13	25.03	15.81	15.81	P02730	Band 3 anion transport protein OS=Homo sapiens GN=SLC4A1 PE=1 SV=3	11
530	20.06	20.06	32.77	19.15	16.17	P46977	Dolichyl-diphosphooligosaccharide--protein glycosyltransferase subunit STT3A OS=Homo sapiens GN=STT3A PE=1 SV=2	12
531	20.06	20.06	43.1	31.21	31.21	P23381	Tryptophan--tRNA ligase, cytoplasmic OS=Homo sapiens GN=WARS PE=1 SV=2	12
532	20.05	20.05	40.86	37.82	37.82	Q92597	Protein NDRG1 OS=Homo sapiens GN=NDRG1 PE=1 SV=1	17
533	20.04	20.05	69.03	63.72	63.72	Q9Y2Q3	Glutathione S-transferase kappa 1 OS=Homo sapiens GN=GSTK1 PE=1 SV=3	12
534	20	32.13	88.76	53.18	53.18	P09651-3	Isoform 2 of Heterogeneous nuclear ribonucleoprotein A1 OS=Homo sapiens GN=HNRNPA1	21
535	20	32	62.27	61.04	61.04	P01859	Ig gamma-2 chain C region OS=Homo sapiens GN=IGHG2 PE=1 SV=2	29
536	20	20.16	49.58	35.21	35.21	P04899	Guanine nucleotide-binding protein G(i) subunit alpha-2 OS=Homo sapiens GN=GNAI2 PE=1 SV=3	11
537	20	20.02	63.32	54.27	54.27	P37802	Transgelin-2 OS=Homo sapiens GN=TAGLN2 PE=1 SV=3	20
538	20	20	49.2	29.98	29.98	Q16181	Septin-7 OS=Homo sapiens GN=SEPT7 PE=1 SV=2	11
539	20	20	48.58	30.57	30.57	P54578	Ubiquitin carboxyl-terminal hydrolase 14 OS=Homo sapiens GN=USP14 PE=1 SV=3	12
540	20	20	61.7	44.38	44.38	Q15417	Calponin-3 OS=Homo sapiens GN=CNN3 PE=1 SV=1	12
541	20	20	46.51	39.2	39.2	P05026-2	Isoform 2 of Sodium/potassium-transporting ATPase subunit beta-1 OS=Homo sapiens GN=ATP1B1	11
542	20	20	62.24	51.45	51.45	P20618	Proteasome subunit beta type-1 OS=Homo sapiens GN=PSMB1 PE=1 SV=2	13
543	20	20	42.32	37.39	37.39	P02749	Beta-2-glycoprotein 1 OS=Homo sapiens GN=APOH PE=1 SV=3	11
544	20	20	45.69	41.85	41.85	Q8WWA0	Intelectin-1 OS=Homo sapiens GN=ITLN1 PE=1 SV=1	13
545	20	20	84.77	76.16	76.16	P60660-2	Isoform Smooth muscle of Myosin light polypeptide 6 OS=Homo sapiens GN=MYL6	14
546	20	20	62.24	61.73	61.73	P30085	UMP-CMP kinase OS=Homo sapiens GN=CMPK1 PE=1 SV=3	14
547	19.92	19.92	40.19	22.85	21.88	P13521	Secretogranin-2 OS=Homo sapiens GN=SCG2 PE=1 SV=2	12
548	19.9	19.9	75.42	49.17	45.83	P51858	Hepatoma-derived growth factor OS=Homo sapiens GN=HDGF PE=1 SV=1	13
549	19.8	19.8	46.79	46.79	46.79	Q15907	Ras-related protein Rab-11B OS=Homo sapiens GN=RAB11B PE=1 SV=4	10
550	19.69	19.69	57.82	40.71	39.53	Q9Y394	Dehydrogenase/reductase SDR family member 7 OS=Homo sapiens GN=DHRS7 PE=1 SV=1	12
551	19.66	48.29	39.06	32.02	30.95	P63010	AP-2 complex subunit beta OS=Homo sapiens GN=AP2B1 PE=1 SV=1	30
552	19.64	19.67	69.29	42.14	38.21	P21912	Succinate dehydrogenase [ubiquinone] iron-sulfur subunit, mitochondrial OS=Homo sapiens GN=SDHB PE=1 SV=3	14
553	19.62	23.88	33.29	19.48	18.62	E9PK52	Band 4.1-like protein 2 OS=Homo sapiens GN=EPB41L2 PE=4 SV=1	16
554	19.62	19.62	36.71	34.46	34.46	A6NJC3	UDP-glucuronosyltransferase 1 family polypeptide A1s OS=Homo sapiens GN=UGT1A1 PE=2 SV=2	17
555	19.58	19.58	39.4	27.93	27.93	Q68CR9	Aspartate--tRNA ligase, cytoplasmic OS=Homo sapiens GN=DKFZp781B11202 PE=2 SV=1	11
556	19.56	19.6	22.68	15.87	14.29	P12830	Cadherin-1 OS=Homo sapiens GN=CDH1 PE=1 SV=3	11
557	19.55	19.55	33.04	21.82	18.16	Q15459	Splicing factor 3A subunit 1 OS=Homo sapiens GN=SF3A1 PE=1 SV=1	11
558	19.55	19.55	39.08	36.17	31.07	P00966	Argininosuccinate synthase OS=Homo sapiens GN=ASS1 PE=1 SV=2	11
559	19.48	19.49	25.57	14.26	14.26	A0AVT1	Ubiquitin-like modifier-activating enzyme 6 OS=Homo sapiens GN=UBA6 PE=1 SV=1	13
560	19.48	19.48	34.31	25.49	25.49	Q93052	Lipoma-preferred partner OS=Homo sapiens GN=LPP PE=1 SV=1	10
561	19.4	19.4	42.29	23.43	23.43	P17655	Calpain-2 catalytic subunit OS=Homo sapiens GN=CAPN2 PE=1 SV=6	12
562	19.35	19.35	63.07	54.77	54.77	P28066	Proteasome subunit alpha type-5 OS=Homo sapiens GN=PSMA5 PE=1 SV=3	11
563	19.34	19.34	59.94	46.27	44.41	Q9H9B4	Sideroflexin-1 OS=Homo sapiens GN=SFXN1 PE=1 SV=4	12
564	19.31	21.49	60.87	33.95	32.09	P34897-3	Isoform 3 of Serine hydroxymethyltransferase, mitochondrial OS=Homo sapiens GN=SHMT2	12
565	19.28	19.28	39.1	29.25	28.96	Q969Z3	MOSC domain-containing protein 2, mitochondrial OS=Homo sapiens GN=MARC2 PE=1 SV=1	10
566	19.27	21.75	24.17	12.24	12.24	E7EVA3	Complement factor B OS=Homo sapiens GN=CFB PE=4 SV=1	15
567	19.27	19.27	43.71	34.66	31.13	P36957	Dihydrolipoyllysine-residue succinyltransferase component of 2-oxoglutarate dehydrogenase complex, mitochondrial OS=Homo sapiens GN=DLST PE=1 SV=4	10
568	19.25	19.25	67.11	46.31	44.3	P50053-2	Isoform C of Ketohexokinase OS=Homo sapiens GN=KHK	11
569	19.24	19.25	52.38	28.77	28.77	Q16401	26S proteasome non-ATPase regulatory subunit 5 OS=Homo sapiens GN=PSMD5 PE=1 SV=3	10
570	19.11	19.11	37.2	20.17	20.03	O00429-4	Isoform 3 of Dynamin-1-like protein OS=Homo sapiens GN=DNM1L	11
571	19.07	19.07	19.92	16.2	16.2	P19835	Bile salt-activated lipase OS=Homo sapiens GN=CEL PE=1 SV=3	11
572	19.05	19.05	38.32	31.73	31.73	P61160	Actin-related protein 2 OS=Homo sapiens GN=ACTR2 PE=1 SV=1	14
573	19.04	19.13	44.55	31.91	25.29	P49591	Serine--tRNA ligase, cytoplasmic OS=Homo sapiens GN=SARS PE=1 SV=3	10
574	19.03	19.03	56.51	41.72	41.72	E9PKG6	Nucleobindin-2 OS=Homo sapiens GN=NUCB2 PE=4 SV=1	12
575	19.01	19.01	65.05	60.19	60.19	P62805	Histone H4 OS=Homo sapiens GN=HIST1H4A PE=1 SV=2	13
576	18.98	18.99	34.06	22.13	22.13	Q99460-2	Isoform 2 of 26S proteasome non-ATPase regulatory subunit 1 OS=Homo sapiens GN=PSMD1	12
577	18.88	18.88	62.08	46.64	41.95	Q9HC38-2	Isoform 2 of Glyoxalase domain-containing protein 4 OS=Homo sapiens GN=GLOD4	11
578	18.87	18.92	50.88	42.81	40.7	Q06520	Bile salt sulfotransferase OS=Homo sapiens GN=SULT2A1 PE=1 SV=3	11
579	18.72	18.72	33.65	27.6	24.2	P08195-2	Isoform 2 of 4F2 cell-surface antigen heavy chain OS=Homo sapiens GN=SLC3A2	11
580	18.71	18.71	60.67	39.02	37.2	Q13011	Delta(3,5)-Delta(2,4)-dienoyl-CoA isomerase, mitochondrial OS=Homo sapiens GN=ECH1 PE=1 SV=2	11
581	18.66	18.66	58.24	53.64	53.64	P00915	Carbonic anhydrase 1 OS=Homo sapiens GN=CA1 PE=1 SV=2	13
582	18.62	18.62	55.38	28.77	27.01	P49419-2	Isoform 2 of Alpha-aminoadipic semialdehyde dehydrogenase OS=Homo sapiens GN=ALDH7A1	12
583	18.58	18.58	68.4	60.85	53.3	P61019	Ras-related protein Rab-2A OS=Homo sapiens GN=RAB2A PE=1 SV=1	9
584	18.53	18.55	70.67	57.33	43.11	P21266	Glutathione S-transferase Mu 3 OS=Homo sapiens GN=GSTM3 PE=1 SV=3	11
585	18.52	18.52	33.53	17.49	17.49	P45974-2	Isoform Short of Ubiquitin carboxyl-terminal hydrolase 5 OS=Homo sapiens GN=USP5	14
586	18.51	18.52	35.61	16.87	16.87	Q1KMD3	Heterogeneous nuclear ribonucleoprotein U-like protein 2 OS=Homo sapiens GN=HNRNPUL2 PE=1 SV=1	10
587	18.51	18.51	22.83	7.713	7.4	Q93008-1	Isoform 2 of Probable ubiquitin carboxyl-terminal hydrolase FAF-X OS=Homo sapiens GN=USP9X	15
588	18.49	18.5	23.59	17.82	16.12	Q16853	Membrane primary amine oxidase OS=Homo sapiens GN=AOC3 PE=1 SV=3	14
589	18.42	18.42	38.9	28.68	26.68	Q5SSJ5-3	Isoform 3 of Heterochromatin protein 1-binding protein 3 OS=Homo sapiens GN=HP1BP3	10
590	18.38	18.38	40.5	27.71	26.11	Q9HCC0	Methylcrotonoyl-CoA carboxylase beta chain, mitochondrial OS=Homo sapiens GN=MCCC2 PE=1 SV=1	11
591	18.38	18.38	50.29	31.12	31.12	P21281	V-type proton ATPase subunit B, brain isoform OS=Homo sapiens GN=ATP6V1B2 PE=1 SV=3	12
592	18.34	18.34	38.1	17.99	17.06	Q9BUJ2-4	Isoform 4 of Heterogeneous nuclear ribonucleoprotein U-like protein 1 OS=Homo sapiens GN=HNRNPUL1	10
593	18.3	18.3	34.98	20.03	17.56	P40763-2	Isoform Del-701 of Signal transducer and activator of transcription 3 OS=Homo sapiens GN=STAT3	11
594	18.3	18.3	56.04	52.66	47.34	P51149	Ras-related protein Rab-7a OS=Homo sapiens GN=RAB7A PE=1 SV=1	10
595	18.29	18.29	80.12	71.43	67.7	O75947	ATP synthase subunit d, mitochondrial OS=Homo sapiens GN=ATP5H PE=1 SV=3	13
596	18.26	18.26	40.88	26.22	26.22	O95340	Bifunctional 3'-phosphoadenosine 5'-phosphosulfate synthase 2 OS=Homo sapiens GN=PAPSS2 PE=1 SV=2	12
597	18.19	18.21	47.57	30.34	28.4	B4DR80	Serine/threonine-protein kinase 24 36 kDa subunit OS=Homo sapiens GN=STK24 PE=2 SV=1	10
598	18.19	18.19	34.59	21.26	16.35	O43143	Putative pre-mRNA-splicing factor ATP-dependent RNA helicase DHX15 OS=Homo sapiens GN=DHX15 PE=1 SV=2	9
599	18.16	18.16	55.56	47.22	40.63	P09601	Heme oxygenase 1 OS=Homo sapiens GN=HMOX1 PE=1 SV=1	10
600	18.1	18.15	25.64	15.79	15.79	Q9NSD9	Phenylalanine--tRNA ligase beta subunit OS=Homo sapiens GN=FARSB PE=1 SV=3	10
601	18.09	18.09	62.82	44.23	44.23	O00764	Pyridoxal kinase OS=Homo sapiens GN=PDXK PE=1 SV=1	11
602	18.08	18.1	72.05	62.2	62.2	O95571	Protein ETHE1, mitochondrial OS=Homo sapiens GN=ETHE1 PE=1 SV=2	11
603	18.08	18.08	45.07	23.47	23.47	P16403	Histone H1.2 OS=Homo sapiens GN=HIST1H1C PE=1 SV=2	10
604	18.08	18.08	35.69	32.66	30.24	B4DXI5	2-hydroxyacyl-CoA lyase 1 OS=Homo sapiens GN=HACL1 PE=2 SV=1	13
605	18.07	18.07	68.67	68.67	65.06	Q8TD06	Anterior gradient protein 3 homolog OS=Homo sapiens GN=AGR3 PE=1 SV=1	13
606	18.05	20.33	48.75	36.49	33.15	O43488	Aflatoxin B1 aldehyde reductase member 2 OS=Homo sapiens GN=AKR7A2 PE=1 SV=3	11
607	18.05	18.19	37.6	23.45	20.74	G8JLH4	Eukaryotic translation initiation factor 3 subunit L OS=Homo sapiens GN=EIF3L PE=4 SV=1	10
608	18.03	18.03	45.74	24.16	24.16	Q9UHG3	Prenylcysteine oxidase 1 OS=Homo sapiens GN=PCYOX1 PE=1 SV=3	9
609	18.02	18.03	25.98	12.6	12.6	Q9Y6C2	EMILIN-1 OS=Homo sapiens GN=EMILIN1 PE=1 SV=2	10
610	18.02	18.03	45.45	32.83	32.83	Q15019-2	Isoform 2 of Septin-2 OS=Homo sapiens GN=SEPT2	10
611	18.02	18.02	58.91	51.55	51.55	O95336	6-phosphogluconolactonase OS=Homo sapiens GN=PGLS PE=1 SV=2	12
612	18.01	18.02	26.37	14.03	14.03	E9PJZ8	NACHT, LRR and PYD domains-containing protein 6 OS=Homo sapiens GN=NLRP6 PE=4 SV=1	10
613	18.01	18.02	63.38	56.34	56.34	P48047	ATP synthase subunit O, mitochondrial OS=Homo sapiens GN=ATP5O PE=1 SV=1	11
614	18.01	18.01	41.21	28.85	28.85	P13489	Ribonuclease inhibitor OS=Homo sapiens GN=RNH1 PE=1 SV=2	12
615	18	18.04	42.92	31.25	31.25	Q96C19	EF-hand domain-containing protein D2 OS=Homo sapiens GN=EFHD2 PE=1 SV=1	9
616	18	18.03	69.49	60.45	60.45	J3QRS3	Myosin regulatory light chain 12A OS=Homo sapiens GN=MYL12A PE=4 SV=1	16
617	18	18.02	44.38	33.14	33.14	P51884	Lumican OS=Homo sapiens GN=LUM PE=1 SV=2	11
618	18	18	38.55	17.56	17.56	P07602	Proactivator polypeptide OS=Homo sapiens GN=PSAP PE=1 SV=2	17
619	18	18	33.01	26.08	26.08	Q6YN16	Hydroxysteroid dehydrogenase-like protein 2 OS=Homo sapiens GN=HSDL2 PE=1 SV=1	9
620	18	18	22.32	17.46	17.46	Q8IZ83	Aldehyde dehydrogenase family 16 member A1 OS=Homo sapiens GN=ALDH16A1 PE=1 SV=2	9
621	18	18	45.64	39.26	39.26	P36542	ATP synthase subunit gamma, mitochondrial OS=Homo sapiens GN=ATP5C1 PE=1 SV=1	9
622	18	18	81.07	70.87	70.87	P30043	Flavin reductase (NADPH) OS=Homo sapiens GN=BLVRB PE=1 SV=3	12
623	18	18	73.23	70.71	70.71	Q9Y6B6	GTP-binding protein SAR1b OS=Homo sapiens GN=SAR1B PE=1 SV=1	13
624	18	18	61.68	55.61	55.61	P30044	Peroxiredoxin-5, mitochondrial OS=Homo sapiens GN=PRDX5 PE=1 SV=4	11
625	18	18	80	75.56	75.56	P07741	Adenine phosphoribosyltransferase OS=Homo sapiens GN=APRT PE=1 SV=2	11
626	18	18	60.32	59.13	59.13	Q3SYC2-2	Isoform 2 of 2-acylglycerol O-acyltransferase 2 OS=Homo sapiens GN=MOGAT2	11
627	18	18	42.57	42.57	42.57	Q9Y6C9	Mitochondrial carrier homolog 2 OS=Homo sapiens GN=MTCH2 PE=1 SV=1	12
628	17.91	17.91	21.39	13.68	13.58	O95373	Importin-7 OS=Homo sapiens GN=IPO7 PE=1 SV=1	9
629	17.91	17.91	33.68	24.32	22.87	Q6NUM9-2	Isoform 2 of All-trans-retinol 13,14-reductase OS=Homo sapiens GN=RETSAT	10
630	17.89	17.9	72.78	51.27	51.27	P62280	40S ribosomal protein S11 OS=Homo sapiens GN=RPS11 PE=1 SV=3	10
631	17.88	17.88	26.37	14.47	14.47	H7C5W9	Sarcoplasmic/endoplasmic reticulum calcium ATPase 2 (Fragment) OS=Homo sapiens GN=ATP2A2 PE=3 SV=1	11
632	17.87	17.87	46.06	34.37	34.37	P16930	Fumarylacetoacetase OS=Homo sapiens GN=FAH PE=1 SV=2	9
633	17.85	17.85	50	48.99	48.99	P30626	Sorcin OS=Homo sapiens GN=SRI PE=1 SV=1	11
634	17.83	17.85	43.5	29.94	27.12	P40227	T-complex protein 1 subunit zeta OS=Homo sapiens GN=CCT6A PE=1 SV=3	9
635	17.81	17.81	44.64	29.76	29.76	P10645	Chromogranin-A OS=Homo sapiens GN=CHGA PE=1 SV=7	14
636	17.8	19.91	49.4	39.82	37.43	P00387-3	Isoform 3 of NADH-cytochrome b5 reductase 3 OS=Homo sapiens GN=CYB5R3	12
637	17.78	17.78	20.67	9.551	7.341	Q04637-6	Isoform E of Eukaryotic translation initiation factor 4 gamma 1 OS=Homo sapiens GN=EIF4G1	10
638	17.76	17.76	40.34	28.87	27.6	Q15233	Non-POU domain-containing octamer-binding protein OS=Homo sapiens GN=NONO PE=1 SV=4	11
639	17.68	17.68	42.59	42.59	42.59	P62826	GTP-binding nuclear protein Ran OS=Homo sapiens GN=RAN PE=1 SV=3	14
640	17.64	23.84	71.37	56.45	56.45	P31947	14-3-3 protein sigma OS=Homo sapiens GN=SFN PE=1 SV=1	15
641	17.62	18.1	86.57	65.17	62.19	P49721	Proteasome subunit beta type-2 OS=Homo sapiens GN=PSMB2 PE=1 SV=1	9
642	17.62	17.62	52.55	38.44	36.64	P20042	Eukaryotic translation initiation factor 2 subunit 2 OS=Homo sapiens GN=EIF2S2 PE=1 SV=2	9
643	17.62	17.62	37.18	30.26	27.44	P08559	Pyruvate dehydrogenase E1 component subunit alpha, somatic form, mitochondrial OS=Homo sapiens GN=PDHA1 PE=1 SV=3	9
644	17.61	17.64	36.45	15.05	15.05	O14936-3	Isoform 3 of Peripheral plasma membrane protein CASK OS=Homo sapiens GN=CASK	12
645	17.59	17.59	12.09	4.389	4.389	P35555	Fibrillin-1 OS=Homo sapiens GN=FBN1 PE=1 SV=3	11
646	17.57	17.58	55.97	37.78	37.78	Q9NYL9	Tropomodulin-3 OS=Homo sapiens GN=TMOD3 PE=1 SV=1	10
647	17.48	17.48	73.29	54.11	54.11	P62249	40S ribosomal protein S16 OS=Homo sapiens GN=RPS16 PE=1 SV=2	10
648	17.46	17.46	16.95	11.28	11.28	O14617-5	Isoform 5 of AP-3 complex subunit delta-1 OS=Homo sapiens GN=AP3D1	11
649	17.45	17.45	21.69	12.16	11.01	Q15393	Splicing factor 3B subunit 3 OS=Homo sapiens GN=SF3B3 PE=1 SV=4	10
650	17.44	17.44	62.77	49.47	49.47	Q5JR95	40S ribosomal protein S8 OS=Homo sapiens GN=RPS8 PE=4 SV=1	10
651	17.4	17.4	28.11	8.936	8.936	P08603	Complement factor H OS=Homo sapiens GN=CFH PE=1 SV=4	10
652	17.36	19.48	60.89	60.52	57.2	P21964	Catechol O-methyltransferase OS=Homo sapiens GN=COMT PE=1 SV=2	11
653	17.35	17.35	73.85	66.15	66.15	P62244	40S ribosomal protein S15a OS=Homo sapiens GN=RPS15A PE=1 SV=2	11
654	17.35	17.35	43.35	31.91	31.91	Q9UNM6	26S proteasome non-ATPase regulatory subunit 13 OS=Homo sapiens GN=PSMD13 PE=1 SV=2	10
655	17.27	17.28	38.79	20.26	20.26	P01008	Antithrombin-III OS=Homo sapiens GN=SERPINC1 PE=1 SV=1	9
656	17.25	17.25	23.48	10.22	10.22	P35573-3	Isoform 6 of Glycogen debranching enzyme OS=Homo sapiens GN=AGL	10
657	17.23	17.27	31.96	31.96	31.96	P11177-2	Isoform 2 of Pyruvate dehydrogenase E1 component subunit beta, mitochondrial OS=Homo sapiens GN=PDHB	9
658	17.22	17.22	43.9	23.05	23.05	P20810-3	Isoform 3 of Calpastatin OS=Homo sapiens GN=CAST	10
659	17.16	17.16	52.63	46.62	46.62	P01911	HLA class II histocompatibility antigen, DRB1-15 beta chain OS=Homo sapiens GN=HLA-DRB1 PE=1 SV=2	10
660	17.09	17.09	42	40.8	40.8	P17931	Galectin-3 OS=Homo sapiens GN=LGALS3 PE=1 SV=5	16
661	16.93	16.93	42.13	29.9	28.32	P48163	NADP-dependent malic enzyme OS=Homo sapiens GN=ME1 PE=1 SV=1	13
662	16.93	16.93	67.43	59.63	54.59	Q03013	Glutathione S-transferase Mu 4 OS=Homo sapiens GN=GSTM4 PE=1 SV=3	13
663	16.84	16.84	33.33	20.51	17.81	P05165-2	Isoform 2 of Propionyl-CoA carboxylase alpha chain, mitochondrial OS=Homo sapiens GN=PCCA	10
664	16.84	16.84	39.91	31.97	30.69	P04066	Tissue alpha-L-fucosidase OS=Homo sapiens GN=FUCA1 PE=1 SV=4	11
665	16.82	16.82	80.95	58.1	58.1	P99999	Cytochrome c OS=Homo sapiens GN=CYCS PE=1 SV=2	17
666	16.82	16.82	62.5	57.95	57.95	Q9ULZ3-2	Isoform 2 of Apoptosis-associated speck-like protein containing a CARD OS=Homo sapiens GN=PYCARD	12
667	16.77	16.77	66.18	57.49	57	P55327-4	Isoform 4 of Tumor protein D52 OS=Homo sapiens GN=TPD52	11
668	16.71	16.73	47.38	27.73	27.73	B5ME91	Programmed cell death protein 4 OS=Homo sapiens GN=PDCD4 PE=4 SV=2	9
669	16.7	16.7	39.84	33.33	29.07	Q9UHL4	Dipeptidyl peptidase 2 OS=Homo sapiens GN=DPP7 PE=1 SV=3	12
670	16.67	16.67	31.39	22.57	19.4	Q15124	Phosphoglucomutase-like protein 5 OS=Homo sapiens GN=PGM5 PE=1 SV=2	8
671	16.64	16.64	49.41	35.69	32.94	P38117	Electron transfer flavoprotein subunit beta OS=Homo sapiens GN=ETFB PE=1 SV=3	8
672	16.62	16.62	30.99	15.43	12.55	Q9Y4W6	AFG3-like protein 2 OS=Homo sapiens GN=AFG3L2 PE=1 SV=2	8
673	16.6	16.6	76.65	74.85	71.26	O60844	Zymogen granule membrane protein 16 OS=Homo sapiens GN=ZG16 PE=1 SV=1	10
674	16.58	16.58	20.81	12.05	12.05	Q99613	Eukaryotic translation initiation factor 3 subunit C OS=Homo sapiens GN=EIF3C PE=1 SV=1	9
675	16.58	16.58	41.23	38.6	36.55	Q15165-3	Isoform 3 of Serum paraoxonase/arylesterase 2 OS=Homo sapiens GN=PON2	8
676	16.54	16.63	59.18	48.57	43.27	Q9BUT1	3-hydroxybutyrate dehydrogenase type 2 OS=Homo sapiens GN=BDH2 PE=1 SV=2	8
677	16.54	16.54	31.86	24.18	19.12	Q96G03	Phosphoglucomutase-2 OS=Homo sapiens GN=PGM2 PE=1 SV=4	10
678	16.46	16.49	33.11	19.09	17.74	P32455	Interferon-induced guanylate-binding protein 1 OS=Homo sapiens GN=GBP1 PE=1 SV=2	11
679	16.46	16.46	34.1	13.56	13.56	F5H8E5	Ubiquitin carboxyl-terminal hydrolase OS=Homo sapiens GN=USP7 PE=3 SV=1	11
680	16.46	16.46	62.69	44.78	44.78	P02763	Alpha-1-acid glycoprotein 1 OS=Homo sapiens GN=ORM1 PE=1 SV=1	9
681	16.45	16.45	57.29	44.75	44.75	P54920	Alpha-soluble NSF attachment protein OS=Homo sapiens GN=NAPA PE=1 SV=3	11
682	16.44	16.45	27.69	21.15	18.55	Q96TA1-2	Isoform 2 of Niban-like protein 1 OS=Homo sapiens GN=FAM129B	9
683	16.42	16.42	24.96	11.63	11.63	Q9NZB2	Constitutive coactivator of PPAR-gamma-like protein 1 OS=Homo sapiens GN=FAM120A PE=1 SV=2	9
684	16.4	16.41	33.94	24.89	24.89	B4DLN1	Mitochondrial dicarboxylate carrier OS=Homo sapiens GN=SLC25A10 PE=2 SV=1	10
685	16.39	16.39	51.96	42.16	38.73	P61313	60S ribosomal protein L15 OS=Homo sapiens GN=RPL15 PE=1 SV=2	11
686	16.39	16.39	29.24	27.46	25.89	B4E1H2	Plasma protease C1 inhibitor OS=Homo sapiens GN=SERPING1 PE=2 SV=1	9
687	16.38	16.38	54.49	41.67	41.67	P62979	Ubiquitin-40S ribosomal protein S27a OS=Homo sapiens GN=RPS27A PE=1 SV=2	10
688	16.37	16.37	47.14	44.49	40.09	Q9UIJ7	GTP:AMP phosphotransferase, mitochondrial OS=Homo sapiens GN=AK3 PE=1 SV=4	9
689	16.34	16.34	85.71	60.59	45.32	P07203	Glutathione peroxidase 1 OS=Homo sapiens GN=GPX1 PE=1 SV=4	9
690	16.33	16.33	41.69	20.51	19.32	Q15833-2	Isoform 2 of Syntaxin-binding protein 2 OS=Homo sapiens GN=STXBP2	8
691	16.31	16.31	29.51	22.3	19.51	Q13492-3	Isoform 3 of Phosphatidylinositol-binding clathrin assembly protein OS=Homo sapiens GN=PICALM	10
692	16.3	16.3	34.97	33.82	31.79	P53597	Succinyl-CoA ligase [ADP/GDP-forming] subunit alpha, mitochondrial OS=Homo sapiens GN=SUCLG1 PE=1 SV=4	11
693	16.28	16.28	44.57	44.57	44.57	P63241-2	Isoform 2 of Eukaryotic translation initiation factor 5A-1 OS=Homo sapiens GN=EIF5A	12
694	16.27	16.27	55.77	44.23	34.62	P62750	60S ribosomal protein L23a OS=Homo sapiens GN=RPL23A PE=1 SV=1	8
695	16.24	16.24	63.39	34.52	34.52	Q12904-2	Isoform 2 of Aminoacyl tRNA synthase complex-interacting multifunctional protein 1 OS=Homo sapiens GN=AIMP1	9
696	16.23	16.23	36.9	29.41	29.41	P11766	Alcohol dehydrogenase class-3 OS=Homo sapiens GN=ADH5 PE=1 SV=4	10
697	16.2	20	45.58	38.4	38.4	P01889	HLA class I histocompatibility antigen, B-7 alpha chain OS=Homo sapiens GN=HLA-B PE=1 SV=3	10
698	16.18	16.18	61.69	49.43	49.43	P25789	Proteasome subunit alpha type-4 OS=Homo sapiens GN=PSMA4 PE=1 SV=1	10
699	16.17	16.18	52.73	41.8	39.45	P24539	ATP synthase subunit b, mitochondrial OS=Homo sapiens GN=ATP5F1 PE=1 SV=2	10
700	16.17	16.17	57.32	36.45	34.27	P22087	rRNA 2'-O-methyltransferase fibrillarin OS=Homo sapiens GN=FBL PE=1 SV=2	8
701	16.15	16.16	31.37	16.79	15.91	G3V0E5	Transferrin receptor (P90, CD71), isoform CRA_c OS=Homo sapiens GN=TFRC PE=4 SV=1	10
702	16.12	20.15	42.34	27.41	26.09	P16662	UDP-glucuronosyltransferase 2B7 OS=Homo sapiens GN=UGT2B7 PE=1 SV=1	12
703	16.11	16.11	78.84	68.25	64.02	Q9NRV9	Heme-binding protein 1 OS=Homo sapiens GN=HEBP1 PE=1 SV=1	10
704	16.05	16.05	42.82	23.17	23.17	Q9Y376	Calcium-binding protein 39 OS=Homo sapiens GN=CAB39 PE=1 SV=1	9
705	16.05	16.05	42.02	28.46	28.46	P61163	Alpha-centractin OS=Homo sapiens GN=ACTR1A PE=1 SV=1	9
706	16.04	16.05	30	10.08	9.16	Q9UDY2	Tight junction protein ZO-2 OS=Homo sapiens GN=TJP2 PE=1 SV=2	8
707	16.03	16.04	31.08	29.08	27.09	Q92688	Acidic leucine-rich nuclear phosphoprotein 32 family member B OS=Homo sapiens GN=ANP32B PE=1 SV=1	10
708	16.03	16.03	29.36	16.95	16.95	Q96HC4	PDZ and LIM domain protein 5 OS=Homo sapiens GN=PDLIM5 PE=1 SV=5	8
709	16.03	16.03	50	39.16	39.16	P52907	F-actin-capping protein subunit alpha-1 OS=Homo sapiens GN=CAPZA1 PE=1 SV=3	10
710	16.03	16.03	55.86	40.63	40.63	P30048	Thioredoxin-dependent peroxide reductase, mitochondrial OS=Homo sapiens GN=PRDX3 PE=1 SV=3	11
711	16.03	16.03	77.18	73.83	73.83	P62158	Calmodulin OS=Homo sapiens GN=CALM1 PE=1 SV=2	16
712	16.02	18.15	38.85	33.6	32.02	P12277	Creatine kinase B-type OS=Homo sapiens GN=CKB PE=1 SV=1	11
713	16.02	18.02	52.98	31.93	31.93	Q99729-3	Isoform 3 of Heterogeneous nuclear ribonucleoprotein A/B OS=Homo sapiens GN=HNRNPAB	9
714	16.02	16.03	83.15	52.72	52.72	P61224	Ras-related protein Rap-1b OS=Homo sapiens GN=RAP1B PE=1 SV=1	12
715	16.02	16.02	58.73	48.41	48.41	Q99880	Histone H2B type 1-L OS=Homo sapiens GN=HIST1H2BL PE=1 SV=3	14
716	16.01	16.04	28.56	15	14.33	P56192	Methionine--tRNA ligase, cytoplasmic OS=Homo sapiens GN=MARS PE=1 SV=2	8
717	16.01	16.01	47.84	24.6	24.6	P17980	26S protease regulatory subunit 6A OS=Homo sapiens GN=PSMC3 PE=1 SV=3	13
718	16	26	36.33	23.38	23.38	O43390	Heterogeneous nuclear ribonucleoprotein R OS=Homo sapiens GN=HNRNPR PE=1 SV=1	13
719	16	26	61.79	61.79	61.79	Q15366-5	Isoform 5 of Poly(rC)-binding protein 2 OS=Homo sapiens GN=PCBP2	19
720	16	20.07	90.48	76.19	76.19	P69891	Hemoglobin subunit gamma-1 OS=Homo sapiens GN=HBG1 PE=1 SV=2	11
721	16	16.14	43.11	38.87	36.75	P45880-2	Isoform 2 of Voltage-dependent anion-selective channel protein 2 OS=Homo sapiens GN=VDAC2	10
722	16	16.05	50.67	41.28	41.28	Q96CN7	Isochorismatase domain-containing protein 1 OS=Homo sapiens GN=ISOC1 PE=1 SV=3	10
723	16	16.02	51.77	35.05	35.05	P53007	Tricarboxylate transport protein, mitochondrial OS=Homo sapiens GN=SLC25A1 PE=1 SV=2	15
724	16	16.01	33.12	20.17	20.17	O60825-2	Isoform 2 of 6-phosphofructo-2-kinase/fructose-2,6-bisphosphatase 2 OS=Homo sapiens GN=PFKFB2	9
725	16	16.01	41.47	30.75	30.75	Q96SQ9	Cytochrome P450 2S1 OS=Homo sapiens GN=CYP2S1 PE=2 SV=2	12
726	16	16.01	53.79	46.9	46.9	P39019	40S ribosomal protein S19 OS=Homo sapiens GN=RPS19 PE=1 SV=2	8
727	16	16	38.17	28.63	28.63	P19971	Thymidine phosphorylase OS=Homo sapiens GN=TYMP PE=1 SV=2	9
728	16	16	48.91	38.69	38.69	P47985	Cytochrome b-c1 complex subunit Rieske, mitochondrial OS=Homo sapiens GN=UQCRFS1 PE=1 SV=2	9
729	16	16	45.17	32.07	32.07	Q969X5	Endoplasmic reticulum-Golgi intermediate compartment protein 1 OS=Homo sapiens GN=ERGIC1 PE=1 SV=1	9
730	16	16	44.2	32.1	32.1	P80365	Corticosteroid 11-beta-dehydrogenase isozyme 2 OS=Homo sapiens GN=HSD11B2 PE=1 SV=2	8
731	16	16	47.37	44.08	44.08	P62269	40S ribosomal protein S18 OS=Homo sapiens GN=RPS18 PE=1 SV=3	9
732	16	16	69.08	64.47	64.47	P61088	Ubiquitin-conjugating enzyme E2 N OS=Homo sapiens GN=UBE2N PE=1 SV=1	8
733	16	16	34.61	33.33	33.33	Q99536	Synaptic vesicle membrane protein VAT-1 homolog OS=Homo sapiens GN=VAT1 PE=1 SV=2	8
734	16	16	30.45	30.45	30.45	Q15661-2	Isoform 2 of Tryptase alpha/beta-1 OS=Homo sapiens GN=TPSAB1	11
735	16	16	40.48	33.63	33.63	P31937	3-hydroxyisobutyrate dehydrogenase, mitochondrial OS=Homo sapiens GN=HIBADH PE=1 SV=2	8
736	16	16	55.72	55.72	55.72	P52566	Rho GDP-dissociation inhibitor 2 OS=Homo sapiens GN=ARHGDIB PE=1 SV=3	9
737	16	16	41.67	41.67	41.67	P46782	40S ribosomal protein S5 OS=Homo sapiens GN=RPS5 PE=1 SV=4	11
738	15.96	20.05	68.9	44.02	44.02	P26583	High mobility group protein B2 OS=Homo sapiens GN=HMGB2 PE=1 SV=2	12
739	15.96	15.98	31.29	17.11	17.11	Q14195-2	Isoform LCRMP-4 of Dihydropyrimidinase-related protein 3 OS=Homo sapiens GN=DPYSL3	8
740	15.94	18.05	31.13	18.76	18.76	P51648	Fatty aldehyde dehydrogenase OS=Homo sapiens GN=ALDH3A2 PE=1 SV=1	12
741	15.93	15.94	40.08	10.62	10.23	Q86UP2-2	Isoform 2 of Kinectin OS=Homo sapiens GN=KTN1	11
742	15.92	15.92	36.79	22.96	21.48	F5GXC8	Succinyl-CoA ligase [ADP-forming] subunit beta, mitochondrial OS=Homo sapiens GN=SUCLA2 PE=3 SV=1	9
743	15.89	15.89	43.41	24.09	24.09	P62191	26S protease regulatory subunit 4 OS=Homo sapiens GN=PSMC1 PE=1 SV=1	8
744	15.85	16.5	62.78	44.79	36.59	J3KPV7	3-mercaptopyruvate sulfurtransferase OS=Homo sapiens GN=MPST PE=4 SV=1	10
745	15.82	15.82	26.27	12.31	12.31	Q8NE71	ATP-binding cassette sub-family F member 1 OS=Homo sapiens GN=ABCF1 PE=1 SV=2	9
746	15.82	15.82	40.95	28.25	28.25	Q9H0W9	Ester hydrolase C11orf54 OS=Homo sapiens GN=C11orf54 PE=1 SV=1	9
747	15.8	15.8	54.82	54.82	54.82	P05451	Lithostathine-1-alpha OS=Homo sapiens GN=REG1A PE=1 SV=3	9
748	15.76	15.76	61.43	47.14	47.14	Q5T9B7	Adenylate kinase H OS=Homo sapiens GN=AK1 PE=2 SV=1	8
749	15.76	15.76	33.49	29.4	29.4	P52597	Heterogeneous nuclear ribonucleoprotein F OS=Homo sapiens GN=HNRNPF PE=1 SV=3	12
750	15.73	15.83	66.15	51.79	47.18	Q99653	Calcineurin B homologous protein 1 OS=Homo sapiens GN=CHP1 PE=1 SV=3	9
751	15.71	15.71	24.2	17.62	17.48	Q9H6S3	Epidermal growth factor receptor kinase substrate 8-like protein 2 OS=Homo sapiens GN=EPS8L2 PE=1 SV=2	12
752	15.58	15.58	60.22	47.21	27.88	P25786-2	Isoform Long of Proteasome subunit alpha type-1 OS=Homo sapiens GN=PSMA1	8
753	15.54	15.54	39.02	21.96	20.41	Q8NC51-4	Isoform 4 of Plasminogen activator inhibitor 1 RNA-binding protein OS=Homo sapiens GN=SERBP1	8
754	15.46	15.47	71.43	60.27	57.59	Q6P587	Acylpyruvase FAHD1, mitochondrial OS=Homo sapiens GN=FAHD1 PE=1 SV=2	10
755	15.46	15.46	28.66	12.95	12.95	P14735	Insulin-degrading enzyme OS=Homo sapiens GN=IDE PE=1 SV=4	11
756	15.39	15.39	34.32	30.27	30.27	Q9UNZ2	NSFL1 cofactor p47 OS=Homo sapiens GN=NSFL1C PE=1 SV=2	9
757	15.32	15.32	36.51	28.57	28.57	P05198	Eukaryotic translation initiation factor 2 subunit 1 OS=Homo sapiens GN=EIF2S1 PE=1 SV=3	9
758	15.29	15.3	20.72	11.69	10.96	Q13423	NAD(P) transhydrogenase, mitochondrial OS=Homo sapiens GN=NNT PE=1 SV=3	9
759	15.28	17.39	30.19	19.04	17.65	O00571-2	Isoform 2 of ATP-dependent RNA helicase DDX3X OS=Homo sapiens GN=DDX3X	10
760	15.28	15.28	33.65	33.65	33.65	P63000-2	Isoform B of Ras-related C3 botulinum toxin substrate 1 OS=Homo sapiens GN=RAC1	8
761	15.25	15.25	44.9	32.94	30.32	Q02338	D-beta-hydroxybutyrate dehydrogenase, mitochondrial OS=Homo sapiens GN=BDH1 PE=1 SV=3	11
762	15.24	15.24	42.01	40.75	31.03	Q99795	Cell surface A33 antigen OS=Homo sapiens GN=GPA33 PE=1 SV=1	9
763	15.2	17.38	27.42	14.61	14.61	Q92973-2	Isoform 2 of Transportin-1 OS=Homo sapiens GN=TNPO1	10
764	15.16	15.16	19.12	10.38	10.38	P39060-2	Isoform 3 of Collagen alpha-1(XVIII) chain OS=Homo sapiens GN=COL18A1	11
765	15.16	15.16	36.18	33.55	23.9	P39656	Dolichyl-diphosphooligosaccharide--protein glycosyltransferase 48 kDa subunit OS=Homo sapiens GN=DDOST PE=1 SV=4	11
766	15.15	15.15	60.49	48.97	48.97	H0Y8X4	Protein C6orf108 (Fragment) OS=Homo sapiens GN=C6orf108 PE=4 SV=1	9
767	15.12	15.14	38.72	27.69	27.69	Q6NZI2	Polymerase I and transcript release factor OS=Homo sapiens GN=PTRF PE=1 SV=1	10
768	15.08	15.1	51.67	38.67	36.67	Q8NBQ5	Estradiol 17-beta-dehydrogenase 11 OS=Homo sapiens GN=HSD17B11 PE=1 SV=3	10
769	15.07	25.38	77.33	60.73	60.73	P61981	14-3-3 protein gamma OS=Homo sapiens GN=YWHAG PE=1 SV=2	17
770	15.01	15.01	35.74	32.13	32.13	B8ZZS7	Macrophage-capping protein OS=Homo sapiens GN=CAPG PE=4 SV=1	11
771	14.95	14.95	33.74	15.23	15.23	O94874-2	Isoform 2 of E3 UFM1-protein ligase 1 OS=Homo sapiens GN=UFL1	8
772	14.95	14.95	38.67	26.93	26.93	Q99733	Nucleosome assembly protein 1-like 4 OS=Homo sapiens GN=NAP1L4 PE=1 SV=1	8
773	14.95	14.95	29.23	29.23	27.69	Q09028-4	Isoform 4 of Histone-binding protein RBBP4 OS=Homo sapiens GN=RBBP4	8
774	14.91	14.93	55.13	44.87	44.87	P25787	Proteasome subunit alpha type-2 OS=Homo sapiens GN=PSMA2 PE=1 SV=2	10
775	14.91	14.91	68.09	47.16	47.16	P10768	S-formylglutathione hydrolase OS=Homo sapiens GN=ESD PE=1 SV=2	12
776	14.85	14.85	66.93	50.39	50.39	P53999	Activated RNA polymerase II transcriptional coactivator p15 OS=Homo sapiens GN=SUB1 PE=1 SV=3	9
777	14.82	14.82	33.76	25.06	25.06	Q8NBJ4-2	Isoform 2 of Golgi membrane protein 1 OS=Homo sapiens GN=GOLM1	8
778	14.81	15.55	43.53	25.62	20.4	E7EU95	Aromatic-L-amino-acid decarboxylase OS=Homo sapiens GN=DDC PE=3 SV=1	9
779	14.76	14.76	55.02	42.21	39.79	Q9HDC9-2	Isoform 2 of Adipocyte plasma membrane-associated protein OS=Homo sapiens GN=APMAP	7
780	14.63	14.63	33.02	20.23	20.23	P32189-1	Isoform 1 of Glycerol kinase OS=Homo sapiens GN=GK	9
781	14.6	31.59	69.49	69.49	65.42	P50225	Sulfotransferase 1A1 OS=Homo sapiens GN=SULT1A1 PE=1 SV=3	21
782	14.59	14.59	27.1	26.26	26.26	P61619	Protein transport protein Sec61 subunit alpha isoform 1 OS=Homo sapiens GN=SEC61A1 PE=1 SV=2	11
783	14.57	14.57	34.52	14	12.78	P55884	Eukaryotic translation initiation factor 3 subunit B OS=Homo sapiens GN=EIF3B PE=1 SV=3	8
784	14.54	14.54	73.53	67.65	67.65	P61604	10 kDa heat shock protein, mitochondrial OS=Homo sapiens GN=HSPE1 PE=1 SV=2	9
785	14.53	22.78	62.86	52.24	49.8	P27348	14-3-3 protein theta OS=Homo sapiens GN=YWHAQ PE=1 SV=1	17
786	14.53	14.53	25.44	14.44	11.33	E9PGN5	35 kDa inter-alpha-trypsin inhibitor heavy chain H4 OS=Homo sapiens GN=ITIH4 PE=4 SV=1	8
787	14.51	14.51	8.446	5.207	4.182	Q6W4X9	Mucin-6 OS=Homo sapiens GN=MUC6 PE=1 SV=3	8
788	14.48	14.48	57.62	47.02	47.02	P62277	40S ribosomal protein S13 OS=Homo sapiens GN=RPS13 PE=1 SV=2	10
789	14.44	14.45	38.75	23.61	21.38	J3KNE5	Histidine--tRNA ligase, cytoplasmic OS=Homo sapiens GN=HARS PE=4 SV=1	8
790	14.41	16.56	45.37	26.83	24.63	P43034	Platelet-activating factor acetylhydrolase IB subunit alpha OS=Homo sapiens GN=PAFAH1B1 PE=1 SV=2	9
791	14.4	14.46	45.18	24.31	20.64	Q00013-2	Isoform 2 of 55 kDa erythrocyte membrane protein OS=Homo sapiens GN=MPP1	7
792	14.36	14.36	65.71	65.71	65.71	P10599	Thioredoxin OS=Homo sapiens GN=TXN PE=1 SV=3	12
793	14.31	14.31	29.18	18.52	18.52	E9PJS4	Signal recognition particle receptor subunit alpha OS=Homo sapiens GN=SRPR PE=4 SV=1	9
794	14.28	26.84	56.35	49.54	43.65	P52895	Aldo-keto reductase family 1 member C2 OS=Homo sapiens GN=AKR1C2 PE=1 SV=3	17
795	14.27	14.27	40.21	29.21	27.15	Q86WA6	Valacyclovir hydrolase OS=Homo sapiens GN=BPHL PE=1 SV=1	7
796	14.22	14.66	42.26	30.75	27.2	Q13557-12	Isoform Delta 12 of Calcium/calmodulin-dependent protein kinase type II subunit delta OS=Homo sapiens GN=CAMK2D	9
797	14.22	14.22	34.72	23.44	23.44	Q9BV23	Monoacylglycerol lipase ABHD6 OS=Homo sapiens GN=ABHD6 PE=2 SV=1	7
798	14.21	14.21	47.59	43.1	41.03	Q01105	Protein SET OS=Homo sapiens GN=SET PE=1 SV=3	9
799	14.18	15.22	35.77	27.37	23.58	B4E3S0	Coronin-1C OS=Homo sapiens GN=CORO1C PE=2 SV=1	9
800	14.17	14.17	61.21	40.57	38.08	P29692	Elongation factor 1-delta OS=Homo sapiens GN=EEF1D PE=1 SV=5	7
801	14.16	14.16	30.43	20.92	16.8	P35611-2	Isoform 2 of Alpha-adducin OS=Homo sapiens GN=ADD1	7
802	14.16	14.16	54.17	36.74	36.74	O75489	NADH dehydrogenase [ubiquinone] iron-sulfur protein 3, mitochondrial OS=Homo sapiens GN=NDUFS3 PE=1 SV=1	8
803	14.14	14.15	33.28	19.02	17.75	Q969Z0	Protein TBRG4 OS=Homo sapiens GN=TBRG4 PE=1 SV=1	8
804	14.1	14.1	29.06	22.01	18.59	Q96HE7	ERO1-like protein alpha OS=Homo sapiens GN=ERO1L PE=1 SV=2	9
805	14.1	14.1	17.77	14.68	14.68	P16278-3	Isoform 3 of Beta-galactosidase OS=Homo sapiens GN=GLB1	7
806	14.09	14.1	35.88	17.06	17.06	G3V1C3	Apoptosis inhibitor 5 OS=Homo sapiens GN=API5 PE=4 SV=1	7
807	14.08	14.09	36.61	32.68	32.68	P01903	HLA class II histocompatibility antigen, DR alpha chain OS=Homo sapiens GN=HLA-DRA PE=1 SV=1	8
808	14.07	32.33	55.47	50.4	46.13	P00326	Alcohol dehydrogenase 1C OS=Homo sapiens GN=ADH1C PE=1 SV=2	22
809	14.07	14.1	38.98	31.31	31.31	Q96LJ7	Dehydrogenase/reductase SDR family member 1 OS=Homo sapiens GN=DHRS1 PE=1 SV=1	7
810	14.07	14.07	47.57	20.6	17.79	O43242	26S proteasome non-ATPase regulatory subunit 3 OS=Homo sapiens GN=PSMD3 PE=1 SV=2	8
811	14.07	14.07	40.37	20.44	20.44	P36269-3	Isoform 3 of Gamma-glutamyltransferase 5 OS=Homo sapiens GN=GGT5	8
812	14.06	14.14	63.54	43.75	43.75	P32969	60S ribosomal protein L9 OS=Homo sapiens GN=RPL9 PE=1 SV=1	8
813	14.06	14.08	34.22	23.75	22.09	B4DHT5	Acyl-CoA synthetase family member 2, mitochondrial OS=Homo sapiens GN=ACSF2 PE=2 SV=1	10
814	14.06	14.07	27.92	13.59	11.37	P05060	Secretogranin-1 OS=Homo sapiens GN=CHGB PE=1 SV=2	7
815	14.05	14.05	33.68	17.36	17.36	E9PGZ4	Phosphatidylinositide phosphatase SAC1 OS=Homo sapiens GN=SACM1L PE=4 SV=1	7
816	14.04	14.04	32.24	19	16.82	Q8WVM8	Sec1 family domain-containing protein 1 OS=Homo sapiens GN=SCFD1 PE=1 SV=4	7
817	14.03	14.03	24.7	9.967	9.967	Q8N163	DBIRD complex subunit KIAA1967 OS=Homo sapiens GN=KIAA1967 PE=1 SV=2	7
818	14.03	14.03	49.23	32	32	P08574	Cytochrome c1, heme protein, mitochondrial OS=Homo sapiens GN=CYC1 PE=1 SV=3	12
819	14.02	14.03	59.74	46.75	46.75	P00761	TRYP_PIG Trypsin OS=Sus scrofa PE=1 SV=1	16
820	14.02	14.02	21.72	12.02	12.02	P13798	Acylamino-acid-releasing enzyme OS=Homo sapiens GN=APEH PE=1 SV=4	7
821	14.01	14.01	23.35	9.956	9.956	D3K174	Sodium bicarbonate cotransporter 3 OS=Homo sapiens GN=SLC4A7 PE=2 SV=1	9
822	14.01	14.01	28.36	12.14	10.53	P55265-5	Isoform 5 of Double-stranded RNA-specific adenosine deaminase OS=Homo sapiens GN=ADAR	8
823	14.01	14.01	42.59	35.8	35.8	P67809	Nuclease-sensitive element-binding protein 1 OS=Homo sapiens GN=YBX1 PE=1 SV=3	11
824	14	18.1	14.75	7.169	6.614	F8VPD4	Dihydroorotase OS=Homo sapiens GN=CAD PE=3 SV=1	10
825	14	18	30.97	23.01	23.01	P16401	Histone H1.5 OS=Homo sapiens GN=HIST1H1B PE=1 SV=3	10
826	14	16	33.69	14.99	14.99	Q9UHD8-7	Isoform 7 of Septin-9 OS=Homo sapiens GN=SEPT9	8
827	14	16	61.4	44.65	44.65	P61106	Ras-related protein Rab-14 OS=Homo sapiens GN=RAB14 PE=1 SV=4	9
828	14	16	50.95	33.46	33.46	F8W031	Uncharacterized protein (Fragment) OS=Homo sapiens PE=4 SV=1	9
829	14	14.02	40.22	28.99	28.99	P28062	Proteasome subunit beta type-8 OS=Homo sapiens GN=PSMB8 PE=1 SV=3	7
830	14	14.01	59.26	42.13	42.13	P51148	Ras-related protein Rab-5C OS=Homo sapiens GN=RAB5C PE=1 SV=2	8
831	14	14	22.4	8.974	8.974	Q5VZK9-2	Isoform 2 of Leucine-rich repeat-containing protein 16A OS=Homo sapiens GN=LRRC16A	7
832	14	14	39.96	23.85	23.85	P50579	Methionine aminopeptidase 2 OS=Homo sapiens GN=METAP2 PE=1 SV=1	8
833	14	14	36.96	26.09	26.09	Q9BUP3-3	Isoform 3 of Oxidoreductase HTATIP2 OS=Homo sapiens GN=HTATIP2	8
834	14	14	36.82	27.03	27.03	Q13642-5	Isoform 5 of Four and a half LIM domains protein 1 OS=Homo sapiens GN=FHL1	8
835	14	14	50	31.3	31.3	P60900	Proteasome subunit alpha type-6 OS=Homo sapiens GN=PSMA6 PE=1 SV=1	7
836	14	14	74.4	55.95	55.95	P59998	Actin-related protein 2/3 complex subunit 4 OS=Homo sapiens GN=ARPC4 PE=1 SV=3	7
837	14	14	41.39	32.12	32.12	P42126	Enoyl-CoA delta isomerase 1, mitochondrial OS=Homo sapiens GN=ECI1 PE=1 SV=1	9
838	14	14	55.15	47.94	47.94	P62081	40S ribosomal protein S7 OS=Homo sapiens GN=RPS7 PE=1 SV=1	10
839	14	14	38.55	28.01	28.01	P29966	Myristoylated alanine-rich C-kinase substrate OS=Homo sapiens GN=MARCKS PE=1 SV=4	8
840	14	14	32.99	25.85	25.85	Q9P0L0-2	Isoform 2 of Vesicle-associated membrane protein-associated protein A OS=Homo sapiens GN=VAPA	7
841	14	14	40	37.93	37.93	P61254	60S ribosomal protein L26 OS=Homo sapiens GN=RPL26 PE=1 SV=1	8
842	14	14	70.37	70.37	70.37	P09382	Galectin-1 OS=Homo sapiens GN=LGALS1 PE=1 SV=2	12
843	14	14	85.09	81.58	81.58	P06702	Protein S100-A9 OS=Homo sapiens GN=S100A9 PE=1 SV=1	8
844	13.95	13.95	38.16	38.16	35.38	Q9NR45	Sialic acid synthase OS=Homo sapiens GN=NANS PE=1 SV=2	7
845	13.92	13.92	46.42	24.25	19.4	Q96CW1-2	Isoform 2 of AP-2 complex subunit mu OS=Homo sapiens GN=AP2M1	7
846	13.87	13.93	45.38	32.93	32.53	P62753	40S ribosomal protein S6 OS=Homo sapiens GN=RPS6 PE=1 SV=1	8
847	13.86	13.86	39.33	24.49	24.49	Q93099	Homogentisate 1,2-dioxygenase OS=Homo sapiens GN=HGD PE=1 SV=2	9
848	13.81	13.81	25.95	15.54	14.21	P43155-2	Isoform 2 of Carnitine O-acetyltransferase OS=Homo sapiens GN=CRAT	7
849	13.8	13.8	53.03	50	50	P12104	Fatty acid-binding protein, intestinal OS=Homo sapiens GN=FABP2 PE=1 SV=2	8
850	13.75	15.94	47.11	26.58	26.58	P63092-2	Isoform Gnas-2 of Guanine nucleotide-binding protein G(s) subunit alpha isoforms short OS=Homo sapiens GN=GNAS	9
851	13.7	13.7	40.69	32.35	28.92	P52565	Rho GDP-dissociation inhibitor 1 OS=Homo sapiens GN=ARHGDIA PE=1 SV=3	8
852	13.69	13.69	36.9	22.39	22.39	D6R9D6	RNA-binding protein 47 OS=Homo sapiens GN=RBM47 PE=4 SV=1	8
853	13.66	13.67	20.99	9.278	9.278	Q8TDZ2	Protein-methionine sulfoxide oxidase MICAL1 OS=Homo sapiens GN=MICAL1 PE=1 SV=2	7
854	13.66	13.66	37.84	35.14	35.14	P04179	Superoxide dismutase [Mn], mitochondrial OS=Homo sapiens GN=SOD2 PE=1 SV=2	8
855	13.63	13.63	28.49	20.11	16.57	O75131	Copine-3 OS=Homo sapiens GN=CPNE3 PE=1 SV=1	8
856	13.62	13.62	88.03	62.68	62.68	P26885	Peptidyl-prolyl cis-trans isomerase FKBP2 OS=Homo sapiens GN=FKBP2 PE=1 SV=2	8
857	13.6	13.6	50	42.62	42.62	G3V162	TAR DNA binding protein, isoform CRA_d OS=Homo sapiens GN=TARDBP PE=4 SV=1	7
858	13.59	13.59	37.72	27.34	25.57	P31153	S-adenosylmethionine synthase isoform type-2 OS=Homo sapiens GN=MAT2A PE=1 SV=1	9
859	13.49	13.49	43.15	25.81	25.81	P25788-2	Isoform 2 of Proteasome subunit alpha type-3 OS=Homo sapiens GN=PSMA3	8
860	13.47	13.5	48.53	32.25	25.41	Q96AG4	Leucine-rich repeat-containing protein 59 OS=Homo sapiens GN=LRRC59 PE=1 SV=1	9
861	13.46	13.46	34.81	28.16	28.16	H0YBZ2	HLA class II histocompatibility antigen gamma chain (Fragment) OS=Homo sapiens GN=CD74 PE=4 SV=1	8
862	13.43	13.47	39.92	20.16	20.16	P07948-2	Isoform 2 of Tyrosine-protein kinase Lyn OS=Homo sapiens GN=LYN	8
863	13.42	13.42	37.7	26.84	26.84	P51572-2	Isoform 2 of B-cell receptor-associated protein 31 OS=Homo sapiens GN=BCAP31	7
864	13.4	13.4	41.01	21.49	20.18	O00232	26S proteasome non-ATPase regulatory subunit 12 OS=Homo sapiens GN=PSMD12 PE=1 SV=3	9
865	13.37	13.37	26.92	19.47	19.47	P10909-4	Isoform 4 of Clusterin OS=Homo sapiens GN=CLU	8
866	13.34	13.34	30.95	13.16	11.9	P05556	Integrin beta-1 OS=Homo sapiens GN=ITGB1 PE=1 SV=2	8
867	13.34	13.34	28.86	17.46	17.46	Q04609-6	Isoform PSMA' of Glutamate carboxypeptidase 2 OS=Homo sapiens GN=FOLH1	9
868	13.32	28.07	93.88	89.8	89.8	P02042	Hemoglobin subunit delta OS=Homo sapiens GN=HBD PE=1 SV=2	25
869	13.3	13.64	87.73	77.3	49.08	P63208	S-phase kinase-associated protein 1 OS=Homo sapiens GN=SKP1 PE=1 SV=2	7
870	13.3	13.3	37.88	33.7	32.03	P51993	Alpha-(1,3)-fucosyltransferase OS=Homo sapiens GN=FUT6 PE=1 SV=1	7
871	13.25	19.43	25.59	6.648	6.363	P11277-3	Isoform 3 of Spectrin beta chain, erythrocytic OS=Homo sapiens GN=SPTB	10
872	13.24	13.24	50.31	39.31	39.31	O75208	Ubiquinone biosynthesis protein COQ9, mitochondrial OS=Homo sapiens GN=COQ9 PE=1 SV=1	9
873	13.21	13.27	74.63	71.64	66.42	P50120	Retinol-binding protein 2 OS=Homo sapiens GN=RBP2 PE=1 SV=3	10
874	13.21	13.21	37.98	19.1	19.1	P60228	Eukaryotic translation initiation factor 3 subunit E OS=Homo sapiens GN=EIF3E PE=1 SV=1	7
875	13.11	13.11	26.02	14.73	12.6	P23588	Eukaryotic translation initiation factor 4B OS=Homo sapiens GN=EIF4B PE=1 SV=2	7
876	13.07	13.07	25.16	9.83	9.83	F5GZ27	Lon protease homolog OS=Homo sapiens GN=LONP1 PE=3 SV=1	7
877	13.05	13.05	68.15	53.33	53.33	Q01469	Fatty acid-binding protein, epidermal OS=Homo sapiens GN=FABP5 PE=1 SV=3	7
878	13.03	13.03	29.47	10.81	9.761	E5RJ68	AP-3 complex subunit beta-1 OS=Homo sapiens GN=AP3B1 PE=4 SV=1	11
879	13.02	13.02	27.33	13.2	13.2	P22033	Methylmalonyl-CoA mutase, mitochondrial OS=Homo sapiens GN=MUT PE=1 SV=4	8
880	12.97	12.97	45.68	30.86	27.16	P35813-2	Isoform Alpha-2 of Protein phosphatase 1A OS=Homo sapiens GN=PPM1A	7
881	12.96	12.96	46.8	33	26.6	P40429	60S ribosomal protein L13a OS=Homo sapiens GN=RPL13A PE=1 SV=2	6
882	12.94	12.94	27.57	11.61	11.61	Q9Y2A7	Nck-associated protein 1 OS=Homo sapiens GN=NCKAP1 PE=1 SV=1	10
883	12.94	12.94	38.3	28.07	26.32	B5MCA4	Epithelial cell adhesion molecule OS=Homo sapiens GN=EPCAM PE=4 SV=1	10
884	12.94	12.94	39.93	31.74	31.74	C9JEV6	N-acetyl-D-glucosamine kinase OS=Homo sapiens GN=NAGK PE=4 SV=3	7
885	12.91	12.91	53.05	33.95	31.56	Q9H7Z7	Prostaglandin E synthase 2 OS=Homo sapiens GN=PTGES2 PE=1 SV=1	9
886	12.88	12.88	42.47	27.74	27.74	Q14165	Malectin OS=Homo sapiens GN=MLEC PE=1 SV=1	7
887	12.85	12.85	60.36	55.86	49.55	P14927	Cytochrome b-c1 complex subunit 7 OS=Homo sapiens GN=UQCRB PE=1 SV=2	8
888	12.78	12.78	49	43.43	43.43	Q9BSH5	Haloacid dehalogenase-like hydrolase domain-containing protein 3 OS=Homo sapiens GN=HDHD3 PE=1 SV=1	7
889	12.78	12.78	19.26	18.15	18.15	H0Y2Y8	Zyxin (Fragment) OS=Homo sapiens GN=ZYX PE=4 SV=1	12
890	12.76	12.76	17.94	8.195	6.648	P16144-4	Isoform Beta-4D of Integrin beta-4 OS=Homo sapiens GN=ITGB4	8
891	12.76	12.76	27.2	15.36	15.36	Q14677-2	Isoform 2 of Clathrin interactor 1 OS=Homo sapiens GN=CLINT1	12
892	12.71	12.71	52	48.57	41.71	Q06141	Regenerating islet-derived protein 3-alpha OS=Homo sapiens GN=REG3A PE=1 SV=1	7
893	12.7	13.46	32.92	21.47	21.47	Q9BR76	Coronin-1B OS=Homo sapiens GN=CORO1B PE=1 SV=1	9
894	12.67	12.67	39.71	22.97	22.97	P43686	26S protease regulatory subunit 6B OS=Homo sapiens GN=PSMC4 PE=1 SV=2	7
895	12.66	12.66	30.33	18.33	17.06	Q96AC1-2	Isoform 2 of Fermitin family homolog 2 OS=Homo sapiens GN=FERMT2	8
896	12.64	12.64	52.34	43.93	41.12	O75608-2	Isoform 2 of Acyl-protein thioesterase 1 OS=Homo sapiens GN=LYPLA1	7
897	12.6	12.6	54.1	37.3	33.61	Q9Y224	UPF0568 protein C14orf166 OS=Homo sapiens GN=C14orf166 PE=1 SV=1	9
898	12.57	12.57	29.38	12.31	10.69	Q5T447	E3 ubiquitin-protein ligase HECTD3 OS=Homo sapiens GN=HECTD3 PE=1 SV=1	8
899	12.57	12.57	51.87	39.25	33.64	P27635	60S ribosomal protein L10 OS=Homo sapiens GN=RPL10 PE=1 SV=4	10
900	12.57	12.57	53.06	53.06	48.98	P02766	Transthyretin OS=Homo sapiens GN=TTR PE=1 SV=1	7
901	12.53	12.53	28.6	18.43	16.51	Q9Y6N9-2	Isoform 2 of Harmonin OS=Homo sapiens GN=USH1C	8
902	12.53	12.53	30.98	16.44	16.44	F5H6I7	Atlastin-3 OS=Homo sapiens GN=ATL3 PE=4 SV=1	9
903	12.49	12.49	34.39	20.7	18.47	Q96DB5	Regulator of microtubule dynamics protein 1 OS=Homo sapiens GN=FAM82B PE=1 SV=1	6
904	12.47	12.47	64.22	44.5	38.53	P00492	Hypoxanthine-guanine phosphoribosyltransferase OS=Homo sapiens GN=HPRT1 PE=1 SV=2	7
905	12.44	18.58	44.28	25.3	22.14	P38919	Eukaryotic initiation factor 4A-III OS=Homo sapiens GN=EIF4A3 PE=1 SV=4	11
906	12.42	26.77	50.22	42.6	40.81	Q9BUF5	Tubulin beta-6 chain OS=Homo sapiens GN=TUBB6 PE=1 SV=1	23
907	12.4	12.4	75.66	65.61	65.61	Q8WU39	Plasma cell-induced resident endoplasmic reticulum protein OS=Homo sapiens GN=PACAP PE=1 SV=1	10
908	12.38	12.38	32.66	22.45	22.45	Q15637-4	Isoform 4 of Splicing factor 1 OS=Homo sapiens GN=SF1	10
909	12.38	12.38	37.81	26.86	25	P30566	Adenylosuccinate lyase OS=Homo sapiens GN=ADSL PE=1 SV=2	6
910	12.37	12.37	25.1	10.02	10.02	P49588	Alanine--tRNA ligase, cytoplasmic OS=Homo sapiens GN=AARS PE=1 SV=2	10
911	12.37	12.37	24.74	17.6	17.6	C9J3D7	Peroxisomal carnitine O-octanoyltransferase OS=Homo sapiens GN=CROT PE=3 SV=1	7
912	12.32	12.32	47.66	39.72	39.72	B9A064	Immunoglobulin lambda-like polypeptide 5 OS=Homo sapiens GN=IGLL5 PE=2 SV=2	7
913	12.3	12.3	37.28	16.17	14.99	Q9NVI7-3	Isoform 3 of ATPase family AAA domain-containing protein 3A OS=Homo sapiens GN=ATAD3A	6
914	12.3	12.3	53.41	35.23	30.68	Q02543	60S ribosomal protein L18a OS=Homo sapiens GN=RPL18A PE=1 SV=2	8
915	12.29	30.54	24.81	8.098	7.875	Q14315-2	Isoform 2 of Filamin-C OS=Homo sapiens GN=FLNC	17
916	12.28	12.3	48.03	35.11	32.3	Q9UJZ1	Stomatin-like protein 2 OS=Homo sapiens GN=STOML2 PE=1 SV=1	7
917	12.28	12.28	54.76	46.19	41.43	Q96IU4	Abhydrolase domain-containing protein 14B OS=Homo sapiens GN=ABHD14B PE=1 SV=1	6
918	12.27	12.27	23.27	12.15	12.15	Q8N766-4	Isoform 4 of ER membrane protein complex subunit 1 OS=Homo sapiens GN=EMC1	8
919	12.26	14.46	44.62	32.28	32.28	P15121	Aldose reductase OS=Homo sapiens GN=AKR1B1 PE=1 SV=3	9
920	12.26	12.32	59.84	41.8	38.93	Q9BTZ2-4	Isoform 4 of Dehydrogenase/reductase SDR family member 4 OS=Homo sapiens GN=DHRS4	7
921	12.26	12.26	51.41	34.51	32.39	Q9BPW8	Protein NipSnap homolog 1 OS=Homo sapiens GN=NIPSNAP1 PE=1 SV=1	6
922	12.26	12.26	35.92	21.36	21.36	O60884	DnaJ homolog subfamily A member 2 OS=Homo sapiens GN=DNAJA2 PE=1 SV=1	10
923	12.24	12.24	20.75	10.02	7.782	Q14126	Desmoglein-2 OS=Homo sapiens GN=DSG2 PE=1 SV=2	7
924	12.23	14.29	36.61	14.74	13.51	Q92598-2	Isoform Beta of Heat shock protein 105 kDa OS=Homo sapiens GN=HSPH1	9
925	12.22	12.24	32.65	20.78	18.92	P05166	Propionyl-CoA carboxylase beta chain, mitochondrial OS=Homo sapiens GN=PCCB PE=1 SV=3	7
926	12.22	12.22	46.45	32.23	29.38	P26373	60S ribosomal protein L13 OS=Homo sapiens GN=RPL13 PE=1 SV=4	7
927	12.21	14.24	35.8	32.41	29.94	Q9UJ72	Annexin A10 OS=Homo sapiens GN=ANXA10 PE=1 SV=3	8
928	12.21	12.23	33.6	9.781	8.055	P78344-2	Isoform 2 of Eukaryotic translation initiation factor 4 gamma 2 OS=Homo sapiens GN=EIF4G2	6
929	12.2	12.2	55.26	33.77	25.88	J3QL51	Protein RPL17-C18ORF32 OS=Homo sapiens GN=RPL17-C18ORF32 PE=4 SV=1	8
930	12.18	12.18	29.01	21.1	18.46	Q5TFE4	5'-nucleotidase domain-containing protein 1 OS=Homo sapiens GN=NT5DC1 PE=1 SV=1	7
931	12.17	12.17	38.74	36.13	32.98	O75340	Programmed cell death protein 6 OS=Homo sapiens GN=PDCD6 PE=1 SV=1	7
932	12.16	17.1	34.18	20.79	20.79	P35998	26S protease regulatory subunit 7 OS=Homo sapiens GN=PSMC2 PE=1 SV=3	11
933	12.14	12.14	40.67	32.11	28.44	Q5HYK3	2-methoxy-6-polyprenyl-1,4-benzoquinol methylase, mitochondrial OS=Homo sapiens GN=COQ5 PE=1 SV=2	6
934	12.12	13.92	31.18	14.89	14.89	P42224-2	Isoform Beta of Signal transducer and activator of transcription 1-alpha/beta OS=Homo sapiens GN=STAT1	9
935	12.11	12.23	48.61	30.48	25.94	P31689	DnaJ homolog subfamily A member 1 OS=Homo sapiens GN=DNAJA1 PE=1 SV=2	7
936	12.11	12.12	24.12	5.84	5.127	O75165	DnaJ homolog subfamily C member 13 OS=Homo sapiens GN=DNAJC13 PE=1 SV=5	9
937	12.09	12.09	33.51	9.319	9.319	Q9Y2W1	Thyroid hormone receptor-associated protein 3 OS=Homo sapiens GN=THRAP3 PE=1 SV=2	7
938	12.09	12.09	27.8	14.64	12.99	O94826	Mitochondrial import receptor subunit TOM70 OS=Homo sapiens GN=TOMM70A PE=1 SV=1	6
939	12.09	12.09	43.96	41.76	38.46	Q9UBQ0	Vacuolar protein sorting-associated protein 29 OS=Homo sapiens GN=VPS29 PE=1 SV=1	8
940	12.08	12.08	38.84	29.57	27.25	P42167-2	Isoform Gamma of Lamina-associated polypeptide 2, isoforms beta/gamma OS=Homo sapiens GN=TMPO	9
941	12.07	12.07	35.32	19.22	17.66	O43837	Isocitrate dehydrogenase [NAD] subunit beta, mitochondrial OS=Homo sapiens GN=IDH3B PE=1 SV=2	6
942	12.06	12.18	39.41	27.06	25.59	P62873	Guanine nucleotide-binding protein G(I)/G(S)/G(T) subunit beta-1 OS=Homo sapiens GN=GNB1 PE=1 SV=3	9
943	12.06	12.06	31.48	27.26	20.92	O00629	Importin subunit alpha-4 OS=Homo sapiens GN=KPNA4 PE=1 SV=1	7
944	12.05	12.06	30.45	16.48	16.48	Q9UBS4	DnaJ homolog subfamily B member 11 OS=Homo sapiens GN=DNAJB11 PE=1 SV=1	6
945	12.05	12.05	58.04	25.61	25.61	Q9Y295	Developmentally-regulated GTP-binding protein 1 OS=Homo sapiens GN=DRG1 PE=1 SV=1	7
946	12.04	12.04	37.96	26.53	26.12	P51580	Thiopurine S-methyltransferase OS=Homo sapiens GN=TPMT PE=1 SV=1	6
947	12.04	12.04	31.38	19.04	19.04	P04004	Vitronectin OS=Homo sapiens GN=VTN PE=1 SV=1	7
948	12.03	12.05	39.25	22.53	22.53	P55212	Caspase-6 OS=Homo sapiens GN=CASP6 PE=1 SV=2	6
949	12.02	22.11	75.2	48.37	48.37	Q04917	14-3-3 protein eta OS=Homo sapiens GN=YWHAH PE=1 SV=4	17
950	12.02	16.03	52.66	41.55	41.55	P61006	Ras-related protein Rab-8A OS=Homo sapiens GN=RAB8A PE=1 SV=1	8
951	12.02	16.02	47.6	44.28	44.28	Q13162	Peroxiredoxin-4 OS=Homo sapiens GN=PRDX4 PE=1 SV=1	11
952	12.02	12.05	49.62	28.95	28.95	P15428	15-hydroxyprostaglandin dehydrogenase [NAD(+)] OS=Homo sapiens GN=HPGD PE=1 SV=1	7
953	12.02	12.02	68.91	40.41	35.23	P37235	Hippocalcin-like protein 1 OS=Homo sapiens GN=HPCAL1 PE=1 SV=3	6
954	12.02	12.02	45.1	31.76	31.76	P09661	U2 small nuclear ribonucleoprotein A' OS=Homo sapiens GN=SNRPA1 PE=1 SV=2	8
955	12.02	12.02	27.57	22.06	22.06	O43813	LanC-like protein 1 OS=Homo sapiens GN=LANCL1 PE=1 SV=1	7
956	12.02	12.02	58.96	51.45	51.45	Q9Y5S9-2	Isoform 2 of RNA-binding protein 8A OS=Homo sapiens GN=RBM8A	7
957	12.02	12.02	63.7	55.56	55.56	P0CW22	40S ribosomal protein S17-like OS=Homo sapiens GN=RPS17L PE=3 SV=1	7
958	12.01	12.04	44.38	32.54	32.54	P13073	Cytochrome c oxidase subunit 4 isoform 1, mitochondrial OS=Homo sapiens GN=COX4I1 PE=1 SV=1	6
959	12.01	12.02	36.68	12.89	12.89	H3BM42	Golgi apparatus protein 1 OS=Homo sapiens GN=GLG1 PE=4 SV=1	8
960	12.01	12.02	22.77	11.1	11.1	Q14444-2	Isoform 2 of Caprin-1 OS=Homo sapiens GN=CAPRIN1	6
961	12.01	12.02	41.21	17.01	17.01	Q9Y2X3	Nucleolar protein 58 OS=Homo sapiens GN=NOP58 PE=1 SV=1	8
962	12.01	12.01	32.58	17.8	17.8	Q9H3P7	Golgi resident protein GCP60 OS=Homo sapiens GN=ACBD3 PE=1 SV=4	6
963	12.01	12.01	37.47	21.13	21.13	Q02790	Peptidyl-prolyl cis-trans isomerase FKBP4 OS=Homo sapiens GN=FKBP4 PE=1 SV=3	6
964	12.01	12.01	47.1	35.51	35.51	Q9NQR4	Omega-amidase NIT2 OS=Homo sapiens GN=NIT2 PE=1 SV=1	6
965	12.01	12.01	36.86	27.01	27.01	P15559	NAD(P)H dehydrogenase [quinone] 1 OS=Homo sapiens GN=NQO1 PE=1 SV=1	7
966	12.01	12.01	23.22	18.83	18.83	Q14108	Lysosome membrane protein 2 OS=Homo sapiens GN=SCARB2 PE=1 SV=2	6
967	12.01	12.01	42.86	37.71	37.71	P02792	Ferritin light chain OS=Homo sapiens GN=FTL PE=1 SV=2	6
968	12	23.59	34.03	16.75	16.75	O95782-2	Isoform B of AP-2 complex subunit alpha-1 OS=Homo sapiens GN=AP2A1	13
969	12	14.01	27.06	2.68	2.534	P46939	Utrophin OS=Homo sapiens GN=UTRN PE=1 SV=2	7
970	12	14	54.45	43.98	43.98	P60953	Cell division control protein 42 homolog OS=Homo sapiens GN=CDC42 PE=1 SV=2	10
971	12	14	29.74	21.05	21.05	Q9BXN1	Asporin OS=Homo sapiens GN=ASPN PE=1 SV=2	7
972	12	14	39.26	33.7	33.7	P09093	Chymotrypsin-like elastase family member 3A OS=Homo sapiens GN=CELA3A PE=1 SV=3	8
973	12	12.59	23.85	5.746	5.746	Q92614-2	Isoform 2 of Unconventional myosin-XVIIIa OS=Homo sapiens GN=MYO18A	8
974	12	12.08	58.12	40.43	40.43	Q15404	Ras suppressor protein 1 OS=Homo sapiens GN=RSU1 PE=1 SV=3	12
975	12	12.04	39.28	21.73	21.73	P07585	Decorin OS=Homo sapiens GN=DCN PE=1 SV=1	7
976	12	12.04	47.13	32.57	32.57	Q9NVS9	Pyridoxine-5'-phosphate oxidase OS=Homo sapiens GN=PNPO PE=1 SV=1	7
977	12	12.02	58.79	54.55	54.55	P30050	60S ribosomal protein L12 OS=Homo sapiens GN=RPL12 PE=1 SV=1	7
978	12	12.02	30.77	29.15	29.15	P07478	Trypsin-2 OS=Homo sapiens GN=PRSS2 PE=1 SV=1	10
979	12	12.01	28.79	12.96	12.96	O00567	Nucleolar protein 56 OS=Homo sapiens GN=NOP56 PE=1 SV=4	6
980	12	12.01	41.71	15.94	15.94	Q9H845	Acyl-CoA dehydrogenase family member 9, mitochondrial OS=Homo sapiens GN=ACAD9 PE=1 SV=1	6
981	12	12.01	19.1	10.05	10.05	Q9Y6R1-4	Isoform 4 of Electrogenic sodium bicarbonate cotransporter 1 OS=Homo sapiens GN=SLC4A4	6
982	12	12.01	42.33	26.42	26.42	B3KST5	COP9 constitutive photomorphogenic homolog subunit 4 (Arabidopsis), isoform CRA_a OS=Homo sapiens GN=COPS4 PE=2 SV=1	9
983	12	12	20.62	5.14	4.848	Q8IY21	Probable ATP-dependent RNA helicase DDX60 OS=Homo sapiens GN=DDX60 PE=1 SV=3	6
984	12	12	23.24	11.08	11.08	O00754	Lysosomal alpha-mannosidase OS=Homo sapiens GN=MAN2B1 PE=1 SV=3	6
985	12	12	13.37	6.518	6.518	P55011	Solute carrier family 12 member 2 OS=Homo sapiens GN=SLC12A2 PE=1 SV=1	7
986	12	12	29.1	14.85	14.85	P33908	Mannosyl-oligosaccharide 1,2-alpha-mannosidase IA OS=Homo sapiens GN=MAN1A1 PE=1 SV=3	8
987	12	12	32.95	16.71	16.71	P55010	Eukaryotic translation initiation factor 5 OS=Homo sapiens GN=EIF5 PE=1 SV=2	7
988	12	12	55.21	34.03	34.03	Q53H82	Beta-lactamase-like protein 2 OS=Homo sapiens GN=LACTB2 PE=1 SV=2	7
989	12	12	57.27	38.33	38.33	P80723	Brain acid soluble protein 1 OS=Homo sapiens GN=BASP1 PE=1 SV=2	6
990	12	12	32.62	20.48	20.48	Q96IJ6	Mannose-1-phosphate guanyltransferase alpha OS=Homo sapiens GN=GMPPA PE=1 SV=1	6
991	12	12	33	24.92	24.92	P51911	Calponin-1 OS=Homo sapiens GN=CNN1 PE=1 SV=2	6
992	12	12	30.69	18.9	18.9	O43237	Cytoplasmic dynein 1 light intermediate chain 2 OS=Homo sapiens GN=DYNC1LI2 PE=1 SV=1	6
993	12	12	19.96	16.63	16.63	Q9H3R2	Mucin-13 OS=Homo sapiens GN=MUC13 PE=1 SV=2	7
994	12	12	19.79	14.47	14.47	Q96TC7	Regulator of microtubule dynamics protein 3 OS=Homo sapiens GN=FAM82A2 PE=1 SV=2	7
995	12	12	31.47	25.6	25.6	P28332-2	Isoform 2 of Alcohol dehydrogenase 6 OS=Homo sapiens GN=ADH6	7
996	12	12	18.77	17.43	17.43	Q9NQC3-2	Isoform 2 of Reticulon-4 OS=Homo sapiens GN=RTN4	6
997	12	12	38.71	29.95	29.95	P62906	60S ribosomal protein L10a OS=Homo sapiens GN=RPL10A PE=1 SV=2	8
998	12	12	36.42	30.25	30.25	P51665	26S proteasome non-ATPase regulatory subunit 7 OS=Homo sapiens GN=PSMD7 PE=1 SV=2	8
999	12	12	47.13	45.08	45.08	Q7Z4W1	L-xylulose reductase OS=Homo sapiens GN=DCXR PE=1 SV=2	8
1000	12	12	43.9	36.59	36.59	P49720	Proteasome subunit beta type-3 OS=Homo sapiens GN=PSMB3 PE=1 SV=2	11
1001	11.94	11.94	50	27.02	22.47	Q9NTK5	Obg-like ATPase 1 OS=Homo sapiens GN=OLA1 PE=1 SV=2	7
1002	11.94	11.94	45.63	28.97	28.97	Q12792-4	Isoform 4 of Twinfilin-1 OS=Homo sapiens GN=TWF1	7
1003	11.93	11.93	27.76	17.35	17.35	Q8IYS2	Uncharacterized protein KIAA2013 OS=Homo sapiens GN=KIAA2013 PE=2 SV=1	8
1004	11.91	11.91	27.66	15.06	15.06	Q13409-6	Isoform 2F of Cytoplasmic dynein 1 intermediate chain 2 OS=Homo sapiens GN=DYNC1I2	6
1005	11.89	11.92	52.44	41.78	41.78	P24534	Elongation factor 1-beta OS=Homo sapiens GN=EEF1B2 PE=1 SV=3	8
1006	11.89	11.89	26.05	21.29	21.29	O00303	Eukaryotic translation initiation factor 3 subunit F OS=Homo sapiens GN=EIF3F PE=1 SV=1	6
1007	11.85	11.86	77.42	58.6	58.6	Q9NR28-2	Isoform 2 of Diablo homolog, mitochondrial OS=Homo sapiens GN=DIABLO	6
1008	11.85	11.85	45.99	22.99	22.99	Q7L2H7	Eukaryotic translation initiation factor 3 subunit M OS=Homo sapiens GN=EIF3M PE=1 SV=1	6
1009	11.83	11.88	30.18	26.63	23.67	P22694-4	Isoform 4 of cAMP-dependent protein kinase catalytic subunit beta OS=Homo sapiens GN=PRKACB	6
1010	11.81	11.81	48.64	21.15	21.15	P25774	Cathepsin S OS=Homo sapiens GN=CTSS PE=1 SV=3	6
1011	11.8	11.8	37.14	13.83	13.83	Q9UGI8-2	Isoform 2 of Testin OS=Homo sapiens GN=TES	8
1012	11.8	11.8	36.04	25.32	25.32	I3L2Q1	Ethanolamine-phosphate cytidylyltransferase (Fragment) OS=Homo sapiens GN=PCYT2 PE=4 SV=1	6
1013	11.79	11.79	58.51	42.02	34.57	Q07020	60S ribosomal protein L18 OS=Homo sapiens GN=RPL18 PE=1 SV=2	7
1014	11.78	11.78	22.51	12.43	10.82	Q9BX66-4	Isoform 4 of Sorbin and SH3 domain-containing protein 1 OS=Homo sapiens GN=SORBS1	6
1015	11.77	11.77	42.33	20.11	20.11	Q16543	Hsp90 co-chaperone Cdc37 OS=Homo sapiens GN=CDC37 PE=1 SV=1	6
1016	11.75	11.75	38.22	16.48	13.5	P08621	U1 small nuclear ribonucleoprotein 70 kDa OS=Homo sapiens GN=SNRNP70 PE=1 SV=2	6
1017	11.74	11.74	35.22	18.01	18.01	Q9NVD7	Alpha-parvin OS=Homo sapiens GN=PARVA PE=1 SV=1	8
1018	11.73	11.73	20.21	20.21	18.65	B4DT82	Solute carrier family 2, facilitated glucose transporter member 5 OS=Homo sapiens GN=SLC2A5 PE=2 SV=1	6
1019	11.71	25.54	46.91	25.57	23.94	P17844	Probable ATP-dependent RNA helicase DDX5 OS=Homo sapiens GN=DDX5 PE=1 SV=1	14
1020	11.67	11.67	32.9	22.62	19.28	Q15008	26S proteasome non-ATPase regulatory subunit 6 OS=Homo sapiens GN=PSMD6 PE=1 SV=1	7
1021	11.65	11.65	33.06	19.24	19.24	P50502	Hsc70-interacting protein OS=Homo sapiens GN=ST13 PE=1 SV=2	8
1022	11.64	11.65	37.16	28.4	24.47	Q15293	Reticulocalbin-1 OS=Homo sapiens GN=RCN1 PE=1 SV=1	6
1023	11.64	11.64	39.29	27.27	24.68	J3KR44	Ubiquitin thioesterase OTUB1 OS=Homo sapiens GN=OTUB1 PE=4 SV=1	6
1024	11.64	11.64	29.22	20.78	18.51	Q9NZ01	Trans-2,3-enoyl-CoA reductase OS=Homo sapiens GN=TECR PE=1 SV=1	6
1025	11.62	11.68	40.24	27.53	23.29	P22234	Multifunctional protein ADE2 OS=Homo sapiens GN=PAICS PE=1 SV=3	8
1026	11.61	13.77	61.54	56.41	52.82	Q4JM47	AGR2 OS=Homo sapiens GN=AGR2 PE=2 SV=1	17
1027	11.6	11.6	33.75	33.75	33.75	O14773-2	Isoform 2 of Tripeptidyl-peptidase 1 OS=Homo sapiens GN=TPP1	8
1028	11.53	13.69	54.81	40.38	37.5	P20340	Ras-related protein Rab-6A OS=Homo sapiens GN=RAB6A PE=1 SV=3	7
1029	11.53	11.53	36.02	26.82	24.52	P12004	Proliferating cell nuclear antigen OS=Homo sapiens GN=PCNA PE=1 SV=1	7
1030	11.53	11.53	43.75	41.25	41.25	P30711	Glutathione S-transferase theta-1 OS=Homo sapiens GN=GSTT1 PE=1 SV=4	6
1031	11.51	11.51	19.67	6.072	6.072	J3KPB7	Ankyrin-3 OS=Homo sapiens GN=ANK3 PE=4 SV=1	8
1032	11.48	11.48	21.21	12.3	9.269	B4DJ10	Leucine--tRNA ligase, cytoplasmic OS=Homo sapiens GN=LARS PE=2 SV=1	9
1033	11.48	11.48	70.19	70.19	70.19	Q9HCY8	Protein S100-A14 OS=Homo sapiens GN=S100A14 PE=1 SV=1	7
1034	11.46	11.46	38.82	30	30	Q13404-7	Isoform 5 of Ubiquitin-conjugating enzyme E2 variant 1 OS=Homo sapiens GN=UBE2V1	6
1035	11.43	11.43	22.11	12.31	12.31	Q9UEY8-2	Isoform 1 of Gamma-adducin OS=Homo sapiens GN=ADD3	6
1036	11.36	11.36	23.2	10.24	10.24	Q07075	Glutamyl aminopeptidase OS=Homo sapiens GN=ENPEP PE=1 SV=3	7
1037	11.34	11.35	43.58	28.46	28.46	Q9BWD1	Acetyl-CoA acetyltransferase, cytosolic OS=Homo sapiens GN=ACAT2 PE=1 SV=2	7
1038	11.33	11.33	62.84	54.73	50.68	P61626	Lysozyme C OS=Homo sapiens GN=LYZ PE=1 SV=1	8
1039	11.29	13.49	54.48	30.6	30.6	Q99895	Chymotrypsin-C OS=Homo sapiens GN=CTRC PE=1 SV=2	7
1040	11.29	11.29	30.59	10.37	10.37	Q32MZ4-3	Isoform 3 of Leucine-rich repeat flightless-interacting protein 1 OS=Homo sapiens GN=LRRFIP1	7
1041	11.25	11.25	18.52	3.845	3.609	P42345	Serine/threonine-protein kinase mTOR OS=Homo sapiens GN=MTOR PE=1 SV=1	6
1042	11.25	11.25	23.08	12.67	12.67	Q99805	Transmembrane 9 superfamily member 2 OS=Homo sapiens GN=TM9SF2 PE=1 SV=1	8
1043	11.21	11.21	44.9	31.63	31.63	Q15257-3	Isoform 3 of Serine/threonine-protein phosphatase 2A activator OS=Homo sapiens GN=PPP2R4	7
1044	11.2	11.2	20.12	4.377	4.125	A5YKK6	CCR4-NOT transcription complex subunit 1 OS=Homo sapiens GN=CNOT1 PE=1 SV=2	7
1045	11.19	11.19	28.37	22.15	22.15	O43396	Thioredoxin-like protein 1 OS=Homo sapiens GN=TXNL1 PE=1 SV=3	6
1046	11.18	11.18	16.29	16.29	14.96	O15533	Tapasin OS=Homo sapiens GN=TAPBP PE=1 SV=1	6
1047	11.17	11.17	49.61	23.91	20.82	P62333	26S protease regulatory subunit 10B OS=Homo sapiens GN=PSMC6 PE=1 SV=1	8
1048	11.16	11.2	48.44	40.14	36.68	P46926	Glucosamine-6-phosphate isomerase 1 OS=Homo sapiens GN=GNPDA1 PE=1 SV=1	6
1049	11.15	11.15	47.27	27.58	27.58	Q6P5S2	UPF0762 protein C6orf58 OS=Homo sapiens GN=C6orf58 PE=1 SV=2	7
1050	11.12	11.12	77.92	68.18	64.29	P00441	Superoxide dismutase [Cu-Zn] OS=Homo sapiens GN=SOD1 PE=1 SV=2	8
1051	11.06	11.06	58.67	52	52	P09669	Cytochrome c oxidase subunit 6C OS=Homo sapiens GN=COX6C PE=1 SV=2	6
1052	11.05	11.05	29.17	7.949	7.393	J3QLG3	Protein flightless-1 homolog OS=Homo sapiens GN=FLII PE=4 SV=1	9
1053	11.02	11.02	30.36	12.05	12.05	Q9Y446	Plakophilin-3 OS=Homo sapiens GN=PKP3 PE=1 SV=1	7
1054	11.01	11.01	37.09	26.18	26.18	O94903	Proline synthase co-transcribed bacterial homolog protein OS=Homo sapiens GN=PROSC PE=1 SV=1	7
1055	10.97	10.97	18.84	3.064	3.064	Q709C8	Vacuolar protein sorting-associated protein 13C OS=Homo sapiens GN=VPS13C PE=1 SV=1	7
1056	10.95	10.95	73.28	66.38	66.38	Q5H9R2	NADH dehydrogenase [ubiquinone] 1 alpha subcomplex subunit 5 OS=Homo sapiens GN=DKFZp781K1356 PE=2 SV=1	6
1057	10.94	13.02	30.11	10.87	10.87	Q99959-2	Isoform 1 of Plakophilin-2 OS=Homo sapiens GN=PKP2	7
1058	10.94	10.96	33.06	12.53	10.06	P49589-2	Isoform 2 of Cysteine--tRNA ligase, cytoplasmic OS=Homo sapiens GN=CARS	9
1059	10.93	10.93	22.36	14.9	14.9	E9PLW7	Trehalase OS=Homo sapiens GN=TREH PE=4 SV=1	6
1060	10.91	10.91	31.39	19.44	19.44	Q9Y5P6	Mannose-1-phosphate guanyltransferase beta OS=Homo sapiens GN=GMPPB PE=1 SV=2	6
1061	10.9	10.9	33.83	24.93	24.93	Q96C86	m7GpppX diphosphatase OS=Homo sapiens GN=DCPS PE=1 SV=2	7
1062	10.89	10.89	29.65	10.5	8.379	P23229-5	Isoform Alpha-6X2B of Integrin alpha-6 OS=Homo sapiens GN=ITGA6	9
1063	10.88	10.89	64.08	52.82	48.59	Q14019	Coactosin-like protein OS=Homo sapiens GN=COTL1 PE=1 SV=3	9
1064	10.87	11.16	29.03	25.81	24.19	O15143	Actin-related protein 2/3 complex subunit 1B OS=Homo sapiens GN=ARPC1B PE=1 SV=3	7
1065	10.82	10.82	18.34	6.412	6.412	E9PGR2	Cyclin-G-associated kinase OS=Homo sapiens GN=GAK PE=4 SV=1	6
1066	10.8	10.8	51.1	37.89	37.89	O43809	Cleavage and polyadenylation specificity factor subunit 5 OS=Homo sapiens GN=NUDT21 PE=1 SV=1	7
1067	10.79	10.93	45.87	25.07	23.08	Q8N335	Glycerol-3-phosphate dehydrogenase 1-like protein OS=Homo sapiens GN=GPD1L PE=1 SV=1	6
1068	10.78	10.78	28.52	13.75	10.53	Q8WVV4	Protein POF1B OS=Homo sapiens GN=POF1B PE=1 SV=3	6
1069	10.76	10.78	17.93	6.507	6.507	Q13263-2	Isoform 2 of Transcription intermediary factor 1-beta OS=Homo sapiens GN=TRIM28	6
1070	10.64	10.64	37.39	19.14	19.14	O75351	Vacuolar protein sorting-associated protein 4B OS=Homo sapiens GN=VPS4B PE=1 SV=2	6
1071	10.62	10.62	34.43	18.36	18.36	Q9UHQ9	NADH-cytochrome b5 reductase 1 OS=Homo sapiens GN=CYB5R1 PE=1 SV=1	6
1072	10.62	10.62	68	63	63	P02652	Apolipoprotein A-II OS=Homo sapiens GN=APOA2 PE=1 SV=1	8
1073	10.57	10.57	44.1	20.91	19.46	P26196	Probable ATP-dependent RNA helicase DDX6 OS=Homo sapiens GN=DDX6 PE=1 SV=2	7
1074	10.51	12.59	40.53	25.39	18.04	P55795	Heterogeneous nuclear ribonucleoprotein H2 OS=Homo sapiens GN=HNRNPH2 PE=1 SV=1	10
1075	10.47	10.6	50.96	34.87	30.65	P35270	Sepiapterin reductase OS=Homo sapiens GN=SPR PE=1 SV=1	7
1076	10.46	10.46	32.56	8.669	6.25	Q15746-7	Isoform 5 of Myosin light chain kinase, smooth muscle OS=Homo sapiens GN=MYLK	6
1077	10.44	10.44	12.89	8.385	6.677	O14841	5-oxoprolinase OS=Homo sapiens GN=OPLAH PE=1 SV=3	9
1078	10.42	18.61	42.86	38.32	30.16	Q7Z6H8	UDP-glucuronosyltransferase 1-10 OS=Homo sapiens GN=UGT1A10 PE=2 SV=1	13
1079	10.42	10.42	15.34	7.668	7.188	I3L1L3	Myb-binding protein 1A (Fragment) OS=Homo sapiens GN=MYBBP1A PE=4 SV=1	6
1080	10.42	10.42	40.71	23.3	23.3	P07858	Cathepsin B OS=Homo sapiens GN=CTSB PE=1 SV=3	7
1081	10.39	10.4	22.24	17.43	17.43	Q5SZU1	D-3-phosphoglycerate dehydrogenase OS=Homo sapiens GN=PHGDH PE=2 SV=1	7
1082	10.37	12.6	33.96	13.92	13.92	G3V1U4	Signal recognition particle 68 kDa protein OS=Homo sapiens GN=SRP68 PE=4 SV=1	7
1083	10.36	10.36	43.66	15.2	13.45	Q14247-3	Isoform 3 of Src substrate cortactin OS=Homo sapiens GN=CTTN	5
1084	10.35	10.35	38	36	32	P20674	Cytochrome c oxidase subunit 5A, mitochondrial OS=Homo sapiens GN=COX5A PE=1 SV=2	7
1085	10.34	10.34	64.9	45.7	41.72	O15511	Actin-related protein 2/3 complex subunit 5 OS=Homo sapiens GN=ARPC5 PE=1 SV=3	5
1086	10.33	10.33	46.33	23.75	21.41	Q5T6V5	UPF0553 protein C9orf64 OS=Homo sapiens GN=C9orf64 PE=1 SV=1	5
1087	10.32	10.32	19.11	9.88	7.664	Q8TEX9-2	Isoform 2 of Importin-4 OS=Homo sapiens GN=IPO4	6
1088	10.31	10.31	24.92	13.47	13.47	Q8NE62	Choline dehydrogenase, mitochondrial OS=Homo sapiens GN=CHDH PE=2 SV=2	6
1089	10.31	10.31	20.93	17.38	15.51	P51649	Succinate-semialdehyde dehydrogenase, mitochondrial OS=Homo sapiens GN=ALDH5A1 PE=1 SV=2	6
1090	10.31	10.31	50.35	46.85	42.66	P62266	40S ribosomal protein S23 OS=Homo sapiens GN=RPS23 PE=1 SV=3	5
1091	10.26	10.26	60.44	28.02	24.73	P55145	Mesencephalic astrocyte-derived neurotrophic factor OS=Homo sapiens GN=MANF PE=1 SV=3	6
1092	10.24	10.25	40.11	21.11	21.11	B7Z9G5	BRO1 domain-containing protein BROX OS=Homo sapiens GN=C1orf58 PE=2 SV=1	7
1093	10.24	10.24	39.05	22.86	22.86	Q8TF65	PDZ domain-containing protein GIPC2 OS=Homo sapiens GN=GIPC2 PE=1 SV=1	6
1094	10.21	10.21	61.76	45.59	41.18	P84243	Histone H3.3 OS=Homo sapiens GN=H3F3A PE=1 SV=2	7
1095	10.19	10.23	28.52	15.38	15.38	P49326	Dimethylaniline monooxygenase [N-oxide-forming] 5 OS=Homo sapiens GN=FMO5 PE=2 SV=2	7
1096	10.19	10.2	27.14	17.5	15.89	P33240-2	Isoform 2 of Cleavage stimulation factor subunit 2 OS=Homo sapiens GN=CSTF2	5
1097	10.19	10.19	27.61	7.98	7.333	Q9NTI5-2	Isoform 2 of Sister chromatid cohesion protein PDS5 homolog B OS=Homo sapiens GN=PDS5B	7
1098	10.16	10.16	31.43	23.71	22	Q9Y3F4	Serine-threonine kinase receptor-associated protein OS=Homo sapiens GN=STRAP PE=1 SV=1	5
1099	10.15	10.17	36.07	31.96	31.96	P49755	Transmembrane emp24 domain-containing protein 10 OS=Homo sapiens GN=TMED10 PE=1 SV=2	6
1100	10.14	13.26	25.65	25.65	22.3	P08217	Chymotrypsin-like elastase family member 2A OS=Homo sapiens GN=CELA2A PE=1 SV=1	7
1101	10.14	10.15	30.94	17.71	16.14	Q8NFF5-3	Isoform 3 of FAD synthase OS=Homo sapiens GN=FLAD1	5
1102	10.14	10.14	32.14	10.08	10.08	Q12959-4	Isoform 4 of Disks large homolog 1 OS=Homo sapiens GN=DLG1	6
1103	10.1	10.12	37.23	25.85	23.69	P35914	Hydroxymethylglutaryl-CoA lyase, mitochondrial OS=Homo sapiens GN=HMGCL PE=1 SV=2	8
1104	10.1	10.1	23.49	9.989	8.502	F5H7E2	Superkiller viralicidic activity 2-like 2 OS=Homo sapiens GN=SKIV2L2 PE=4 SV=1	6
1105	10.1	10.1	54.41	47.06	42.65	P61353	60S ribosomal protein L27 OS=Homo sapiens GN=RPL27 PE=1 SV=2	6
1106	10.1	10.1	57.73	47.42	42.27	P60903	Protein S100-A10 OS=Homo sapiens GN=S100A10 PE=1 SV=2	6
1107	10.1	10.1	57.92	46.99	43.72	Q13185	Chromobox protein homolog 3 OS=Homo sapiens GN=CBX3 PE=1 SV=4	6
1108	10.09	10.09	32.71	15.53	13.66	Q96A33	Coiled-coil domain-containing protein 47 OS=Homo sapiens GN=CCDC47 PE=1 SV=1	5
1109	10.09	10.09	41.56	29.87	27.6	Q8NFV4-4	Isoform 4 of Abhydrolase domain-containing protein 11 OS=Homo sapiens GN=ABHD11	5
1110	10.08	10.08	39.07	29.77	26.98	P50914	60S ribosomal protein L14 OS=Homo sapiens GN=RPL14 PE=1 SV=4	5
1111	10.06	10.06	37.41	16	14.12	Q9Y6Q5-2	Isoform 2 of AP-1 complex subunit mu-2 OS=Homo sapiens GN=AP1M2	5
1112	10.06	10.06	27.81	18.05	18.05	P26368-2	Isoform 2 of Splicing factor U2AF 65 kDa subunit OS=Homo sapiens GN=U2AF2	5
1113	10.05	12.06	19.33	13.09	11.72	Q86SF2	N-acetylgalactosaminyltransferase 7 OS=Homo sapiens GN=GALNT7 PE=1 SV=1	6
1114	10.05	10.11	28.61	24.25	17.71	P02765	Alpha-2-HS-glycoprotein OS=Homo sapiens GN=AHSG PE=1 SV=1	5
1115	10.04	10.04	26.67	15.05	13.71	P04196	Histidine-rich glycoprotein OS=Homo sapiens GN=HRG PE=1 SV=1	5
1116	10.04	10.04	28.26	23.91	23.91	P55735	Protein SEC13 homolog OS=Homo sapiens GN=SEC13 PE=1 SV=3	5
1117	10.03	10.05	50	22.1	22.1	O76038	Secretagogin OS=Homo sapiens GN=SCGN PE=1 SV=2	5
1118	10.03	10.03	24.78	13.94	13.94	O43615	Mitochondrial import inner membrane translocase subunit TIM44 OS=Homo sapiens GN=TIMM44 PE=1 SV=2	5
1119	10.03	10.03	25.65	14.44	14.44	Q96M27-2	Isoform 2 of Protein PRRC1 OS=Homo sapiens GN=PRRC1	6
1120	10.02	10.03	33.44	10.99	10.99	Q9NSK0-3	Isoform 3 of Kinesin light chain 4 OS=Homo sapiens GN=KLC4	6
1121	10.02	10.03	34.51	17.99	17.99	O94905	Erlin-2 OS=Homo sapiens GN=ERLIN2 PE=1 SV=1	6
1122	10.02	10.03	54.29	49.52	49.52	Q5R3B4	Brain protein 44 (Fragment) OS=Homo sapiens GN=BRP44 PE=2 SV=1	6
1123	10.02	10.02	33.07	15.47	15.47	P36952	Serpin B5 OS=Homo sapiens GN=SERPINB5 PE=1 SV=2	5
1124	10.02	10.02	37.61	17.01	17.01	O76003	Glutaredoxin-3 OS=Homo sapiens GN=GLRX3 PE=1 SV=2	5
1125	10.02	10.02	49.55	23.87	23.87	Q5URX0	Beta-hexosaminidase subunit beta chain B OS=Homo sapiens GN=HEXB PE=2 SV=1	7
1126	10.02	10.02	35.63	15.27	15.27	Q9NZL9	Methionine adenosyltransferase 2 subunit beta OS=Homo sapiens GN=MAT2B PE=1 SV=1	5
1127	10.02	10.02	27.78	16.94	16.94	Q15435	Protein phosphatase 1 regulatory subunit 7 OS=Homo sapiens GN=PPP1R7 PE=1 SV=1	6
1128	10.02	10.02	33.33	18.1	18.1	O43681	ATPase ASNA1 OS=Homo sapiens GN=ASNA1 PE=1 SV=2	5
1129	10.01	36.1	65.14	51.06	48.94	P07951-2	Isoform 2 of Tropomyosin beta chain OS=Homo sapiens GN=TPM2	23
1130	10.01	22.05	49.68	40.06	40.06	Q9NZE6	BM-010 OS=Homo sapiens GN=EIF4A2 PE=2 SV=1	11
1131	10.01	12.01	54	45.5	45.5	P61086	Ubiquitin-conjugating enzyme E2 K OS=Homo sapiens GN=UBE2K PE=1 SV=3	7
1132	10.01	12.01	43.4	38.68	38.68	E7EWS7	Ubiquitin-conjugating enzyme E2 L3 OS=Homo sapiens GN=UBE2L3 PE=3 SV=1	7
1133	10.01	10.03	63.45	55.86	55.86	P62841	40S ribosomal protein S15 OS=Homo sapiens GN=RPS15 PE=1 SV=2	10
1134	10.01	10.02	16.03	11.83	11.83	P11168	Solute carrier family 2, facilitated glucose transporter member 2 OS=Homo sapiens GN=SLC2A2 PE=1 SV=1	5
1135	10.01	10.02	25.16	22.01	22.01	Q9Y315	Putative deoxyribose-phosphate aldolase OS=Homo sapiens GN=DERA PE=1 SV=2	5
1136	10.01	10.01	16.66	5.843	4.249	Q9P2D3	HEAT repeat-containing protein 5B OS=Homo sapiens GN=HEATR5B PE=1 SV=2	5
1137	10.01	10.01	40.8	16.53	16.53	P35659	Protein DEK OS=Homo sapiens GN=DEK PE=1 SV=1	5
1138	10.01	10.01	24.55	11.43	10	Q96RP9-2	Isoform 2 of Elongation factor G, mitochondrial OS=Homo sapiens GN=GFM1	5
1139	10.01	10.01	25.45	13.86	13.86	Q6UWR7	Ectonucleotide pyrophosphatase/phosphodiesterase family member 6 OS=Homo sapiens GN=ENPP6 PE=2 SV=2	6
1140	10.01	10.01	24.02	15.08	15.08	Q99829	Copine-1 OS=Homo sapiens GN=CPNE1 PE=1 SV=1	6
1141	10.01	10.01	17.75	13.55	13.55	Q13177	Serine/threonine-protein kinase PAK 2 OS=Homo sapiens GN=PAK2 PE=1 SV=3	6
1142	10.01	10.01	53.73	43.78	43.78	Q8TCD5	5'(3')-deoxyribonucleotidase, cytosolic type OS=Homo sapiens GN=NT5C PE=1 SV=2	5
1143	10.01	10.01	23.92	16.91	16.91	P01019	Angiotensinogen OS=Homo sapiens GN=AGT PE=1 SV=1	5
1144	10.01	10.01	31.52	27.17	27.17	Q96HR9	Receptor expression-enhancing protein 6 OS=Homo sapiens GN=REEP6 PE=1 SV=1	7
1145	10	46.13	74.32	72.52	72.52	P07437	Tubulin beta chain OS=Homo sapiens GN=TUBB PE=1 SV=2	51
1146	10	18.91	60.77	60.77	54.7	P84077	ADP-ribosylation factor 1 OS=Homo sapiens GN=ARF1 PE=1 SV=2	11
1147	10	16.42	76.61	50	47.25	P28161	Glutathione S-transferase Mu 2 OS=Homo sapiens GN=GSTM2 PE=1 SV=2	10
1148	10	16.01	30.77	16.56	16.56	Q15437	Protein transport protein Sec23B OS=Homo sapiens GN=SEC23B PE=1 SV=2	14
1149	10	14.02	28.33	20.95	20.95	O14979	Heterogeneous nuclear ribonucleoprotein D-like OS=Homo sapiens GN=HNRPDL PE=1 SV=3	7
1150	10	12	21.57	14.08	14.08	Q9UMX0-2	Isoform 2 of Ubiquilin-1 OS=Homo sapiens GN=UBQLN1	6
1151	10	10.07	43.94	32.58	32.58	P25398	40S ribosomal protein S12 OS=Homo sapiens GN=RPS12 PE=1 SV=3	6
1152	10	10.03	32.45	15.69	15.69	P35237	Serpin B6 OS=Homo sapiens GN=SERPINB6 PE=1 SV=3	5
1153	10	10.02	34.82	21.09	21.09	B7Z3I9	Delta-aminolevulinic acid dehydratase OS=Homo sapiens GN=ALAD PE=2 SV=1	5
1154	10	10.01	37.92	11.6	11.6	Q15063	Periostin OS=Homo sapiens GN=POSTN PE=1 SV=2	5
1155	10	10.01	29.59	8.015	8.015	Q5JZ08	Hephaestin (Fragment) OS=Homo sapiens GN=HEPH PE=2 SV=1	5
1156	10	10.01	32.46	15.73	15.73	P30419	Glycylpeptide N-tetradecanoyltransferase 1 OS=Homo sapiens GN=NMT1 PE=1 SV=2	5
1157	10	10.01	26.21	13.2	13.2	P10155	60 kDa SS-A/Ro ribonucleoprotein OS=Homo sapiens GN=TROVE2 PE=1 SV=2	5
1158	10	10.01	15.91	8.713	8.713	Q96T76-9	Isoform 6 of MMS19 nucleotide excision repair protein homolog OS=Homo sapiens GN=MMS19	6
1159	10	10.01	22.42	12.28	12.28	Q2TAY7	WD40 repeat-containing protein SMU1 OS=Homo sapiens GN=SMU1 PE=1 SV=2	5
1160	10	10.01	36.49	18.92	18.92	H3BT71	RNA-binding motif protein, X chromosome, N-terminally processed OS=Homo sapiens GN=RBMX PE=4 SV=1	5
1161	10	10.01	51.85	45.37	45.37	P18859	ATP synthase-coupling factor 6, mitochondrial OS=Homo sapiens GN=ATP5J PE=1 SV=1	8
1162	10	10	20.6	5.387	5.387	O15438-4	Isoform 4 of Canalicular multispecific organic anion transporter 2 OS=Homo sapiens GN=ABCC3	5
1163	10	10	16.27	4.461	4.461	O15031	Plexin-B2 OS=Homo sapiens GN=PLXNB2 PE=1 SV=3	5
1164	10	10	31.15	13.86	13.86	O76094	Signal recognition particle 72 kDa protein OS=Homo sapiens GN=SRP72 PE=1 SV=3	6
1165	10	10	30.96	11.85	11.85	Q9UH99	SUN domain-containing protein 2 OS=Homo sapiens GN=SUN2 PE=1 SV=3	5
1166	10	10	14.31	5.367	5.367	Q92900-2	Isoform 2 of Regulator of nonsense transcripts 1 OS=Homo sapiens GN=UPF1	5
1167	10	10	33.33	9.316	9.316	P21980	Protein-glutamine gamma-glutamyltransferase 2 OS=Homo sapiens GN=TGM2 PE=1 SV=2	5
1168	10	10	31.03	14.18	14.18	Q16222	UDP-N-acetylhexosamine pyrophosphorylase OS=Homo sapiens GN=UAP1 PE=1 SV=3	8
1169	10	10	42.95	26.17	26.17	P25311	Zinc-alpha-2-glycoprotein OS=Homo sapiens GN=AZGP1 PE=1 SV=2	6
1170	10	10	32.3	17.34	17.34	O15371	Eukaryotic translation initiation factor 3 subunit D OS=Homo sapiens GN=EIF3D PE=1 SV=1	5
1171	10	10	52.82	23.92	23.92	Q9Y619	Mitochondrial ornithine transporter 1 OS=Homo sapiens GN=SLC25A15 PE=1 SV=1	5
1172	10	10	31.73	16.42	16.42	Q9UHX1-2	Isoform 2 of Poly(U)-binding-splicing factor PUF60 OS=Homo sapiens GN=PUF60	5
1173	10	10	45.37	21.3	21.3	Q9NUQ9	Protein FAM49B OS=Homo sapiens GN=FAM49B PE=1 SV=1	6
1174	10	10	25.19	12.21	12.21	Q14498-2	Isoform 2 of RNA-binding protein 39 OS=Homo sapiens GN=RBM39	6
1175	10	10	17.8	8.508	8.508	P40879	Chloride anion exchanger OS=Homo sapiens GN=SLC26A3 PE=1 SV=1	5
1176	10	10	18	8.167	8.167	P08236-2	Isoform Short of Beta-glucuronidase OS=Homo sapiens GN=GUSB	5
1177	10	10	20.17	9.253	9.253	E7ENX8	Uncharacterized protein (Fragment) OS=Homo sapiens PE=4 SV=1	7
1178	10	10	36.88	25.99	25.99	Q9GZZ9	Ubiquitin-like modifier-activating enzyme 5 OS=Homo sapiens GN=UBA5 PE=1 SV=1	5
1179	10	10	30.73	15.6	15.6	Q9BZE1	39S ribosomal protein L37, mitochondrial OS=Homo sapiens GN=MRPL37 PE=1 SV=2	6
1180	10	10	30.98	22.56	22.56	Q8WXI4-2	Isoform 2 of Acyl-coenzyme A thioesterase 11 OS=Homo sapiens GN=ACOT11	5
1181	10	10	38.93	19.08	19.08	P51553	Isocitrate dehydrogenase [NAD] subunit gamma, mitochondrial OS=Homo sapiens GN=IDH3G PE=1 SV=1	8
1182	10	10	29.18	17.6	17.6	Q13283	Ras GTPase-activating protein-binding protein 1 OS=Homo sapiens GN=G3BP1 PE=1 SV=1	6
1183	10	10	13.04	8.228	8.228	Q09161	Nuclear cap-binding protein subunit 1 OS=Homo sapiens GN=NCBP1 PE=1 SV=1	5
1184	10	10	42.91	31.34	31.34	P30042	ES1 protein homolog, mitochondrial OS=Homo sapiens GN=C21orf33 PE=1 SV=3	8
1185	10	10	12.98	9.123	9.123	Q9Y5Y6	Suppressor of tumorigenicity 14 protein OS=Homo sapiens GN=ST14 PE=1 SV=2	5
1186	10	10	29.33	18.33	18.33	P28907	ADP-ribosyl cyclase 1 OS=Homo sapiens GN=CD38 PE=1 SV=2	5
1187	10	10	42.81	27.37	27.37	J3KP72	Protein-L-isoaspartate (D-aspartate) O-methyltransferase, isoform CRA_a OS=Homo sapiens GN=PCMT1 PE=4 SV=1	5
1188	10	10	46.25	37.5	37.5	Q15185	Prostaglandin E synthase 3 OS=Homo sapiens GN=PTGES3 PE=1 SV=1	5
1189	10	10	79.53	56.69	56.69	P61970	Nuclear transport factor 2 OS=Homo sapiens GN=NUTF2 PE=1 SV=1	8
1190	10	10	39.39	29.55	29.55	P28070	Proteasome subunit beta type-4 OS=Homo sapiens GN=PSMB4 PE=1 SV=4	6
1191	10	10	62.28	47.37	47.37	O75368	SH3 domain-binding glutamic acid-rich-like protein OS=Homo sapiens GN=SH3BGRL PE=1 SV=1	7
1192	10	10	59.34	47.25	47.25	Q9ULC4-3	Isoform 3 of Malignant T-cell-amplified sequence 1 OS=Homo sapiens GN=MCTS1	5
1193	10	10	56.48	44.44	44.44	Q9NZ45	CDGSH iron-sulfur domain-containing protein 1 OS=Homo sapiens GN=CISD1 PE=1 SV=1	5
1194	10	10	27.67	22.96	22.96	Q92820	Gamma-glutamyl hydrolase OS=Homo sapiens GN=GGH PE=1 SV=2	5
1195	10	10	58.1	49.52	49.52	P31949	Protein S100-A11 OS=Homo sapiens GN=S100A11 PE=1 SV=2	8
1196	10	10	52.17	47.83	47.83	P05387	60S acidic ribosomal protein P2 OS=Homo sapiens GN=RPLP2 PE=1 SV=1	6
1197	10	10	45.9	34.43	34.43	P02794	Ferritin heavy chain OS=Homo sapiens GN=FTH1 PE=1 SV=2	5
1198	10	10	29.3	26.75	26.75	Q9BRF8	Calcineurin-like phosphoesterase domain-containing protein 1 OS=Homo sapiens GN=CPPED1 PE=1 SV=3	7
1199	10	10	41.6	39.2	39.2	P62899	60S ribosomal protein L31 OS=Homo sapiens GN=RPL31 PE=1 SV=1	5
1200	10	10	80.19	80.19	80.19	P01834	Ig kappa chain C region OS=Homo sapiens GN=IGKC PE=1 SV=1	13
1201	10	10	33.63	28.32	28.32	O95182	NADH dehydrogenase [ubiquinone] 1 alpha subcomplex subunit 7 OS=Homo sapiens GN=NDUFA7 PE=1 SV=3	5
1202	10	10	31.33	31.33	31.33	Q5VV89	Microsomal glutathione S-transferase 3 OS=Homo sapiens GN=MGST3 PE=2 SV=1	6
1203	10	10	47.46	47.46	47.46	P62316	Small nuclear ribonucleoprotein Sm D2 OS=Homo sapiens GN=SNRPD2 PE=1 SV=1	5
1204	10	10	34.34	34.34	34.34	P02656	Apolipoprotein C-III OS=Homo sapiens GN=APOC3 PE=1 SV=1	5
1205	10	10	47.57	47.57	47.57	O75964	ATP synthase subunit g, mitochondrial OS=Homo sapiens GN=ATP5L PE=1 SV=3	7
1206	9.93	9.94	37	6.024	4.819	Q15075	Early endosome antigen 1 OS=Homo sapiens GN=EEA1 PE=1 SV=2	8
1207	9.91	12.98	39.46	35.43	31.84	O15173	Membrane-associated progesterone receptor component 2 OS=Homo sapiens GN=PGRMC2 PE=1 SV=1	7
1208	9.84	10	37.61	20.49	20.49	Q15555	Microtubule-associated protein RP/EB family member 2 OS=Homo sapiens GN=MAPRE2 PE=1 SV=1	5
1209	9.84	9.84	21.41	9.269	9.269	P27487	Dipeptidyl peptidase 4 OS=Homo sapiens GN=DPP4 PE=1 SV=2	7
1210	9.83	9.83	57.86	50	50	P62829	60S ribosomal protein L23 OS=Homo sapiens GN=RPL23 PE=1 SV=1	7
1211	9.82	9.82	27.86	8.299	5.259	Q9UQE7	Structural maintenance of chromosomes protein 3 OS=Homo sapiens GN=SMC3 PE=1 SV=2	6
1212	9.78	9.78	32.72	16.59	16.59	Q8NFW8	N-acylneuraminate cytidylyltransferase OS=Homo sapiens GN=CMAS PE=1 SV=2	6
1213	9.78	9.78	16.33	11.05	11.05	Q96P70	Importin-9 OS=Homo sapiens GN=IPO9 PE=1 SV=3	7
1214	9.77	9.77	18.29	8.342	8.342	Q5T985	Inter-alpha (Globulin) inhibitor H2 OS=Homo sapiens GN=ITIH2 PE=2 SV=1	5
1215	9.76	9.76	26.09	9.881	9.881	Q13619	Cullin-4A OS=Homo sapiens GN=CUL4A PE=1 SV=3	5
1216	9.74	9.74	38.81	18.91	17.16	B4DEK4	Sorting nexin-2 OS=Homo sapiens GN=SNX2 PE=2 SV=1	6
1217	9.74	9.74	47.47	47.47	47.47	P63279	SUMO-conjugating enzyme UBC9 OS=Homo sapiens GN=UBE2I PE=1 SV=1	5
1218	9.72	9.72	34.83	14.76	14.76	C9JRL6	Echinoderm microtubule-associated protein-like 2 OS=Homo sapiens GN=EML2 PE=4 SV=2	5
1219	9.7	9.7	40.59	21.12	21.12	P46109	Crk-like protein OS=Homo sapiens GN=CRKL PE=1 SV=1	5
1220	9.7	9.7	35.07	18.48	18.48	P09497-2	Isoform Non-brain of Clathrin light chain B OS=Homo sapiens GN=CLTB	5
1221	9.66	9.66	35.35	14.88	14.88	J3QSV6	Ribosomal L1 domain-containing protein 1 (Fragment) OS=Homo sapiens GN=RSL1D1 PE=4 SV=1	6
1222	9.65	9.68	80.95	67.46	67.46	P49773	Histidine triad nucleotide-binding protein 1 OS=Homo sapiens GN=HINT1 PE=1 SV=2	5
1223	9.64	11.74	38.6	35.09	35.09	O95865	N(G),N(G)-dimethylarginine dimethylaminohydrolase 2 OS=Homo sapiens GN=DDAH2 PE=1 SV=1	6
1224	9.63	9.63	41.48	36.68	36.68	P68402	Platelet-activating factor acetylhydrolase IB subunit beta OS=Homo sapiens GN=PAFAH1B2 PE=1 SV=1	7
1225	9.59	9.61	47.57	18.93	18.93	O43399	Tumor protein D54 OS=Homo sapiens GN=TPD52L2 PE=1 SV=2	5
1226	9.57	9.57	29.75	13.75	13.75	P36507	Dual specificity mitogen-activated protein kinase kinase 2 OS=Homo sapiens GN=MAP2K2 PE=1 SV=1	5
1227	9.54	9.54	48.62	19.31	19.31	C0H5W9	SNX6 protein OS=Homo sapiens GN=SNX6 PE=2 SV=1	6
1228	9.54	9.54	22.27	14.5	14.5	Q9H3G5	Probable serine carboxypeptidase CPVL OS=Homo sapiens GN=CPVL PE=1 SV=2	5
1229	9.52	10.24	25.56	21.73	21.73	O43765	Small glutamine-rich tetratricopeptide repeat-containing protein alpha OS=Homo sapiens GN=SGTA PE=1 SV=1	6
1230	9.51	14.79	22.43	10.06	10.06	P19367-4	Isoform 4 of Hexokinase-1 OS=Homo sapiens GN=HK1	9
1231	9.51	9.51	55.44	37.82	37.82	P21291	Cysteine and glycine-rich protein 1 OS=Homo sapiens GN=CSRP1 PE=1 SV=3	5
1232	9.48	9.48	67.61	38.07	38.07	P62993-2	Isoform 2 of Growth factor receptor-bound protein 2 OS=Homo sapiens GN=GRB2	5
1233	9.47	9.49	48.15	29.63	29.63	Q8N5K1	CDGSH iron-sulfur domain-containing protein 2 OS=Homo sapiens GN=CISD2 PE=1 SV=1	5
1234	9.47	9.47	52.1	21.43	21.43	Q16629	Serine/arginine-rich splicing factor 7 OS=Homo sapiens GN=SRSF7 PE=1 SV=1	5
1235	9.41	9.41	24.82	23.72	23.72	Q9H0E2	Toll-interacting protein OS=Homo sapiens GN=TOLLIP PE=1 SV=1	6
1236	9.39	9.39	41.89	27.7	27.7	P46776	60S ribosomal protein L27a OS=Homo sapiens GN=RPL27A PE=1 SV=2	6
1237	9.38	9.38	37.22	23.86	23.86	Q9BSE5	Agmatinase, mitochondrial OS=Homo sapiens GN=AGMAT PE=1 SV=2	6
1238	9.32	9.32	27.6	7.039	7.039	Q13435	Splicing factor 3B subunit 2 OS=Homo sapiens GN=SF3B2 PE=1 SV=2	5
1239	9.3	9.3	30.43	20	17.66	H0Y4R1	Inosine-5'-monophosphate dehydrogenase 2 (Fragment) OS=Homo sapiens GN=IMPDH2 PE=3 SV=1	6
1240	9.3	9.3	39.22	25.49	25.49	Q9NUJ1	Abhydrolase domain-containing protein 10, mitochondrial OS=Homo sapiens GN=ABHD10 PE=1 SV=1	6
1241	9.28	11.42	41.52	27.8	25.63	P42574	Caspase-3 OS=Homo sapiens GN=CASP3 PE=1 SV=2	7
1242	9.28	9.28	65.63	53.91	53.91	P0C0S5	Histone H2A.Z OS=Homo sapiens GN=H2AFZ PE=1 SV=2	6
1243	9.17	9.17	23.39	3.412	3.226	P49792	E3 SUMO-protein ligase RanBP2 OS=Homo sapiens GN=RANBP2 PE=1 SV=2	6
1244	9.17	9.17	51	28.11	28.11	P19404	NADH dehydrogenase [ubiquinone] flavoprotein 2, mitochondrial OS=Homo sapiens GN=NDUFV2 PE=1 SV=2	5
1245	9.17	9.17	39.22	25	25	P36543-2	Isoform 2 of V-type proton ATPase subunit E 1 OS=Homo sapiens GN=ATP6V1E1	5
1246	9.15	9.15	44.94	16.73	15.37	O60832	H/ACA ribonucleoprotein complex subunit 4 OS=Homo sapiens GN=DKC1 PE=1 SV=3	7
1247	9.15	9.15	34.49	21.25	21.25	Q5QPK2	Dolichol-phosphate mannosyltransferase OS=Homo sapiens GN=DPM1 PE=2 SV=1	5
1248	9.08	9.08	38.54	23.26	23.26	Q8NCW5	NAD(P)H-hydrate epimerase OS=Homo sapiens GN=APOA1BP PE=1 SV=2	5
1249	9.03	9.03	19.67	7.787	7.787	O60841	Eukaryotic translation initiation factor 5B OS=Homo sapiens GN=EIF5B PE=1 SV=4	7
1250	9.03	9.03	16.14	5.043	5.043	P39059	Collagen alpha-1(XV) chain OS=Homo sapiens GN=COL15A1 PE=1 SV=2	6
1251	9.03	9.03	27.75	27.75	27.75	P00403	Cytochrome c oxidase subunit 2 OS=Homo sapiens GN=MT-CO2 PE=1 SV=1	8
1252	9.02	9.03	27.87	8.087	8.087	Q6P179-3	Isoform 3 of Endoplasmic reticulum aminopeptidase 2 OS=Homo sapiens GN=ERAP2	7
1253	9.02	9.02	25.63	9.548	9.548	Q15046	Lysine--tRNA ligase OS=Homo sapiens GN=KARS PE=1 SV=3	7
1254	9	11.2	49.74	43.92	43.92	P01116	GTPase KRas OS=Homo sapiens GN=KRAS PE=1 SV=1	7
1255	9	9	53.25	33.33	33.33	O95372	Acyl-protein thioesterase 2 OS=Homo sapiens GN=LYPLA2 PE=1 SV=1	5
1256	8.99	8.99	29.22	10.92	10.92	F8W7D6	Molybdopterin adenylyltransferase OS=Homo sapiens GN=GPHN PE=4 SV=1	5
1257	8.97	8.97	27.64	6.977	5.841	Q9Y6D6	Brefeldin A-inhibited guanine nucleotide-exchange protein 1 OS=Homo sapiens GN=ARFGEF1 PE=1 SV=2	8
1258	8.97	8.97	23.62	17.48	17.48	Q15717	ELAV-like protein 1 OS=Homo sapiens GN=ELAVL1 PE=1 SV=2	5
1259	8.95	25.64	47.65	38.93	36.24	P31150	Rab GDP dissociation inhibitor alpha OS=Homo sapiens GN=GDI1 PE=1 SV=2	14
1260	8.95	8.98	18.26	12.06	10.99	Q13057	Bifunctional coenzyme A synthase OS=Homo sapiens GN=COASY PE=1 SV=4	5
1261	8.9	8.9	23.47	8.163	7.143	P29590	Protein PML OS=Homo sapiens GN=PML PE=1 SV=3	5
1262	8.89	8.9	37.9	27.71	25.48	Q96GK7	Fumarylacetoacetate hydrolase domain-containing protein 2A OS=Homo sapiens GN=FAHD2A PE=1 SV=1	6
1263	8.89	8.89	18.09	7.683	7.683	P22059	Oxysterol-binding protein 1 OS=Homo sapiens GN=OSBP PE=1 SV=1	7
1264	8.88	8.88	17.27	13.65	11.51	Q9Y512	Sorting and assembly machinery component 50 homolog OS=Homo sapiens GN=SAMM50 PE=1 SV=3	5
1265	8.87	8.87	47.2	18.4	18.4	Q9Y3A5	Ribosome maturation protein SBDS OS=Homo sapiens GN=SBDS PE=1 SV=4	6
1266	8.86	8.86	14.07	7.819	7.819	Q9C0E2	Exportin-4 OS=Homo sapiens GN=XPO4 PE=1 SV=2	5
1267	8.83	8.83	67.61	47.89	39.44	Q05315	Eosinophil lysophospholipase OS=Homo sapiens GN=CLC PE=1 SV=3	4
1268	8.82	8.82	22.49	15.55	11.24	Q07666-2	Isoform 2 of KH domain-containing, RNA-binding, signal transduction-associated protein 1 OS=Homo sapiens GN=KHDRBS1	4
1269	8.81	8.81	45.37	40.74	40.74	O75347	Tubulin-specific chaperone A OS=Homo sapiens GN=TBCA PE=1 SV=3	6
1270	8.76	8.76	46.11	25.23	23.05	Q13630	GDP-L-fucose synthase OS=Homo sapiens GN=TSTA3 PE=1 SV=1	6
1271	8.75	8.75	44.55	21.29	21.29	Q96CG1	ETF1 protein OS=Homo sapiens GN=ETF1 PE=2 SV=1	6
1272	8.72	8.72	38.64	31.25	31.25	Q9BRG1	Vacuolar protein-sorting-associated protein 25 OS=Homo sapiens GN=VPS25 PE=1 SV=1	5
1273	8.7	8.7	37.91	14.51	14.51	O00515	Ladinin-1 OS=Homo sapiens GN=LAD1 PE=1 SV=2	6
1274	8.67	8.68	37.61	27.11	19.83	P38571-2	Isoform 2 of Lysosomal acid lipase/cholesteryl ester hydrolase OS=Homo sapiens GN=LIPA	6
1275	8.66	8.66	45.29	25.11	25.11	O00233	26S proteasome non-ATPase regulatory subunit 9 OS=Homo sapiens GN=PSMD9 PE=1 SV=3	6
1276	8.65	8.65	13.49	4.311	4.311	P07942	Laminin subunit beta-1 OS=Homo sapiens GN=LAMB1 PE=1 SV=2	6
1277	8.6	8.6	21.8	9.426	9.426	Q8IVT2	Uncharacterized protein C19orf21 OS=Homo sapiens GN=C19orf21 PE=1 SV=1	5
1278	8.59	11	28.16	18.01	15.53	O43865-2	Isoform 2 of Putative adenosylhomocysteinase 2 OS=Homo sapiens GN=AHCYL1	8
1279	8.59	8.59	27.14	5.599	5.599	Q460N5-3	Isoform 3 of Poly [ADP-ribose] polymerase 14 OS=Homo sapiens GN=PARP14	5
1280	8.55	8.55	13.05	1.585	1.408	Q07954	Prolow-density lipoprotein receptor-related protein 1 OS=Homo sapiens GN=LRP1 PE=1 SV=2	5
1281	8.52	8.53	42.34	18.11	18.11	O75521-2	Isoform 2 of Enoyl-CoA delta isomerase 2, mitochondrial OS=Homo sapiens GN=ECI2	5
1282	8.51	8.51	18.87	4.813	4.813	O75153	Clustered mitochondria protein homolog OS=Homo sapiens GN=KIAA0664 PE=1 SV=2	6
1283	8.5	8.5	67.53	49.35	40.26	Q56VL3	OCIA domain-containing protein 2 OS=Homo sapiens GN=OCIAD2 PE=1 SV=1	5
1284	8.49	8.49	28.03	8.671	8.671	Q5JRX3-2	Isoform 2 of Presequence protease, mitochondrial OS=Homo sapiens GN=PITRM1	8
1285	8.46	8.46	22.55	20	20	Q9BVK6	Transmembrane emp24 domain-containing protein 9 OS=Homo sapiens GN=TMED9 PE=1 SV=2	6
1286	8.45	8.46	25.9	7.559	7.559	Q9HCB6	Spondin-1 OS=Homo sapiens GN=SPON1 PE=1 SV=2	5
1287	8.44	8.44	46.07	30.9	23.6	O15145	Actin-related protein 2/3 complex subunit 3 OS=Homo sapiens GN=ARPC3 PE=1 SV=3	5
1288	8.43	9.42	80	39.39	34.55	P60981	Destrin OS=Homo sapiens GN=DSTN PE=1 SV=3	6
1289	8.42	8.42	89.83	64.41	58.47	P30046	D-dopachrome decarboxylase OS=Homo sapiens GN=DDT PE=1 SV=3	4
1290	8.4	8.4	43.44	17.42	15.75	Q7L1Q6	Basic leucine zipper and W2 domain-containing protein 1 OS=Homo sapiens GN=BZW1 PE=1 SV=1	4
1291	8.4	8.4	33.84	20.54	16.31	P54619	5'-AMP-activated protein kinase subunit gamma-1 OS=Homo sapiens GN=PRKAG1 PE=1 SV=1	4
1292	8.39	8.39	52.86	40.95	28.57	D6RGF4	ATP-binding cassette sub-family E member 1 (Fragment) OS=Homo sapiens GN=ABCE1 PE=4 SV=1	4
1293	8.37	8.37	27.32	8.67	7.601	O15195-2	Isoform 2 of Villin-like protein OS=Homo sapiens GN=VILL	6
1294	8.35	8.35	69.39	64.29	58.16	P00167-2	Isoform 2 of Cytochrome b5 OS=Homo sapiens GN=CYB5A	5
1295	8.34	8.57	37.66	24.16	17.14	E7EU96	Casein kinase II subunit alpha OS=Homo sapiens GN=CSNK2A1 PE=4 SV=1	4
1296	8.33	8.34	30.36	10.8	10.8	Q9Y5K6	CD2-associated protein OS=Homo sapiens GN=CD2AP PE=1 SV=1	5
1297	8.29	8.29	17.4	10.73	9.431	Q14739	Lamin-B receptor OS=Homo sapiens GN=LBR PE=1 SV=2	4
1298	8.26	11.26	22.51	14.26	14.26	Q86UE4	Protein LYRIC OS=Homo sapiens GN=MTDH PE=1 SV=2	8
1299	8.26	8.26	46.28	29.79	25.53	Q5T8U7	Surfeit 4 OS=Homo sapiens GN=SURF4 PE=2 SV=1	5
1300	8.26	8.26	40.32	37.1	29.03	Q9NVJ2	ADP-ribosylation factor-like protein 8B OS=Homo sapiens GN=ARL8B PE=1 SV=1	4
1301	8.26	8.26	69.9	48.54	47.57	J3KPM8	Cytochrome c oxidase subunit 6B1 OS=Homo sapiens GN=COX6B1 PE=4 SV=1	5
1302	8.23	8.24	23.38	11.61	9.653	Q86UX7-2	Isoform 2 of Fermitin family homolog 3 OS=Homo sapiens GN=FERMT3	4
1303	8.22	8.22	34.89	31.29	26.26	O15120	1-acyl-sn-glycerol-3-phosphate acyltransferase beta OS=Homo sapiens GN=AGPAT2 PE=1 SV=1	4
1304	8.2	8.2	26.99	7.948	5.677	P12821-2	Isoform Somatic-2 of Angiotensin-converting enzyme OS=Homo sapiens GN=ACE	5
1305	8.19	8.19	24.75	6.387	6.387	Q08379	Golgin subfamily A member 2 OS=Homo sapiens GN=GOLGA2 PE=1 SV=3	5
1306	8.19	8.19	29.49	13.67	12.29	E7EWU3	Acetyl-coenzyme A synthetase, cytoplasmic OS=Homo sapiens GN=ACSS2 PE=4 SV=1	4
1307	8.17	8.17	40.5	20.43	17.92	P54709	Sodium/potassium-transporting ATPase subunit beta-3 OS=Homo sapiens GN=ATP1B3 PE=1 SV=1	5
1308	8.17	8.17	30.89	17.74	13.76	O75436	Vacuolar protein sorting-associated protein 26A OS=Homo sapiens GN=VPS26A PE=1 SV=2	4
1309	8.16	8.17	21.08	15.66	15.66	Q53FA7	Quinone oxidoreductase PIG3 OS=Homo sapiens GN=TP53I3 PE=1 SV=2	5
1310	8.15	10.19	29.34	19.37	14.76	P12931-2	Isoform 2 of Proto-oncogene tyrosine-protein kinase Src OS=Homo sapiens GN=SRC	6
1311	8.15	8.15	35.38	28.97	21.45	P48728-3	Isoform 3 of Aminomethyltransferase, mitochondrial OS=Homo sapiens GN=AMT	4
1312	8.14	10.17	16.58	11.97	9.915	Q08380	Galectin-3-binding protein OS=Homo sapiens GN=LGALS3BP PE=1 SV=1	6
1313	8.14	8.14	30.36	20.92	16.58	P51570	Galactokinase OS=Homo sapiens GN=GALK1 PE=1 SV=1	5
1314	8.13	8.13	51.49	26.87	22.76	Q6UXV4	Apolipoprotein O-like OS=Homo sapiens GN=APOOL PE=1 SV=1	4
1315	8.11	8.12	36.7	24.31	20.64	Q9BRX8-2	Isoform 2 of Redox-regulatory protein FAM213A OS=Homo sapiens GN=FAM213A	4
1316	8.11	8.11	22.12	5.247	4.293	Q02952-3	Isoform 3 of A-kinase anchor protein 12 OS=Homo sapiens GN=AKAP12	5
1317	8.11	8.11	37.06	16.51	14.5	G3V4E1	Diacylglycerol kinase alpha (Fragment) OS=Homo sapiens GN=DGKA PE=4 SV=1	5
1318	8.11	8.11	25.99	19.88	14.37	Q86X76	Nitrilase homolog 1 OS=Homo sapiens GN=NIT1 PE=1 SV=2	4
1319	8.1	8.1	22.04	5.83	4.743	P06756-2	Isoform 2 of Integrin alpha-V OS=Homo sapiens GN=ITGAV	4
1320	8.1	8.1	25.46	12.36	10.15	O95394	Phosphoacetylglucosamine mutase OS=Homo sapiens GN=PGM3 PE=1 SV=1	5
1321	8.1	8.1	41.72	24.84	22.61	Q9NT62	Ubiquitin-like-conjugating enzyme ATG3 OS=Homo sapiens GN=ATG3 PE=1 SV=1	4
1322	8.09	8.09	32.82	23.53	20.12	O43852-3	Isoform 3 of Calumenin OS=Homo sapiens GN=CALU	6
1323	8.08	8.09	47.99	20.12	17.65	Q02083-2	Isoform 2 of N-acylethanolamine-hydrolyzing acid amidase OS=Homo sapiens GN=NAAA	4
1324	8.08	8.09	54.74	27.01	27.01	P46779	60S ribosomal protein L28 OS=Homo sapiens GN=RPL28 PE=1 SV=3	4
1325	8.08	8.08	48.94	24.68	22.13	Q9UJ68	Mitochondrial peptide methionine sulfoxide reductase OS=Homo sapiens GN=MSRA PE=1 SV=1	4
1326	8.08	8.08	65.55	43.7	38.66	P61769	Beta-2-microglobulin OS=Homo sapiens GN=B2M PE=1 SV=1	5
1327	8.07	8.08	19.29	10.3	10.3	P55259-3	Isoform Alpha of Pancreatic secretory granule membrane major glycoprotein GP2 OS=Homo sapiens GN=GP2	5
1328	8.06	8.06	16.31	2.026	2.026	P50851	Lipopolysaccharide-responsive and beige-like anchor protein OS=Homo sapiens GN=LRBA PE=1 SV=4	6
1329	8.06	8.06	41.2	22.75	17.17	Q9BVG4	UPF0368 protein Cxorf26 OS=Homo sapiens GN=CXorf26 PE=1 SV=1	4
1330	8.06	8.06	49.77	49.77	40.72	Q96AB3-2	Isoform 2 of Isochorismatase domain-containing protein 2, mitochondrial OS=Homo sapiens GN=ISOC2	8
1331	8.05	8.05	35.26	12.37	12.37	P50552	Vasodilator-stimulated phosphoprotein OS=Homo sapiens GN=VASP PE=1 SV=3	6
1332	8.05	8.05	54.69	41.22	37.96	P56537	Eukaryotic translation initiation factor 6 OS=Homo sapiens GN=EIF6 PE=1 SV=1	8
1333	8.04	29.5	57.26	45.16	42.34	H7BYY1	Tropomyosin 1 (Alpha), isoform CRA_m OS=Homo sapiens GN=TPM1 PE=3 SV=1	17
1334	8.04	8.07	40.99	20.35	20.35	P08397-2	Isoform 2 of Porphobilinogen deaminase OS=Homo sapiens GN=HMBS	6
1335	8.04	8.04	19.97	8.043	6.836	Q16819	Meprin A subunit alpha OS=Homo sapiens GN=MEP1A PE=1 SV=2	5
1336	8.04	8.04	32.91	14.56	14.56	P30519	Heme oxygenase 2 OS=Homo sapiens GN=HMOX2 PE=1 SV=2	4
1337	8.03	8.03	26.57	7.131	5.348	P11498	Pyruvate carboxylase, mitochondrial OS=Homo sapiens GN=PC PE=1 SV=2	5
1338	8.03	8.03	39.74	19.87	19.87	Q8NE86-3	Isoform 3 of Calcium uniporter protein, mitochondrial OS=Homo sapiens GN=MCU	6
1339	8.02	8.69	57.97	34.78	34.78	P30405	Peptidyl-prolyl cis-trans isomerase F, mitochondrial OS=Homo sapiens GN=PPIF PE=1 SV=1	6
1340	8.02	8.05	22.83	9.606	8.819	P43405	Tyrosine-protein kinase SYK OS=Homo sapiens GN=SYK PE=1 SV=1	4
1341	8.02	8.02	37.93	11.56	11.56	O95822	Malonyl-CoA decarboxylase, mitochondrial OS=Homo sapiens GN=MLYCD PE=1 SV=3	4
1342	8.02	8.02	30.2	19.54	14.47	Q8TAX9-2	Isoform 2 of Gasdermin-B OS=Homo sapiens GN=GSDMB	5
1343	8.02	8.02	29.32	12.47	12.47	P63151-2	Isoform 2 of Serine/threonine-protein phosphatase 2A 55 kDa regulatory subunit B alpha isoform OS=Homo sapiens GN=PPP2R2A	4
1344	8.02	8.02	37.44	23.35	23.35	Q92520	Protein FAM3C OS=Homo sapiens GN=FAM3C PE=1 SV=1	4
1345	8.02	8.02	50.68	29.41	29.41	Q9UK41	Vacuolar protein sorting-associated protein 28 homolog OS=Homo sapiens GN=VPS28 PE=1 SV=1	5
1346	8.02	8.02	28.49	17.53	13.7	P55899	IgG receptor FcRn large subunit p51 OS=Homo sapiens GN=FCGRT PE=1 SV=1	4
1347	8.02	8.02	47.43	33.71	33.71	O43181	NADH dehydrogenase [ubiquinone] iron-sulfur protein 4, mitochondrial OS=Homo sapiens GN=NDUFS4 PE=1 SV=1	4
1348	8.02	8.02	39.27	28.8	28.8	Q99828	Calcium and integrin-binding protein 1 OS=Homo sapiens GN=CIB1 PE=1 SV=4	5
1349	8.02	8.02	26.96	20.69	20.69	Q96HD9	Aspartoacylase-2 OS=Homo sapiens GN=ACY3 PE=1 SV=1	4
1350	8.02	8.02	44.65	32.08	32.08	P01591	Immunoglobulin J chain OS=Homo sapiens GN=IGJ PE=1 SV=4	5
1351	8.01	12.28	31.46	21.46	20	Q9NZA1	Chloride intracellular channel protein 5 OS=Homo sapiens GN=CLIC5 PE=1 SV=3	7
1352	8.01	8.08	21.67	7.365	6.516	Q5T2B5	Cullin 2 OS=Homo sapiens GN=CUL2 PE=2 SV=1	4
1353	8.01	8.07	30.28	18.58	18.58	Q9BWS9	Chitinase domain-containing protein 1 OS=Homo sapiens GN=CHID1 PE=1 SV=1	7
1354	8.01	8.02	26.27	8.273	8.273	Q96EY7	Pentatricopeptide repeat-containing protein 3, mitochondrial OS=Homo sapiens GN=PTCD3 PE=1 SV=3	4
1355	8.01	8.02	22.2	15.51	13.13	P48052	Carboxypeptidase A2 OS=Homo sapiens GN=CPA2 PE=1 SV=3	5
1356	8.01	8.01	24	6.778	6.778	Q9HCE1-2	Isoform 2 of Putative helicase MOV-10 OS=Homo sapiens GN=MOV10	4
1357	8.01	8.01	23.19	6.659	6.659	Q63ZY3-3	Isoform 3 of KN motif and ankyrin repeat domain-containing protein 2 OS=Homo sapiens GN=KANK2	4
1358	8.01	8.01	28.11	9.884	9.884	O43264	Centromere/kinetochore protein zw10 homolog OS=Homo sapiens GN=ZW10 PE=1 SV=3	4
1359	8.01	8.01	39.82	11.95	11.95	Q13418	Integrin-linked protein kinase OS=Homo sapiens GN=ILK PE=1 SV=2	4
1360	8.01	8.01	45.29	17.06	17.06	Q8N0X4	Citrate lyase subunit beta-like protein, mitochondrial OS=Homo sapiens GN=CLYBL PE=2 SV=2	5
1361	8.01	8.01	26.32	8.359	8.359	P43121	Cell surface glycoprotein MUC18 OS=Homo sapiens GN=MCAM PE=1 SV=2	5
1362	8.01	8.01	12.63	5.332	5.332	Q8TD43-3	Isoform 3 of Transient receptor potential cation channel subfamily M member 4 OS=Homo sapiens GN=TRPM4	4
1363	8.01	8.01	36.05	18.95	18.95	C9JEJ2	Choline-phosphate cytidylyltransferase A OS=Homo sapiens GN=PCYT1A PE=4 SV=1	4
1364	8.01	8.01	13.61	7.245	7.245	P19827	Inter-alpha-trypsin inhibitor heavy chain H1 OS=Homo sapiens GN=ITIH1 PE=1 SV=3	4
1365	8.01	8.01	34.39	19.75	19.75	Q96HY6	DDRGK domain-containing protein 1 OS=Homo sapiens GN=DDRGK1 PE=1 SV=2	5
1366	8.01	8.01	52.42	28.23	28.23	Q15056	Eukaryotic translation initiation factor 4H OS=Homo sapiens GN=EIF4H PE=1 SV=5	4
1367	8.01	8.01	36	14.46	14.46	Q96CX2	BTB/POZ domain-containing protein KCTD12 OS=Homo sapiens GN=KCTD12 PE=1 SV=1	4
1368	8.01	8.01	29.51	15.03	15.03	O00442	RNA 3'-terminal phosphate cyclase OS=Homo sapiens GN=RTCA PE=1 SV=1	4
1369	8.01	8.01	30.21	20.53	20.53	Q9UN36-5	Isoform 5 of Protein NDRG2 OS=Homo sapiens GN=NDRG2	5
1370	8.01	8.01	47.06	32.35	32.35	Q9H773	dCTP pyrophosphatase 1 OS=Homo sapiens GN=DCTPP1 PE=1 SV=1	4
1371	8.01	8.01	40.8	24	24	P62851	40S ribosomal protein S25 OS=Homo sapiens GN=RPS25 PE=1 SV=1	6
1372	8.01	8.01	36.91	29.53	29.53	P16949	Stathmin OS=Homo sapiens GN=STMN1 PE=1 SV=3	4
1373	8.01	8.01	45.75	34.64	34.64	P09681	Gastric inhibitory polypeptide OS=Homo sapiens GN=GIP PE=1 SV=1	5
1374	8	36	58.71	52.68	52.68	P68366	Tubulin alpha-4A chain OS=Homo sapiens GN=TUBA4A PE=1 SV=1	35
1375	8	14.49	52.74	43.78	43.78	P19652	Alpha-1-acid glycoprotein 2 OS=Homo sapiens GN=ORM2 PE=1 SV=2	8
1376	8	14.01	37.59	35.34	35.34	P13760	HLA class II histocompatibility antigen, DRB1-4 beta chain OS=Homo sapiens GN=HLA-DRB1 PE=1 SV=1	9
1377	8	10	31.06	5.781	5.781	Q12768	WASH complex subunit strumpellin OS=Homo sapiens GN=KIAA0196 PE=1 SV=1	6
1378	8	10	25.96	11.06	11.06	O43252	Bifunctional 3'-phosphoadenosine 5'-phosphosulfate synthase 1 OS=Homo sapiens GN=PAPSS1 PE=1 SV=2	5
1379	8	8.19	34.09	11.74	10.61	G3V126	ATPase, H+ transporting, lysosomal 50/57kDa, V1 subunit H, isoform CRA_c OS=Homo sapiens GN=ATP6V1H PE=4 SV=1	6
1380	8	8.18	36.36	19.23	17.13	O75323	Protein NipSnap homolog 2 OS=Homo sapiens GN=GBAS PE=1 SV=1	4
1381	8	8.04	38.06	27.1	27.1	P10620	Microsomal glutathione S-transferase 1 OS=Homo sapiens GN=MGST1 PE=1 SV=1	4
1382	8	8.02	27.89	11.01	11.01	Q13098-7	Isoform 2 of COP9 signalosome complex subunit 1 OS=Homo sapiens GN=GPS1	4
1383	8	8.01	24.51	4.6	3.842	Q9ULV0	Unconventional myosin-Vb OS=Homo sapiens GN=MYO5B PE=1 SV=3	7
1384	8	8.01	24.71	8.143	8.143	O15254	Peroxisomal acyl-coenzyme A oxidase 3 OS=Homo sapiens GN=ACOX3 PE=1 SV=2	4
1385	8	8.01	42.59	17.78	17.78	Q00169	Phosphatidylinositol transfer protein alpha isoform OS=Homo sapiens GN=PITPNA PE=1 SV=2	4
1386	8	8.01	22	14	14	Q92734	Protein TFG OS=Homo sapiens GN=TFG PE=1 SV=2	7
1387	8	8.01	14.52	9.286	9.286	P57737-2	Isoform 2 of Coronin-7 OS=Homo sapiens GN=CORO7	6
1388	8	8.01	52.32	23.84	23.84	P62263	40S ribosomal protein S14 OS=Homo sapiens GN=RPS14 PE=1 SV=3	4
1389	8	8.01	34.72	23.02	23.02	B3KUU1	Target of Myb protein 1 OS=Homo sapiens GN=TOM1 PE=2 SV=1	4
1390	8	8	31.83	3.187	2.98	P02549-2	Isoform 2 of Spectrin alpha chain, erythrocytic 1 OS=Homo sapiens GN=SPTA1	4
1391	8	8	26.49	4.952	4.535	P01031	Complement C5 OS=Homo sapiens GN=C5 PE=1 SV=4	5
1392	8	8	12.42	2.111	2.111	O15230	Laminin subunit alpha-5 OS=Homo sapiens GN=LAMA5 PE=1 SV=8	5
1393	8	8	16.32	2.532	2.532	Q9Y3R5-2	Isoform 2 of Protein dopey-2 OS=Homo sapiens GN=DOPEY2	4
1394	8	8	18.08	3.996	3.425	J3KN10	Phosphatidylinositol 4-kinase alpha OS=Homo sapiens GN=PI4KA PE=4 SV=1	4
1395	8	8	16.17	5.101	5.101	Q86X10-3	Isoform 3 of Ral GTPase-activating protein subunit beta OS=Homo sapiens GN=RALGAPB	4
1396	8	8	21.54	8.24	7.116	O75146	Huntingtin-interacting protein 1-related protein OS=Homo sapiens GN=HIP1R PE=1 SV=2	5
1397	8	8	26.48	9.333	9.333	P35637-2	Isoform Short of RNA-binding protein FUS OS=Homo sapiens GN=FUS	6
1398	8	8	20.43	8.619	8.619	P42226	Signal transducer and activator of transcription 6 OS=Homo sapiens GN=STAT6 PE=1 SV=1	5
1399	8	8	17.98	7.115	7.115	P41226	Ubiquitin-like modifier-activating enzyme 7 OS=Homo sapiens GN=UBA7 PE=1 SV=2	4
1400	8	8	22.62	11.73	11.73	Q16630-2	Isoform 2 of Cleavage and polyadenylation specificity factor subunit 6 OS=Homo sapiens GN=CPSF6	4
1401	8	8	32.65	18.37	18.37	Q9NX40	OCIA domain-containing protein 1 OS=Homo sapiens GN=OCIAD1 PE=1 SV=1	5
1402	8	8	36.68	13.49	13.49	E7EPK6	40S ribosomal protein S24 OS=Homo sapiens GN=RPS24 PE=3 SV=1	6
1403	8	8	43.93	20.81	20.81	Q13126-2	Isoform 2 of S-methyl-5'-thioadenosine phosphorylase OS=Homo sapiens GN=MTAP	4
1404	8	8	23.76	11.66	11.66	P53634	Dipeptidyl peptidase 1 OS=Homo sapiens GN=CTSC PE=1 SV=2	5
1405	8	8	21.02	10.79	10.79	Q96S52-2	Isoform 2 of GPI transamidase component PIG-S OS=Homo sapiens GN=PIGS	6
1406	8	8	58.52	28.15	28.15	P62910	60S ribosomal protein L32 OS=Homo sapiens GN=RPL32 PE=1 SV=2	4
1407	8	8	45.56	15.73	15.73	P06730-2	Isoform 2 of Eukaryotic translation initiation factor 4E OS=Homo sapiens GN=EIF4E	4
1408	8	8	44.91	24.55	24.55	Q9Y3C8	Ubiquitin-fold modifier-conjugating enzyme 1 OS=Homo sapiens GN=UFC1 PE=1 SV=3	4
1409	8	8	32.59	20.98	20.98	Q9H444	Charged multivesicular body protein 4b OS=Homo sapiens GN=CHMP4B PE=1 SV=1	4
1410	8	8	16.8	12.66	12.66	P48059-3	Isoform 3 of LIM and senescent cell antigen-like-containing domain protein 1 OS=Homo sapiens GN=LIMS1	4
1411	8	8	30.97	15.91	15.91	P02760	Protein AMBP OS=Homo sapiens GN=AMBP PE=1 SV=1	4
1412	8	8	25.38	13.9	13.9	O00273	DNA fragmentation factor subunit alpha OS=Homo sapiens GN=DFFA PE=1 SV=1	4
1413	8	8	52.89	33.06	33.06	C9JXB8	60S ribosomal protein L24 OS=Homo sapiens GN=RPL24 PE=4 SV=1	5
1414	8	8	25.16	14.29	14.29	Q9H477	Ribokinase OS=Homo sapiens GN=RBKS PE=1 SV=1	5
1415	8	8	18.12	15.76	15.76	Q96FV2	Secernin-2 OS=Homo sapiens GN=SCRN2 PE=2 SV=3	4
1416	8	8	53.16	34.18	34.18	Q8N5N7	39S ribosomal protein L50, mitochondrial OS=Homo sapiens GN=MRPL50 PE=1 SV=2	5
1417	8	8	48.81	39.29	39.29	P42677	40S ribosomal protein S27 OS=Homo sapiens GN=RPS27 PE=1 SV=3	5
1418	8	8	18.15	15.32	15.32	P24298	Alanine aminotransferase 1 OS=Homo sapiens GN=GPT PE=1 SV=3	5
1419	8	8	40.47	26.05	26.05	O75396	Vesicle-trafficking protein SEC22b OS=Homo sapiens GN=SEC22B PE=1 SV=4	4
1420	8	8	59.68	33.87	33.87	G3V2S9	SRA stem-loop-interacting RNA-binding protein, mitochondrial OS=Homo sapiens GN=SLIRP PE=4 SV=1	4
1421	8	8	19.44	16.41	16.41	Q8TBC4	NEDD8-activating enzyme E1 catalytic subunit OS=Homo sapiens GN=UBA3 PE=1 SV=2	4
1422	8	8	43.26	31.46	31.46	Q03135	Caveolin-1 OS=Homo sapiens GN=CAV1 PE=1 SV=4	5
1423	8	8	29.88	21.58	21.58	P55957-2	Isoform 2 of BH3-interacting domain death agonist OS=Homo sapiens GN=BID	6
1424	8	8	38.75	32.5	32.5	P12724	Eosinophil cationic protein OS=Homo sapiens GN=RNASE3 PE=1 SV=2	4
1425	8	8	34.53	22.87	22.87	P09936	Ubiquitin carboxyl-terminal hydrolase isozyme L1 OS=Homo sapiens GN=UCHL1 PE=1 SV=2	4
1426	8	8	31.19	27.98	27.98	Q9UBQ5	Eukaryotic translation initiation factor 3 subunit K OS=Homo sapiens GN=EIF3K PE=1 SV=1	5
1427	8	8	19.84	19.58	19.58	Q96EP5-2	Isoform 2 of DAZ-associated protein 1 OS=Homo sapiens GN=DAZAP1	6
1428	8	8	23.38	23.38	23.38	Q15102	Platelet-activating factor acetylhydrolase IB subunit gamma OS=Homo sapiens GN=PAFAH1B3 PE=1 SV=1	4
1429	8	8	52.71	24.81	24.81	P10606	Cytochrome c oxidase subunit 5B, mitochondrial OS=Homo sapiens GN=COX5B PE=1 SV=2	5
1430	8	8	14.6	12.42	12.42	P03905	NADH-ubiquinone oxidoreductase chain 4 OS=Homo sapiens GN=MT-ND4 PE=1 SV=1	5
1431	8	8	32.53	32.53	32.53	P02654	Apolipoprotein C-I OS=Homo sapiens GN=APOC1 PE=1 SV=1	5
1432	8	8	26.3	26.3	26.3	Q9H008	Phospholysine phosphohistidine inorganic pyrophosphate phosphatase OS=Homo sapiens GN=LHPP PE=1 SV=2	6
1433	8	8	52.43	52.43	52.43	Q96FQ6	Protein S100-A16 OS=Homo sapiens GN=S100A16 PE=1 SV=1	4
1434	8	8	14.46	14.46	14.46	Q6IAN0	Dehydrogenase/reductase SDR family member 7B OS=Homo sapiens GN=DHRS7B PE=1 SV=2	4
1435	8	8	24.44	24.44	24.44	P06703	Protein S100-A6 OS=Homo sapiens GN=S100A6 PE=1 SV=1	5
1436	8	8	38.46	38.46	38.46	O60888-3	Isoform C of Protein CutA OS=Homo sapiens GN=CUTA	5
1437	7.94	7.94	89.02	54.88	46.34	O14949	Cytochrome b-c1 complex subunit 8 OS=Homo sapiens GN=UQCRQ PE=1 SV=4	5
1438	7.92	7.93	19.38	5.231	4.846	F5H5K9	Neuropathy target esterase OS=Homo sapiens GN=PNPLA6 PE=4 SV=1	4
1439	7.92	7.92	32.62	18.28	18.28	E5RG31	DNA replication licensing factor MCM4 (Fragment) OS=Homo sapiens GN=MCM4 PE=3 SV=1	5
1440	7.92	7.92	27.66	20	20	Q9NP72-2	Isoform 2 of Ras-related protein Rab-18 OS=Homo sapiens GN=RAB18	4
1441	7.89	7.9	22.25	14.62	14.62	J3KNT0	Fascin OS=Homo sapiens GN=FSCN1 PE=4 SV=1	4
1442	7.89	7.89	21.53	6.186	6.186	B7Z321	Exocyst complex component 4 OS=Homo sapiens GN=EXOC4 PE=2 SV=1	4
1443	7.85	7.86	61.72	50.78	50.78	P35268	60S ribosomal protein L22 OS=Homo sapiens GN=RPL22 PE=1 SV=2	6
1444	7.8	7.81	80.58	63.11	63.11	Q5W0X3	Peptidyl-prolyl cis-trans isomerase OS=Homo sapiens GN=FKBP1A PE=2 SV=1	4
1445	7.72	7.82	22.82	14.52	11.41	Q13547	Histone deacetylase 1 OS=Homo sapiens GN=HDAC1 PE=1 SV=1	4
1446	7.72	7.73	16.8	5.808	5.808	P48506	Glutamate--cysteine ligase catalytic subunit OS=Homo sapiens GN=GCLC PE=1 SV=2	4
1447	7.72	7.72	25	21.72	18.85	Q6UX53	Methyltransferase-like protein 7B OS=Homo sapiens GN=METTL7B PE=2 SV=2	4
1448	7.7	7.7	27.39	8.274	8.274	Q16820	Meprin A subunit beta OS=Homo sapiens GN=MEP1B PE=1 SV=3	4
1449	7.68	7.68	44.64	16.37	16.37	J3KQT7	Inositol monophosphatase 1 OS=Homo sapiens GN=IMPA1 PE=4 SV=1	5
1450	7.65	7.65	21.36	10.45	9.394	Q709F0-3	Isoform 3 of Acyl-CoA dehydrogenase family member 11 OS=Homo sapiens GN=ACAD11	4
1451	7.64	7.66	52.69	32.26	32.26	P05109	Protein S100-A8 OS=Homo sapiens GN=S100A8 PE=1 SV=1	5
1452	7.64	7.66	29.39	23.25	23.25	Q15631	Translin OS=Homo sapiens GN=TSN PE=1 SV=1	4
1453	7.6	7.6	26.85	18.12	18.12	P20774	Mimecan OS=Homo sapiens GN=OGN PE=1 SV=1	5
1454	7.59	7.59	42.77	20.81	20.81	P82663	28S ribosomal protein S25, mitochondrial OS=Homo sapiens GN=MRPS25 PE=1 SV=1	5
1455	7.57	9.75	26.05	10.08	8.992	Q6PI48	Aspartate--tRNA ligase, mitochondrial OS=Homo sapiens GN=DARS2 PE=1 SV=1	6
1456	7.55	13.63	36.71	10.01	10.01	Q9H4G0-2	Isoform 2 of Band 4.1-like protein 1 OS=Homo sapiens GN=EPB41L1	7
1457	7.53	9.69	27.85	14.06	12.73	Q14344	Guanine nucleotide-binding protein subunit alpha-13 OS=Homo sapiens GN=GNA13 PE=1 SV=2	5
1458	7.53	7.53	25.77	17.01	15.46	Q9H488	GDP-fucose protein O-fucosyltransferase 1 OS=Homo sapiens GN=POFUT1 PE=1 SV=1	4
1459	7.49	9.59	26.11	8.909	8.909	F5H897	Chaperone protein HtpG D OS=Homo sapiens GN=TRAP1 PE=3 SV=1	7
1460	7.48	7.49	52.91	40.29	36.89	P20290	Transcription factor BTF3 OS=Homo sapiens GN=BTF3 PE=1 SV=1	7
1461	7.48	7.48	40.48	19.3	19.3	Q15738	Sterol-4-alpha-carboxylate 3-dehydrogenase, decarboxylating OS=Homo sapiens GN=NSDHL PE=1 SV=2	7
1462	7.47	7.47	37.21	30.81	30.81	O95881	Thioredoxin domain-containing protein 12 OS=Homo sapiens GN=TXNDC12 PE=1 SV=1	5
1463	7.44	7.44	32.29	5.882	5.882	P11387	DNA topoisomerase 1 OS=Homo sapiens GN=TOP1 PE=1 SV=2	4
1464	7.4	7.41	42.3	13.29	13.29	Q9Y266	Nuclear migration protein nudC OS=Homo sapiens GN=NUDC PE=1 SV=1	5
1465	7.39	12.19	61	47	35	P61026	Ras-related protein Rab-10 OS=Homo sapiens GN=RAB10 PE=1 SV=1	7
1466	7.37	7.38	61.73	55.56	55.56	O00483	NADH dehydrogenase [ubiquinone] 1 alpha subcomplex subunit 4 OS=Homo sapiens GN=NDUFA4 PE=1 SV=1	7
1467	7.35	7.35	22.48	7.702	7.702	Q9BYF1	Angiotensin-converting enzyme 2 OS=Homo sapiens GN=ACE2 PE=1 SV=2	4
1468	7.33	7.33	37.61	11.75	11.75	C9JIG9	Serine/threonine-protein kinase OSR1 OS=Homo sapiens GN=OXSR1 PE=4 SV=1	4
1469	7.33	7.33	38.26	10.03	10.03	B4DIH5	COP9 signalosome complex subunit 2 OS=Homo sapiens GN=COPS2 PE=2 SV=1	4
1470	7.32	7.32	18.38	12.41	9.069	Q15070-2	Isoform 2 of Mitochondrial inner membrane protein OXA1L OS=Homo sapiens GN=OXA1L	4
1471	7.3	7.3	22.95	9.119	9.119	O00116	Alkyldihydroxyacetonephosphate synthase, peroxisomal OS=Homo sapiens GN=AGPS PE=1 SV=1	5
1472	7.28	9.37	16.96	6.88	6.88	P49756	RNA-binding protein 25 OS=Homo sapiens GN=RBM25 PE=1 SV=3	5
1473	7.28	7.28	25.6	9.012	9.012	Q68E01	Integrator complex subunit 3 OS=Homo sapiens GN=INTS3 PE=1 SV=1	4
1474	7.28	7.28	44.17	15.83	15.83	P63162	Small nuclear ribonucleoprotein-associated protein N OS=Homo sapiens GN=SNRPN PE=1 SV=1	4
1475	7.28	7.28	28.34	24.29	24.29	P23946	Chymase OS=Homo sapiens GN=CMA1 PE=1 SV=1	5
1476	7.25	7.25	73.08	51.92	45.19	P61457	Pterin-4-alpha-carbinolamine dehydratase OS=Homo sapiens GN=PCBD1 PE=1 SV=2	4
1477	7.25	7.25	27.44	13.98	13.98	P07902	Galactose-1-phosphate uridylyltransferase OS=Homo sapiens GN=GALT PE=1 SV=3	4
1478	7.24	7.24	43.1	13.8	13.8	Q15274	Nicotinate-nucleotide pyrophosphorylase [carboxylating] OS=Homo sapiens GN=QPRT PE=1 SV=3	4
1479	7.23	7.23	14.07	11.3	11.3	Q7Z434	Mitochondrial antiviral-signaling protein OS=Homo sapiens GN=MAVS PE=1 SV=2	4
1480	7.21	7.21	38.7	18.48	16.52	Q06124-3	Isoform 3 of Tyrosine-protein phosphatase non-receptor type 11 OS=Homo sapiens GN=PTPN11	6
1481	7.21	7.21	26.51	25.58	25.58	Q13765	Nascent polypeptide-associated complex subunit alpha OS=Homo sapiens GN=NACA PE=1 SV=1	4
1482	7.16	7.16	21.6	8.827	5.815	Q7Z3J2	UPF0505 protein C16orf62 OS=Homo sapiens GN=C16orf62 PE=1 SV=2	5
1483	7.15	7.15	32.17	17.83	17.83	Q9HAT2-2	Isoform 2 of Sialate O-acetylesterase OS=Homo sapiens GN=SIAE	5
1484	7.14	7.15	11.02	7.345	7.345	P46059	Solute carrier family 15 member 1 OS=Homo sapiens GN=SLC15A1 PE=2 SV=1	6
1485	7.14	7.14	21.6	7.892	7.892	E7ERY9	Plasma membrane calcium-transporting ATPase 1 OS=Homo sapiens GN=ATP2B1 PE=3 SV=2	6
1486	7.12	7.12	22.78	4.163	4.163	Q96ST3	Paired amphipathic helix protein Sin3a OS=Homo sapiens GN=SIN3A PE=1 SV=2	4
1487	7.12	7.12	36.9	29.95	25.67	D6RAX2	C-terminal-binding protein 1 (Fragment) OS=Homo sapiens GN=CTBP1 PE=3 SV=1	4
1488	7.1	23.36	55.52	51.84	51.84	Q5SRN7	HLA class I histocompatibility antigen, A-3 alpha chain OS=Homo sapiens GN=HLA-A PE=3 SV=2	12
1489	7.1	7.11	38.82	22.67	22.67	F5GZY1	UPF0364 protein C6orf211 OS=Homo sapiens GN=C6orf211 PE=4 SV=1	4
1490	7.08	7.08	46.29	14.54	14.54	P48729	Casein kinase I isoform alpha OS=Homo sapiens GN=CSNK1A1 PE=1 SV=2	4
1491	7.05	7.05	23.64	3.722	3.722	P55196-2	Isoform 1 of Afadin OS=Homo sapiens GN=MLLT4	4
1492	7.05	7.05	28.73	11.14	11.14	Q9UN86-2	Isoform B of Ras GTPase-activating protein-binding protein 2 OS=Homo sapiens GN=G3BP2	4
1493	7.01	7.01	41.46	25.61	16.67	O15305	Phosphomannomutase 2 OS=Homo sapiens GN=PMM2 PE=1 SV=1	4
1494	6.96	6.96	23.89	7.263	6.421	Q6P1N0-2	Isoform 2 of Coiled-coil and C2 domain-containing protein 1A OS=Homo sapiens GN=CC2D1A	4
1495	6.95	6.95	12.1	8.148	8.148	Q9UBN7	Histone deacetylase 6 OS=Homo sapiens GN=HDAC6 PE=1 SV=2	7
1496	6.9	6.9	28.76	21.4	21.4	D6RH20	28S ribosomal protein S27, mitochondrial (Fragment) OS=Homo sapiens GN=MRPS27 PE=4 SV=1	5
1497	6.89	8.62	43.72	18.59	15.58	A8K3Z3	26S protease regulatory subunit 8 OS=Homo sapiens GN=PSMC5 PE=2 SV=1	6
1498	6.88	6.88	19.16	3.634	3.634	Q16363-2	Isoform 2 of Laminin subunit alpha-4 OS=Homo sapiens GN=LAMA4	5
1499	6.88	6.88	36.56	15.63	15.63	B7ZKZ1	Phosphoribosyl pyrophosphate synthase-associated protein 2 OS=Homo sapiens GN=PRPSAP2 PE=2 SV=1	4
1500	6.87	6.87	29.06	15.31	15.31	Q5VVL7	Dihydrolipoamide branched chain transacylase E2 OS=Homo sapiens GN=DBT PE=2 SV=1	4
1501	6.87	6.87	20.92	17.38	17.38	Q07021	Complement component 1 Q subcomponent-binding protein, mitochondrial OS=Homo sapiens GN=C1QBP PE=1 SV=1	4
1502	6.84	28	66.67	57.19	57.19	P01861	Ig gamma-4 chain C region OS=Homo sapiens GN=IGHG4 PE=1 SV=1	26
1503	6.79	6.8	28.49	16.02	16.02	Q9BQE5	Apolipoprotein L2 OS=Homo sapiens GN=APOL2 PE=1 SV=1	4
1504	6.79	6.79	55.25	28.4	28.4	Q86V81	THO complex subunit 4 OS=Homo sapiens GN=ALYREF PE=1 SV=3	5
1505	6.79	6.79	29.17	15.83	15.83	Q8N2K0-3	Isoform 3 of Monoacylglycerol lipase ABHD12 OS=Homo sapiens GN=ABHD12	4
1506	6.76	6.76	44.19	23.22	17.6	P61289-2	Isoform 2 of Proteasome activator complex subunit 3 OS=Homo sapiens GN=PSME3	4
1507	6.74	6.79	44.26	32.79	26.64	Q9H8H3	Methyltransferase-like protein 7A OS=Homo sapiens GN=METTL7A PE=1 SV=1	4
1508	6.73	6.73	21.17	16.26	16.26	E9PRM7	Solute carrier family 22 member 18 OS=Homo sapiens GN=SLC22A18 PE=4 SV=1	4
1509	6.72	8.8	38.15	17.23	17.23	Q13347	Eukaryotic translation initiation factor 3 subunit I OS=Homo sapiens GN=EIF3I PE=1 SV=1	6
1510	6.72	6.72	28.29	6.732	6.146	Q12882	Dihydropyrimidine dehydrogenase [NADP(+)] OS=Homo sapiens GN=DPYD PE=1 SV=2	4
1511	6.72	6.72	22.9	11.45	11.45	F8W720	GMP synthase [glutamine-hydrolyzing] OS=Homo sapiens GN=GMPS PE=4 SV=1	4
1512	6.71	6.71	37.74	15.41	15.41	P60891	Ribose-phosphate pyrophosphokinase 1 OS=Homo sapiens GN=PRPS1 PE=1 SV=2	5
1513	6.71	6.71	39.15	27.36	27.36	H0YJN0	Ena/VASP-like protein (Fragment) OS=Homo sapiens GN=EVL PE=4 SV=1	4
1514	6.71	6.71	47.27	27.27	27.27	P18077	60S ribosomal protein L35a OS=Homo sapiens GN=RPL35A PE=1 SV=2	4
1515	6.69	6.69	26.52	8.989	8.989	Q9UNF0-2	Isoform 2 of Protein kinase C and casein kinase substrate in neurons protein 2 OS=Homo sapiens GN=PACSIN2	4
1516	6.66	6.66	18.45	4.118	4.118	Q9UKK3	Poly [ADP-ribose] polymerase 4 OS=Homo sapiens GN=PARP4 PE=1 SV=3	5
1517	6.65	8.73	33.06	18.33	18.33	Q16539-2	Isoform CSBP1 of Mitogen-activated protein kinase 14 OS=Homo sapiens GN=MAPK14	6
1518	6.65	6.65	22.52	4.26	3.195	Q14008-2	Isoform 2 of Cytoskeleton-associated protein 5 OS=Homo sapiens GN=CKAP5	6
1519	6.65	6.65	25.8	8.702	7.634	F5H8J3	Cleft lip and palate transmembrane protein 1 OS=Homo sapiens GN=CLPTM1 PE=4 SV=1	4
1520	6.64	6.64	15.4	3.527	2.939	Q05707-3	Isoform 3 of Collagen alpha-1(XIV) chain OS=Homo sapiens GN=COL14A1	4
1521	6.64	6.64	28.44	16.97	16.97	P82930	28S ribosomal protein S34, mitochondrial OS=Homo sapiens GN=MRPS34 PE=1 SV=2	4
1522	6.61	6.61	39.74	6.083	3.569	Q14683	Structural maintenance of chromosomes protein 1A OS=Homo sapiens GN=SMC1A PE=1 SV=2	4
1523	6.61	6.61	16.37	7.161	6.138	Q08AM6	Protein VAC14 homolog OS=Homo sapiens GN=VAC14 PE=1 SV=1	4
1524	6.6	6.6	18.98	15.69	15.69	P58499-2	Isoform A of Protein FAM3B OS=Homo sapiens GN=FAM3B	4
1525	6.55	6.55	39.74	25	15.38	O14561	Acyl carrier protein, mitochondrial OS=Homo sapiens GN=NDUFAB1 PE=1 SV=3	7
1526	6.54	6.54	61.22	55.1	55.1	P04080	Cystatin-B OS=Homo sapiens GN=CSTB PE=1 SV=2	7
1527	6.52	6.52	18.52	5.455	5.455	F5H6Y7	Helicase SKI2W OS=Homo sapiens GN=SKIV2L PE=4 SV=1	4
1528	6.52	6.52	28.9	10.02	8.671	Q14554	Protein disulfide-isomerase A5 OS=Homo sapiens GN=PDIA5 PE=1 SV=1	4
1529	6.46	6.47	18.54	7.29	7.29	O60216	Double-strand-break repair protein rad21 homolog OS=Homo sapiens GN=RAD21 PE=1 SV=2	4
1530	6.45	6.45	61.63	61.63	51.16	Q9H3K6	BolA-like protein 2 OS=Homo sapiens GN=BOLA2 PE=1 SV=1	3
1531	6.44	10.59	72.22	50	44.44	Q9NR31	GTP-binding protein SAR1a OS=Homo sapiens GN=SAR1A PE=1 SV=1	5
1532	6.44	6.44	70.54	41.86	41.86	P07108-4	Isoform 4 of Acyl-CoA-binding protein OS=Homo sapiens GN=DBI	8
1533	6.44	6.44	35.79	22.88	19.19	Q9Y5M8	Signal recognition particle receptor subunit beta OS=Homo sapiens GN=SRPRB PE=1 SV=3	3
1534	6.43	8.64	21.92	11.6	10.5	P30613-2	Isoform L-type of Pyruvate kinase isozymes R/L OS=Homo sapiens GN=PKLR	5
1535	6.41	6.41	30.22	10.22	10.22	P41240	Tyrosine-protein kinase CSK OS=Homo sapiens GN=CSK PE=1 SV=1	4
1536	6.41	6.41	22.73	10.06	7.989	Q8NBF2	NHL repeat-containing protein 2 OS=Homo sapiens GN=NHLRC2 PE=1 SV=1	4
1537	6.39	12.59	27.1	12.97	12.97	Q9UBF2	Coatomer subunit gamma-2 OS=Homo sapiens GN=COPG2 PE=1 SV=1	7
1538	6.39	8.45	18.27	8.365	8.365	H0YBS0	Ankyrin-1 (Fragment) OS=Homo sapiens GN=ANK1 PE=4 SV=1	5
1539	6.39	6.39	25.37	5.198	5.198	P27816-6	Isoform 6 of Microtubule-associated protein 4 OS=Homo sapiens GN=MAP4	4
1540	6.36	6.37	17.68	10.74	10.74	O75844	CAAX prenyl protease 1 homolog OS=Homo sapiens GN=ZMPSTE24 PE=1 SV=2	4
1541	6.36	6.36	27.3	15.31	15.31	Q99487	Platelet-activating factor acetylhydrolase 2, cytoplasmic OS=Homo sapiens GN=PAFAH2 PE=1 SV=1	4
1542	6.35	7.05	43.88	15.71	15.71	P33260	Cytochrome P450 2C18 OS=Homo sapiens GN=CYP2C18 PE=1 SV=3	6
1543	6.35	6.35	19.32	3.257	2.658	Q14573	Inositol 1,4,5-trisphosphate receptor type 3 OS=Homo sapiens GN=ITPR3 PE=1 SV=2	6
1544	6.34	6.34	59.39	23.64	20	P46783	40S ribosomal protein S10 OS=Homo sapiens GN=RPS10 PE=1 SV=1	4
1545	6.33	10.78	36.05	17.84	16.13	B7Z3Z9	Long-chain-fatty-acid--CoA ligase 1 OS=Homo sapiens GN=ACSL1 PE=2 SV=1	7
1546	6.33	6.34	15.2	8.8	8.8	P53985	Monocarboxylate transporter 1 OS=Homo sapiens GN=SLC16A1 PE=1 SV=3	4
1547	6.32	6.32	19.94	12.25	8.262	Q04446	1,4-alpha-glucan-branching enzyme OS=Homo sapiens GN=GBE1 PE=1 SV=3	3
1548	6.32	6.32	37.61	28.21	28.21	P49207	60S ribosomal protein L34 OS=Homo sapiens GN=RPL34 PE=1 SV=3	4
1549	6.32	6.32	45.3	45.3	40.17	P01602	Ig kappa chain V-I region HK102 (Fragment) OS=Homo sapiens GN=IGKV1-5 PE=4 SV=1	3
1550	6.31	6.32	56.57	22.29	13.71	Q9NRX2	39S ribosomal protein L17, mitochondrial OS=Homo sapiens GN=MRPL17 PE=1 SV=1	3
1551	6.29	6.29	16.4	4.175	3.777	Q92621	Nuclear pore complex protein Nup205 OS=Homo sapiens GN=NUP205 PE=1 SV=3	5
1552	6.28	16.79	25.63	14.79	14.79	F5GYC4	Ribosomal protein S6 kinase alpha-3 OS=Homo sapiens GN=RPS6KA3 PE=4 SV=1	9
1553	6.28	6.28	25.65	5.646	5.646	Q9Y4F1	FERM, RhoGEF and pleckstrin domain-containing protein 1 OS=Homo sapiens GN=FARP1 PE=1 SV=1	5
1554	6.28	6.28	79.59	36.73	30.61	Q99584	Protein S100-A13 OS=Homo sapiens GN=S100A13 PE=1 SV=1	3
1555	6.27	6.98	20.1	10.77	6.78	Q8TCJ2	Dolichyl-diphosphooligosaccharide--protein glycosyltransferase subunit STT3B OS=Homo sapiens GN=STT3B PE=1 SV=1	5
1556	6.27	6.31	36.79	21.4	18.39	P40855	Peroxisomal biogenesis factor 19 OS=Homo sapiens GN=PEX19 PE=1 SV=1	3
1557	6.27	6.27	17.41	10.3	5.684	Q8IWE2	Protein NOXP20 OS=Homo sapiens GN=FAM114A1 PE=1 SV=2	3
1558	6.25	6.41	28.24	12.21	7.125	Q8WXF1-2	Isoform 2 of Paraspeckle component 1 OS=Homo sapiens GN=PSPC1	3
1559	6.24	6.24	30.77	17.13	13.29	P46952	3-hydroxyanthranilate 3,4-dioxygenase OS=Homo sapiens GN=HAAO PE=1 SV=2	4
1560	6.23	6.23	21.71	9.524	7.429	Q10713	Mitochondrial-processing peptidase subunit alpha OS=Homo sapiens GN=PMPCA PE=1 SV=2	3
1561	6.22	6.22	21.08	3.839	3.473	Q8NDA8	HEAT repeat-containing protein 7A OS=Homo sapiens GN=HEATR7A PE=1 SV=3	4
1562	6.21	10.32	13.22	6.164	4.947	O95487-2	Isoform 2 of Protein transport protein Sec24B OS=Homo sapiens GN=SEC24B	6
1563	6.21	6.21	24.28	10.02	7.98	Q9HD45	Transmembrane 9 superfamily member 3 OS=Homo sapiens GN=TM9SF3 PE=1 SV=2	3
1564	6.2	6.2	26.64	8.06	5.328	Q08J23-2	Isoform 2 of tRNA (cytosine(34)-C(5))-methyltransferase OS=Homo sapiens GN=NSUN2	3
1565	6.18	6.18	34.99	17.37	15.38	Q9UNS2-2	Isoform 2 of COP9 signalosome complex subunit 3 OS=Homo sapiens GN=COPS3	3
1566	6.17	6.17	11.91	5.344	5.344	Q9BYE9	Cadherin-related family member 2 OS=Homo sapiens GN=CDHR2 PE=1 SV=2	4
1567	6.17	6.17	39.05	28.4	24.26	Q13232	Nucleoside diphosphate kinase 3 OS=Homo sapiens GN=NME3 PE=1 SV=2	3
1568	6.17	6.17	22.82	19.42	15.53	P11233	Ras-related protein Ral-A OS=Homo sapiens GN=RALA PE=1 SV=1	3
1569	6.16	6.16	34.18	29.75	25.95	Q9BYZ8	Regenerating islet-derived protein 4 OS=Homo sapiens GN=REG4 PE=1 SV=1	4
1570	6.15	6.15	23.17	11.07	9.881	P46060	Ran GTPase-activating protein 1 OS=Homo sapiens GN=RANGAP1 PE=1 SV=1	6
1571	6.15	6.15	18.33	9.075	9.075	Q969V3-2	Isoform 2 of Nicalin OS=Homo sapiens GN=NCLN	4
1572	6.14	10.23	32.57	28.74	26.44	E7EQ64	Alpha-trypsin chain 2 OS=Homo sapiens GN=PRSS1 PE=3 SV=1	6
1573	6.14	8.42	54.48	36.2	29.03	E9PF58	Actin-related protein 2/3 complex subunit 1A OS=Homo sapiens GN=ARPC1A PE=4 SV=1	6
1574	6.14	6.16	17.26	13.71	10.87	P34949	Mannose-6-phosphate isomerase OS=Homo sapiens GN=MPI PE=1 SV=2	4
1575	6.13	15.43	41.39	29.44	25.56	P28482	Mitogen-activated protein kinase 1 OS=Homo sapiens GN=MAPK1 PE=1 SV=3	8
1576	6.13	6.13	23.45	7.351	5.718	E9PFH4	Transportin-3 OS=Homo sapiens GN=TNPO3 PE=4 SV=1	3
1577	6.13	6.13	23.71	10.56	7.328	C9J2C3	Polypeptide N-acetylgalactosaminyltransferase 3 (Fragment) OS=Homo sapiens GN=GALNT3 PE=4 SV=1	4
1578	6.12	6.84	50.43	17.77	15.76	Q6IBS0	Twinfilin-2 OS=Homo sapiens GN=TWF2 PE=1 SV=2	5
1579	6.12	6.13	21.42	6.717	5.703	F5H0L8	SEC23-interacting protein OS=Homo sapiens GN=SEC23IP PE=4 SV=1	3
1580	6.12	6.12	23.84	5.394	4.099	Q92888-3	Isoform 3 of Rho guanine nucleotide exchange factor 1 OS=Homo sapiens GN=ARHGEF1	3
1581	6.11	6.11	26.45	9.703	8.764	F8W8T1	Interferon-induced GTP-binding protein Mx1 OS=Homo sapiens GN=MX1 PE=3 SV=1	4
1582	6.11	6.11	14.9	11.98	6.912	Q9HBB8-2	Isoform 2 of Cadherin-related family member 5 OS=Homo sapiens GN=CDHR5	3
1583	6.1	6.1	16.78	4.523	4.523	Q9P260	LisH domain and HEAT repeat-containing protein KIAA1468 OS=Homo sapiens GN=KIAA1468 PE=1 SV=2	4
1584	6.1	6.1	39.83	14.26	12.79	B4E363	Phenylalanine--tRNA ligase alpha subunit OS=Homo sapiens GN=FARSA PE=2 SV=1	4
1585	6.1	6.1	20.97	10.48	9.073	Q14738-3	Isoform Delta-3 of Serine/threonine-protein phosphatase 2A 56 kDa regulatory subunit delta isoform OS=Homo sapiens GN=PPP2R5D	4
1586	6.1	6.1	31.6	18.06	14	Q7L5Y1	Mitochondrial enolase superfamily member 1 OS=Homo sapiens GN=ENOSF1 PE=1 SV=1	3
1587	6.09	6.12	34.07	31.11	24.44	P09455	Retinol-binding protein 1 OS=Homo sapiens GN=RBP1 PE=1 SV=2	3
1588	6.09	6.09	34.25	24.86	21.55	P40616	ADP-ribosylation factor-like protein 1 OS=Homo sapiens GN=ARL1 PE=1 SV=1	3
1589	6.08	6.08	35.08	18.23	16.02	P55263	Adenosine kinase OS=Homo sapiens GN=ADK PE=1 SV=2	3
1590	6.08	6.08	38.61	16.17	11.55	Q99685	Monoglyceride lipase OS=Homo sapiens GN=MGLL PE=1 SV=2	3
1591	6.07	6.08	31.78	19.49	16.1	P09496-3	Isoform 3 of Clathrin light chain A OS=Homo sapiens GN=CLTA	3
1592	6.07	6.08	21.33	9.695	8.033	O96008	Mitochondrial import receptor subunit TOM40 homolog OS=Homo sapiens GN=TOMM40 PE=1 SV=1	5
1593	6.07	6.07	25.79	8.996	7.346	Q13438	Protein OS-9 OS=Homo sapiens GN=OS9 PE=1 SV=1	4
1594	6.06	6.07	42.79	22.07	18.47	P13727	Bone marrow proteoglycan OS=Homo sapiens GN=PRG2 PE=1 SV=2	3
1595	6.06	6.06	27.86	12.86	12.5	Q9H3N1	Thioredoxin-related transmembrane protein 1 OS=Homo sapiens GN=TMX1 PE=1 SV=1	3
1596	6.06	6.06	42.65	18.38	17.65	B8ZZW7	Prothymosin alpha OS=Homo sapiens GN=PTMA PE=4 SV=1	3
1597	6.05	6.05	13.97	3.024	2.642	P42858	Huntingtin OS=Homo sapiens GN=HTT PE=1 SV=2	6
1598	6.05	6.05	20.79	7.094	4.828	F5H456	RRP12-like protein OS=Homo sapiens GN=RRP12 PE=4 SV=1	3
1599	6.05	6.05	28.5	12.36	9.39	P52306	Rap1 GTPase-GDP dissociation stimulator 1 OS=Homo sapiens GN=RAP1GDS1 PE=1 SV=3	4
1600	6.05	6.05	28.45	13.81	11.6	Q9P035	3-hydroxyacyl-CoA dehydratase 3 OS=Homo sapiens GN=PTPLAD1 PE=1 SV=2	3
1601	6.04	6.05	32.94	10.71	8.929	Q13217	DnaJ homolog subfamily C member 3 OS=Homo sapiens GN=DNAJC3 PE=1 SV=1	3
1602	6.04	6.04	18.69	10.89	8.911	Q03518	Antigen peptide transporter 1 OS=Homo sapiens GN=TAP1 PE=1 SV=2	3
1603	6.04	6.04	41.41	11.89	11.89	J3KN00	NADH dehydrogenase (Ubiquinone) 1 alpha subcomplex, 13 OS=Homo sapiens GN=NDUFA13 PE=4 SV=1	3
1604	6.04	6.04	22.7	7.669	7.669	Q9Y5K5-4	Isoform 4 of Ubiquitin carboxyl-terminal hydrolase isozyme L5 OS=Homo sapiens GN=UCHL5	3
1605	6.04	6.04	15.02	15.02	15.02	P40306	Proteasome subunit beta type-10 OS=Homo sapiens GN=PSMB10 PE=1 SV=1	3
1606	6.03	8.05	24.14	11.3	9.579	Q13087-2	Isoform 2 of Protein disulfide-isomerase A2 OS=Homo sapiens GN=PDIA2	4
1607	6.03	6.04	44.72	20.07	20.07	Q13907-2	Isoform 2 of Isopentenyl-diphosphate Delta-isomerase 1 OS=Homo sapiens GN=IDI1	4
1608	6.03	6.04	27.16	14.06	14.06	P45381	Aspartoacylase OS=Homo sapiens GN=ASPA PE=1 SV=1	3
1609	6.03	6.03	26.82	11.37	6.13	Q9NR30	Nucleolar RNA helicase 2 OS=Homo sapiens GN=DDX21 PE=1 SV=5	3
1610	6.03	6.03	49.66	17.45	17.45	Q9H4A6	Golgi phosphoprotein 3 OS=Homo sapiens GN=GOLPH3 PE=1 SV=1	4
1611	6.03	6.03	28.03	9.343	9.343	I3L352	ATP-dependent RNA helicase DDX19A (Fragment) OS=Homo sapiens GN=DDX19A PE=4 SV=1	3
1612	6.03	6.03	23.61	8.686	8.686	P49321-2	Isoform 2 of Nuclear autoantigenic sperm protein OS=Homo sapiens GN=NASP	6
1613	6.03	6.03	24.78	8.991	7.675	P30520	Adenylosuccinate synthetase isozyme 2 OS=Homo sapiens GN=ADSS PE=1 SV=3	4
1614	6.03	6.03	17.61	10.22	9.277	B1AH89	Tubulin tyrosine ligase-like family, member 12 OS=Homo sapiens GN=TTLL12 PE=4 SV=1	5
1615	6.03	6.03	56.03	31.9	31.9	A6NEL0	Non-histone chromosomal protein HMG-14 OS=Homo sapiens GN=HMGN1 PE=4 SV=1	3
1616	6.03	6.03	22.01	17.7	17.7	P28065-2	Isoform LMP2.S of Proteasome subunit beta type-9 OS=Homo sapiens GN=PSMB9	3
1617	6.02	8.02	27.38	21.67	21.67	Q6GPI1	Chymotrypsinogen B2 OS=Homo sapiens GN=CTRB2 PE=2 SV=2	5
1618	6.02	6.03	25.53	11.62	10.39	F5H6F4	Acetyl-coenzyme A synthetase 2-like, mitochondrial OS=Homo sapiens GN=ACSS1 PE=4 SV=1	4
1619	6.02	6.03	30.63	15.31	15.31	F5H3U4	SEC14-like protein 2 OS=Homo sapiens GN=SEC14L2 PE=4 SV=1	3
1620	6.02	6.02	18.27	3.756	3.299	P24928	DNA-directed RNA polymerase II subunit RPB1 OS=Homo sapiens GN=POLR2A PE=1 SV=2	4
1621	6.02	6.02	28.21	6.25	6.25	O00186	Syntaxin-binding protein 3 OS=Homo sapiens GN=STXBP3 PE=1 SV=2	3
1622	6.02	6.02	48.02	11.89	11.89	Q9NX63	Coiled-coil-helix-coiled-coil-helix domain-containing protein 3, mitochondrial OS=Homo sapiens GN=CHCHD3 PE=1 SV=1	3
1623	6.02	6.02	39.38	9.538	9.538	Q9NQ29-2	Isoform 2 of Putative RNA-binding protein Luc7-like 1 OS=Homo sapiens GN=LUC7L	5
1624	6.02	6.02	20.57	6.907	6.907	O14744	Protein arginine N-methyltransferase 5 OS=Homo sapiens GN=PRMT5 PE=1 SV=4	4
1625	6.02	6.02	26.36	12.73	12.73	O00170	AH receptor-interacting protein OS=Homo sapiens GN=AIP PE=1 SV=2	4
1626	6.02	6.02	31.15	15.3	15.3	P61081	NEDD8-conjugating enzyme Ubc12 OS=Homo sapiens GN=UBE2M PE=1 SV=1	3
1627	6.02	6.02	31.02	17.88	17.88	O14618	Copper chaperone for superoxide dismutase OS=Homo sapiens GN=CCS PE=1 SV=1	3
1628	6.02	6.02	21.61	10.12	10.12	E9PIT3	Prothrombin OS=Homo sapiens GN=F2 PE=3 SV=1	4
1629	6.02	6.02	21.06	14.63	14.63	P23258	Tubulin gamma-1 chain OS=Homo sapiens GN=TUBG1 PE=1 SV=2	3
1630	6.02	6.02	28.63	19.47	19.47	Q86VU5	Catechol O-methyltransferase domain-containing protein 1 OS=Homo sapiens GN=COMTD1 PE=1 SV=1	3
1631	6.01	18.02	40.98	34.7	34.7	P04222	HLA class I histocompatibility antigen, Cw-3 alpha chain OS=Homo sapiens GN=HLA-C PE=1 SV=2	9
1632	6.01	12.24	34.33	22.58	20.74	P09104	Gamma-enolase OS=Homo sapiens GN=ENO2 PE=1 SV=3	7
1633	6.01	6.08	29.22	8.824	7.647	Q6UX06	Olfactomedin-4 OS=Homo sapiens GN=OLFM4 PE=1 SV=1	3
1634	6.01	6.04	30.87	10.29	10.29	P49247	Ribose-5-phosphate isomerase OS=Homo sapiens GN=RPIA PE=1 SV=3	3
1635	6.01	6.03	32	10.33	9.333	P29536	Leiomodin-1 OS=Homo sapiens GN=LMOD1 PE=1 SV=3	4
1636	6.01	6.02	18.68	4.416	3.772	Q9UIA9	Exportin-7 OS=Homo sapiens GN=XPO7 PE=1 SV=3	3
1637	6.01	6.01	28.75	3.343	3.343	Q9Y5B9	FACT complex subunit SPT16 OS=Homo sapiens GN=SUPT16H PE=1 SV=1	3
1638	6.01	6.01	17.92	5.615	5.037	Q9P2R3-4	Isoform 4 of Ankyrin repeat and FYVE domain-containing protein 1 OS=Homo sapiens GN=ANKFY1	4
1639	6.01	6.01	31.19	5.821	5.821	Q9NVP1	ATP-dependent RNA helicase DDX18 OS=Homo sapiens GN=DDX18 PE=1 SV=2	3
1640	6.01	6.01	22.65	6.376	6.376	Q96AX1	Vacuolar protein sorting-associated protein 33A OS=Homo sapiens GN=VPS33A PE=1 SV=1	4
1641	6.01	6.01	27.46	7.992	7.992	G5E9H0	U4/U6.U5 tri-snRNP-associated protein 2 OS=Homo sapiens GN=USP39 PE=4 SV=1	3
1642	6.01	6.01	14.96	4.812	3.766	Q9Y4E8-3	Isoform 3 of Ubiquitin carboxyl-terminal hydrolase 15 OS=Homo sapiens GN=USP15	3
1643	6.01	6.01	19.39	6.107	6.107	Q96SB4	SRSF protein kinase 1 OS=Homo sapiens GN=SRPK1 PE=1 SV=2	3
1644	6.01	6.01	17.03	7.205	6.441	Q8IWX8	Calcium homeostasis endoplasmic reticulum protein OS=Homo sapiens GN=CHERP PE=1 SV=3	4
1645	6.01	6.01	18.75	7.778	5.972	O95573	Long-chain-fatty-acid--CoA ligase 3 OS=Homo sapiens GN=ACSL3 PE=1 SV=3	3
1646	6.01	6.01	29.26	14.47	14.47	Q9BYD3	39S ribosomal protein L4, mitochondrial OS=Homo sapiens GN=MRPL4 PE=1 SV=1	5
1647	6.01	6.01	33.53	18.86	18.86	O75381-2	Isoform 2 of Peroxisomal membrane protein PEX14 OS=Homo sapiens GN=PEX14	3
1648	6.01	6.01	31.34	11.58	11.58	D3YTF8	Thioredoxin reductase 2, mitochondrial OS=Homo sapiens GN=TXNRD2 PE=3 SV=1	3
1649	6.01	6.01	24.52	13.84	9.982	Q6UWW8	Carboxylesterase 3 OS=Homo sapiens GN=CES3 PE=1 SV=1	3
1650	6.01	6.01	27.44	13.88	13.88	Q13505-3	Isoform 3 of Metaxin-1 OS=Homo sapiens GN=MTX1	3
1651	6.01	6.01	37.05	13.39	13.39	Q00688	Peptidyl-prolyl cis-trans isomerase FKBP3 OS=Homo sapiens GN=FKBP3 PE=1 SV=1	3
1652	6.01	6.01	24.87	10.21	10.21	P51888	Prolargin OS=Homo sapiens GN=PRELP PE=1 SV=1	3
1653	6.01	6.01	14.08	8.708	6.967	Q92542-2	Isoform 2 of Nicastrin OS=Homo sapiens GN=NCSTN	3
1654	6.01	6.01	25.68	9.836	9.836	P52788	Spermine synthase OS=Homo sapiens GN=SMS PE=1 SV=2	4
1655	6.01	6.01	37.99	23.46	23.46	Q9BV57	1,2-dihydroxy-3-keto-5-methylthiopentene dioxygenase OS=Homo sapiens GN=ADI1 PE=1 SV=1	3
1656	6.01	6.01	23.13	14.37	14.37	Q13155	Aminoacyl tRNA synthase complex-interacting multifunctional protein 2 OS=Homo sapiens GN=AIMP2 PE=1 SV=2	5
1657	6.01	6.01	23.88	11.02	11.02	P10644	cAMP-dependent protein kinase type I-alpha regulatory subunit OS=Homo sapiens GN=PRKAR1A PE=1 SV=1	3
1658	6.01	6.01	18.62	10.71	10.71	O15382	Branched-chain-amino-acid aminotransferase, mitochondrial OS=Homo sapiens GN=BCAT2 PE=1 SV=2	3
1659	6.01	6.01	45	31.43	31.43	Q6GMV3	Putative peptidyl-tRNA hydrolase PTRHD1 OS=Homo sapiens GN=PTRHD1 PE=1 SV=1	3
1660	6.01	6.01	24.86	22.6	22.6	P61923	Coatomer subunit zeta-1 OS=Homo sapiens GN=COPZ1 PE=1 SV=1	4
1661	6.01	6.01	29.92	19.26	19.26	P09417	Dihydropteridine reductase OS=Homo sapiens GN=QDPR PE=1 SV=2	3
1662	6.01	6.01	27.33	17.44	17.44	P51970	NADH dehydrogenase [ubiquinone] 1 alpha subcomplex subunit 8 OS=Homo sapiens GN=NDUFA8 PE=1 SV=3	3
1663	6.01	6.01	35.38	33.85	33.85	O75264	Transmembrane protein C19orf77 OS=Homo sapiens GN=C19orf77 PE=2 SV=2	3
1664	6	30.09	45.11	43.56	43.56	Q13509	Tubulin beta-3 chain OS=Homo sapiens GN=TUBB3 PE=1 SV=2	33
1665	6	30	51.72	49.6	49.6	P01860	Ig gamma-3 chain C region OS=Homo sapiens GN=IGHG3 PE=1 SV=2	21
1666	6	20.39	70.15	69.65	66.67	Q9H0U4	Ras-related protein Rab-1B OS=Homo sapiens GN=RAB1B PE=1 SV=1	13
1667	6	20.13	50.88	49.71	48.24	P01877	Ig alpha-2 chain C region OS=Homo sapiens GN=IGHA2 PE=1 SV=3	18
1668	6	18.03	43.96	30.22	30.22	P09972	Fructose-bisphosphate aldolase C OS=Homo sapiens GN=ALDOC PE=1 SV=2	10
1669	6	18.03	65.7	62.21	62.21	P24844	Myosin regulatory light polypeptide 9 OS=Homo sapiens GN=MYL9 PE=1 SV=4	17
1670	6	12.55	22.47	7.778	7.778	P00747	Plasminogen OS=Homo sapiens GN=PLG PE=1 SV=2	7
1671	6	12.43	30.53	22.6	22.6	E9PC52	Histone-binding protein RBBP7 OS=Homo sapiens GN=RBBP7 PE=4 SV=1	7
1672	6	10.14	23.21	19.38	17.94	P31323	cAMP-dependent protein kinase type II-beta regulatory subunit OS=Homo sapiens GN=PRKAR2B PE=1 SV=3	5
1673	6	10.02	36.71	27.97	27.97	P47755	F-actin-capping protein subunit alpha-2 OS=Homo sapiens GN=CAPZA2 PE=1 SV=3	7
1674	6	9.12	57.69	54.62	54.62	Q6FI13	Histone H2A type 2-A OS=Homo sapiens GN=HIST2H2AA3 PE=1 SV=3	9
1675	6	8	54.27	24.39	24.39	P84103	Serine/arginine-rich splicing factor 3 OS=Homo sapiens GN=SRSF3 PE=1 SV=1	5
1676	6	8	28.42	21.05	21.05	P18283	Glutathione peroxidase 2 OS=Homo sapiens GN=GPX2 PE=1 SV=3	4
1677	6	7.6	19.48	10.82	10.82	B4DPW1	Nuclear pore complex protein Nup85 OS=Homo sapiens GN=NUP85 PE=2 SV=1	4
1678	6	7.08	18.12	10.87	10.87	Q9H227	Cytosolic beta-glucosidase OS=Homo sapiens GN=GBA3 PE=1 SV=2	4
1679	6	6.89	29.43	14.57	10.57	P19784	Casein kinase II subunit alpha' OS=Homo sapiens GN=CSNK2A2 PE=1 SV=1	5
1680	6	6.38	53.99	31.9	31.9	Q9BX68	Histidine triad nucleotide-binding protein 2, mitochondrial OS=Homo sapiens GN=HINT2 PE=1 SV=1	3
1681	6	6.21	30.86	21.71	18.29	P62330	ADP-ribosylation factor 6 OS=Homo sapiens GN=ARF6 PE=1 SV=2	3
1682	6	6.13	38.75	14.81	12.54	B4DDG7	AP-1 complex subunit mu-1 OS=Homo sapiens GN=AP1M1 PE=2 SV=1	3
1683	6	6.09	31.77	8.664	8.664	Q99436	Proteasome subunit beta type-7 OS=Homo sapiens GN=PSMB7 PE=1 SV=1	3
1684	6	6.07	10.73	4.581	3.796	Q1KLZ6	Signal transducer and activator of transcription 5A OS=Homo sapiens GN=STAT5A PE=2 SV=1	3
1685	6	6.07	26.15	23.59	23.59	Q9NR77	Peroxisomal membrane protein 2 OS=Homo sapiens GN=PXMP2 PE=1 SV=3	4
1686	6	6.06	22.57	5.642	4.795	Q9UKG1	DCC-interacting protein 13-alpha OS=Homo sapiens GN=APPL1 PE=1 SV=1	3
1687	6	6.03	48.11	38.68	38.68	P35754	Glutaredoxin-1 OS=Homo sapiens GN=GLRX PE=1 SV=2	5
1688	6	6.02	44.8	28	28	O14737	Programmed cell death protein 5 OS=Homo sapiens GN=PDCD5 PE=1 SV=3	3
1689	6	6.01	22.41	7.778	7.778	H3BP20	Beta-hexosaminidase subunit alpha OS=Homo sapiens GN=HEXA PE=4 SV=1	5
1690	6	6.01	30.05	8.29	8.29	Q86VN1	Vacuolar protein-sorting-associated protein 36 OS=Homo sapiens GN=VPS36 PE=1 SV=1	3
1691	6	6.01	23.09	4.048	4.048	H0YLY0	Serine/threonine-protein kinase MRCK beta (Fragment) OS=Homo sapiens GN=CDC42BPB PE=4 SV=1	3
1692	6	6.01	43.77	13.68	13.68	Q9NUV9	GTPase IMAP family member 4 OS=Homo sapiens GN=GIMAP4 PE=1 SV=1	3
1693	6	6.01	17.94	6.426	6.426	O00391	Sulfhydryl oxidase 1 OS=Homo sapiens GN=QSOX1 PE=1 SV=3	3
1694	6	6.01	20.71	8.022	8.022	O60684	Importin subunit alpha-7 OS=Homo sapiens GN=KPNA6 PE=1 SV=1	3
1695	6	6.01	26.41	11.04	11.04	Q6UW02	Cytochrome P450 20A1 OS=Homo sapiens GN=CYP20A1 PE=1 SV=1	3
1696	6	6.01	23.13	10	10	P11172	Uridine 5'-monophosphate synthase OS=Homo sapiens GN=UMPS PE=1 SV=1	3
1697	6	6.01	26.12	13.81	13.81	Q15691	Microtubule-associated protein RP/EB family member 1 OS=Homo sapiens GN=MAPRE1 PE=1 SV=3	4
1698	6	6.01	41.01	15.17	15.17	Q9BYD1	39S ribosomal protein L13, mitochondrial OS=Homo sapiens GN=MRPL13 PE=1 SV=1	3
1699	6	6.01	22.49	12.2	12.2	P36955	Pigment epithelium-derived factor OS=Homo sapiens GN=SERPINF1 PE=1 SV=4	3
1700	6	6.01	20.56	11.29	11.29	Q2TAA2	Isoamyl acetate-hydrolyzing esterase 1 homolog OS=Homo sapiens GN=IAH1 PE=1 SV=1	3
1701	6	6.01	39.29	18.25	18.25	F5GY56	Pre-mRNA-processing factor 19 (Fragment) OS=Homo sapiens GN=PRPF19 PE=4 SV=1	4
1702	6	6.01	44.09	31.18	31.18	Q9H299	SH3 domain-binding glutamic acid-rich-like protein 3 OS=Homo sapiens GN=SH3BGRL3 PE=1 SV=1	3
1703	6	6.01	9.427	7.763	7.763	Q16880	2-hydroxyacylsphingosine 1-beta-galactosyltransferase OS=Homo sapiens GN=UGT8 PE=2 SV=2	3
1704	6	6.01	25.37	19.9	19.9	Q15363	Transmembrane emp24 domain-containing protein 2 OS=Homo sapiens GN=TMED2 PE=1 SV=1	6
1705	6	6.01	45.54	40.59	40.59	P02655	Apolipoprotein C-II OS=Homo sapiens GN=APOC2 PE=1 SV=1	4
1706	6	6.01	50.56	44.94	44.94	Q96FJ2	Dynein light chain 2, cytoplasmic OS=Homo sapiens GN=DYNLL2 PE=1 SV=1	3
1707	6	6	16.74	2.57	2.57	Q5VZ89	DENN domain-containing protein 4C OS=Homo sapiens GN=DENND4C PE=1 SV=2	3
1708	6	6	27.34	4.793	4.793	Q9NYF8-2	Isoform 2 of Bcl-2-associated transcription factor 1 OS=Homo sapiens GN=BCLAF1	3
1709	6	6	21.77	3.717	3.717	Q8TAQ2-2	Isoform 2 of SWI/SNF complex subunit SMARCC2 OS=Homo sapiens GN=SMARCC2	3
1710	6	6	15.09	3.197	3.197	Q6PGP7	Tetratricopeptide repeat protein 37 OS=Homo sapiens GN=TTC37 PE=1 SV=1	4
1711	6	6	52.34	8.633	8.633	P29350-2	Isoform 3 of Tyrosine-protein phosphatase non-receptor type 6 OS=Homo sapiens GN=PTPN6	3
1712	6	6	18.26	3.933	3.933	Q5T8N1	Nuclear pore complex protein Nup133 OS=Homo sapiens GN=NUP133 PE=2 SV=1	3
1713	6	6	23.38	5.875	5.875	P52630	Signal transducer and activator of transcription 2 OS=Homo sapiens GN=STAT2 PE=1 SV=1	3
1714	6	6	11.14	2.397	2.397	P02462	Collagen alpha-1(IV) chain OS=Homo sapiens GN=COL4A1 PE=1 SV=3	3
1715	6	6	26.44	7.553	7.553	Q6L8Q7	2',5'-phosphodiesterase 12 OS=Homo sapiens GN=PDE12 PE=1 SV=2	3
1716	6	6	26.87	7.313	7.313	P83111	Serine beta-lactamase-like protein LACTB, mitochondrial OS=Homo sapiens GN=LACTB PE=1 SV=2	3
1717	6	6	50.78	12.89	12.89	O00584	Ribonuclease T2 OS=Homo sapiens GN=RNASET2 PE=1 SV=2	3
1718	6	6	18.57	5.714	5.714	Q14978-3	Isoform 3 of Nucleolar and coiled-body phosphoprotein 1 OS=Homo sapiens GN=NOLC1	3
1719	6	6	19.92	4.781	4.781	O75027-2	Isoform 2 of ATP-binding cassette sub-family B member 7, mitochondrial OS=Homo sapiens GN=ABCB7	4
1720	6	6	24.04	8.605	8.605	O43895	Xaa-Pro aminopeptidase 2 OS=Homo sapiens GN=XPNPEP2 PE=1 SV=3	3
1721	6	6	19.11	5.732	5.732	Q14156-2	Isoform 2 of Protein EFR3 homolog A OS=Homo sapiens GN=EFR3A	5
1722	6	6	21.69	6.139	6.139	O75382-2	Isoform Beta of Tripartite motif-containing protein 3 OS=Homo sapiens GN=TRIM3	4
1723	6	6	35.55	6.21	6.21	O14896	Interferon regulatory factor 6 OS=Homo sapiens GN=IRF6 PE=1 SV=1	3
1724	6	6	30.39	9.513	9.513	Q9UJU6-2	Isoform 2 of Drebrin-like protein OS=Homo sapiens GN=DBNL	3
1725	6	6	36.65	13.64	13.64	P46734-3	Isoform 2 of Dual specificity mitogen-activated protein kinase kinase 3 OS=Homo sapiens GN=MAP2K3	3
1726	6	6	11.15	3.375	3.375	C9JFV4	Proline-, glutamic acid- and leucine-rich protein 1 OS=Homo sapiens GN=PELP1 PE=4 SV=1	3
1727	6	6	39.84	17.93	17.93	Q9NX20	39S ribosomal protein L16, mitochondrial OS=Homo sapiens GN=MRPL16 PE=1 SV=1	3
1728	6	6	23.33	13.78	13.78	Q9NS86	LanC-like protein 2 OS=Homo sapiens GN=LANCL2 PE=1 SV=1	3
1729	6	6	17.32	4.524	4.524	B7Z683	Active breakpoint cluster region-related protein OS=Homo sapiens GN=ABR PE=2 SV=1	3
1730	6	6	17.33	6.748	6.748	Q8WWI5-3	Isoform 3 of Choline transporter-like protein 1 OS=Homo sapiens GN=SLC44A1	3
1731	6	6	24.86	8.958	8.958	Q49A26-3	Isoform 3 of Putative oxidoreductase GLYR1 OS=Homo sapiens GN=GLYR1	3
1732	6	6	21.67	9.145	9.145	Q16850	Lanosterol 14-alpha demethylase OS=Homo sapiens GN=CYP51A1 PE=1 SV=3	3
1733	6	6	15.06	8.364	8.364	Q14790-9	Isoform 9 of Caspase-8 OS=Homo sapiens GN=CASP8	3
1734	6	6	19.56	7.186	7.186	Q12874	Splicing factor 3A subunit 3 OS=Homo sapiens GN=SF3A3 PE=1 SV=1	3
1735	6	6	23.49	10.09	10.09	Q9UEW8	STE20/SPS1-related proline-alanine-rich protein kinase OS=Homo sapiens GN=STK39 PE=1 SV=3	4
1736	6	6	40.7	22.81	22.81	Q9NPL8	Translocase of inner mitochondrial membrane domain-containing protein 1 OS=Homo sapiens GN=TIMMDC1 PE=1 SV=2	3
1737	6	6	43.23	19.27	19.27	Q9BY50	Signal peptidase complex catalytic subunit SEC11C OS=Homo sapiens GN=SEC11C PE=1 SV=3	3
1738	6	6	32.62	11.82	11.82	Q9BXW7	Cat eye syndrome critical region protein 5 OS=Homo sapiens GN=CECR5 PE=1 SV=1	3
1739	6	6	31.65	12.95	12.95	Q9BT09	Protein canopy homolog 3 OS=Homo sapiens GN=CNPY3 PE=1 SV=1	3
1740	6	6	35.11	21.28	21.28	Q5W0H4	Translationally-controlled tumor protein OS=Homo sapiens GN=TPT1 PE=2 SV=1	4
1741	6	6	14.99	5.49	5.49	P16070-8	Isoform 8 of CD44 antigen OS=Homo sapiens GN=CD44	3
1742	6	6	38.98	17.51	17.51	P07305-2	Isoform 2 of Histone H1.0 OS=Homo sapiens GN=H1F0	4
1743	6	6	27.13	11.63	11.63	P04062-2	Isoform Short of Glucosylceramidase OS=Homo sapiens GN=GBA	3
1744	6	6	27.17	16.18	16.18	Q9UBE0	SUMO-activating enzyme subunit 1 OS=Homo sapiens GN=SAE1 PE=1 SV=1	4
1745	6	6	34.82	12.95	12.95	Q96BQ1	Protein FAM3D OS=Homo sapiens GN=FAM3D PE=1 SV=1	3
1746	6	6	16.95	7.048	7.048	Q5T8D3-3	Isoform 3 of Acyl-CoA-binding domain-containing protein 5 OS=Homo sapiens GN=ACBD5	3
1747	6	6	50.61	22.67	22.67	Q5T013-3	Isoform 3 of Putative hydroxypyruvate isomerase OS=Homo sapiens GN=HYI	3
1748	6	6	32.48	19.23	19.23	Q5SRQ6	Casein kinase 2 beta polypeptide OS=Homo sapiens GN=CSNK2B PE=4 SV=2	3
1749	6	6	16.22	9.356	9.356	Q15043-2	Isoform 2 of Zinc transporter ZIP14 OS=Homo sapiens GN=SLC39A14	4
1750	6	6	12.18	7.037	7.037	P50443	Sulfate transporter OS=Homo sapiens GN=SLC26A2 PE=1 SV=2	3
1751	6	6	53.54	24.41	24.41	O76070	Gamma-synuclein OS=Homo sapiens GN=SNCG PE=1 SV=2	3
1752	6	6	17.01	9.221	9.221	O75907	Diacylglycerol O-acyltransferase 1 OS=Homo sapiens GN=DGAT1 PE=1 SV=2	4
1753	6	6	28.13	18.75	18.75	Q9Y3B3	Transmembrane emp24 domain-containing protein 7 OS=Homo sapiens GN=TMED7 PE=1 SV=2	5
1754	6	6	19.35	10.89	10.89	Q9BRR6-2	Isoform 2 of ADP-dependent glucokinase OS=Homo sapiens GN=ADPGK	3
1755	6	6	15.1	8.262	8.262	Q8N8N7	Prostaglandin reductase 2 OS=Homo sapiens GN=PTGR2 PE=1 SV=1	4
1756	6	6	62.18	36.97	36.97	P62314	Small nuclear ribonucleoprotein Sm D1 OS=Homo sapiens GN=SNRPD1 PE=1 SV=1	3
1757	6	6	11.9	6.349	6.349	E9PAU2	Ribonucleoprotein PTB-binding 1 OS=Homo sapiens GN=RAVER1 PE=4 SV=1	3
1758	6	6	32.24	23.68	23.68	Q9Y3D6	Mitochondrial fission 1 protein OS=Homo sapiens GN=FIS1 PE=1 SV=2	4
1759	6	6	39.86	27.7	27.7	Q04837	Single-stranded DNA-binding protein, mitochondrial OS=Homo sapiens GN=SSBP1 PE=1 SV=1	6
1760	6	6	34.48	24.14	24.14	P57105	Synaptojanin-2-binding protein OS=Homo sapiens GN=SYNJ2BP PE=1 SV=2	3
1761	6	6	28.57	12.9	12.9	P28676	Grancalcin OS=Homo sapiens GN=GCA PE=1 SV=2	3
1762	6	6	44.78	31.34	31.34	P06314	Ig kappa chain V-IV region B17 OS=Homo sapiens PE=2 SV=1	3
1763	6	6	73.39	39.45	39.45	P01623	Ig kappa chain V-III region WOL OS=Homo sapiens PE=1 SV=1	3
1764	6	6	19.7	17.68	17.68	O43583	Density-regulated protein OS=Homo sapiens GN=DENR PE=1 SV=2	4
1765	6	6	52.76	34.65	34.65	H7C348	Glyoxalase domain-containing protein 5 (Fragment) OS=Homo sapiens GN=GLOD5 PE=4 SV=1	4
1766	6	6	38.83	16.02	16.02	B3KRI2	NADH dehydrogenase [ubiquinone] iron-sulfur protein 7, mitochondrial OS=Homo sapiens GN=NDUFS7 PE=2 SV=1	3
1767	6	6	56.94	44.44	44.44	Q9UBI6	Guanine nucleotide-binding protein G(I)/G(S)/G(O) subunit gamma-12 OS=Homo sapiens GN=GNG12 PE=1 SV=3	3
1768	6	6	20.98	16.39	16.39	Q9GZS3	WD repeat-containing protein 61 OS=Homo sapiens GN=WDR61 PE=1 SV=1	4
1769	6	6	16.74	13.62	13.62	Q99611	Selenide, water dikinase 2 OS=Homo sapiens GN=SEPHS2 PE=1 SV=3	4
1770	6	6	31.22	19.83	19.83	Q8N4T8	Carbonyl reductase family member 4 OS=Homo sapiens GN=CBR4 PE=1 SV=3	3
1771	6	6	51.43	50	50	P63173	60S ribosomal protein L38 OS=Homo sapiens GN=RPL38 PE=1 SV=2	4
1772	6	6	63.77	52.17	52.17	P56385	ATP synthase subunit e, mitochondrial OS=Homo sapiens GN=ATP5I PE=1 SV=2	3
1773	6	6	22.54	16.32	16.32	P53582	Methionine aminopeptidase 1 OS=Homo sapiens GN=METAP1 PE=1 SV=2	3
1774	6	6	63.29	49.37	49.37	P29377	Protein S100-G OS=Homo sapiens GN=S100G PE=1 SV=2	3
1775	6	6	7.576	6.061	6.061	P14091-1	Isoform 1 of Cathepsin E OS=Homo sapiens GN=CTSE	3
1776	6	6	11.95	11.95	11.95	P03886	NADH-ubiquinone oxidoreductase chain 1 OS=Homo sapiens GN=MT-ND1 PE=1 SV=1	5
1777	6	6	17.07	11.2	11.2	A8MXV4	Nucleoside diphosphate-linked moiety X motif 19, mitochondrial OS=Homo sapiens GN=NUDT19 PE=1 SV=1	3
1778	6	6	39.81	33.01	33.01	Q9UK45	U6 snRNA-associated Sm-like protein LSm7 OS=Homo sapiens GN=LSM7 PE=1 SV=1	3
1779	6	6	55.36	50	50	Q9P0S9	Transmembrane protein 14C OS=Homo sapiens GN=TMEM14C PE=1 SV=1	5
1780	6	6	22.3	16.91	16.91	Q9NX47	E3 ubiquitin-protein ligase MARCH5 OS=Homo sapiens GN=MARCH5 PE=1 SV=1	4
1781	6	6	25.62	20.69	20.69	Q9BRP8-2	Isoform 2 of Partner of Y14 and mago OS=Homo sapiens GN=WIBG	3
1782	6	6	31.9	31.9	31.9	Q99643-5	Isoform 5 of Succinate dehydrogenase cytochrome b560 subunit, mitochondrial OS=Homo sapiens GN=SDHC	5
1783	6	6	29.93	23.13	23.13	Q96C90	Protein phosphatase 1 regulatory subunit 14B OS=Homo sapiens GN=PPP1R14B PE=1 SV=3	3
1784	6	6	38.75	38.75	38.75	Q07654	Trefoil factor 3 OS=Homo sapiens GN=TFF3 PE=1 SV=1	3
1785	6	6	27.92	24.03	24.03	P56556	NADH dehydrogenase [ubiquinone] 1 alpha subcomplex subunit 6 OS=Homo sapiens GN=NDUFA6 PE=1 SV=3	3
1786	6	6	41.07	37.5	37.5	P30049	ATP synthase subunit delta, mitochondrial OS=Homo sapiens GN=ATP5D PE=1 SV=2	4
1787	6	6	24.23	17.69	17.69	P20036	HLA class II histocompatibility antigen, DP alpha 1 chain OS=Homo sapiens GN=HLA-DPA1 PE=1 SV=1	4
1788	6	6	36.99	30.14	30.14	P01034	Cystatin-C OS=Homo sapiens GN=CST3 PE=1 SV=1	4
1789	6	6	55.06	48.31	48.31	O75531	Barrier-to-autointegration factor OS=Homo sapiens GN=BANF1 PE=1 SV=1	4
1790	6	6	50.85	28.81	28.81	O75348	V-type proton ATPase subunit G 1 OS=Homo sapiens GN=ATP6V1G1 PE=1 SV=3	3
1791	6	6	25.93	23.46	23.46	O60613	15 kDa selenoprotein OS=Homo sapiens GN=SEP15 PE=1 SV=3	3
1792	6	6	18.54	11.25	11.25	O15127	Secretory carrier-associated membrane protein 2 OS=Homo sapiens GN=SCAMP2 PE=1 SV=2	3
1793	6	6	16.42	16.42	16.42	Q9BTT0	Acidic leucine-rich nuclear phosphoprotein 32 family member E OS=Homo sapiens GN=ANP32E PE=1 SV=1	3
1794	6	6	8.556	8.556	8.556	Q15629	Translocating chain-associated membrane protein 1 OS=Homo sapiens GN=TRAM1 PE=1 SV=3	3
1795	6	6	21.13	21.13	21.13	P60866-2	Isoform 2 of 40S ribosomal protein S20 OS=Homo sapiens GN=RPS20	3
1796	6	6	11.89	11.89	11.89	P43307	Translocon-associated protein subunit alpha OS=Homo sapiens GN=SSR1 PE=1 SV=3	5
1797	6	6	19.88	19.88	19.88	P10153	Non-secretory ribonuclease OS=Homo sapiens GN=RNASE2 PE=1 SV=2	6
1798	6	6	30.69	30.69	30.69	P01350	Gastrin OS=Homo sapiens GN=GAST PE=1 SV=1	3
1799	5.96	6	31.25	24.22	24.22	P55769	NHP2-like protein 1 OS=Homo sapiens GN=NHP2L1 PE=1 SV=3	4
1800	5.96	6	9.254	9.254	9.254	Q8TCT9-5	Isoform 5 of Minor histocompatibility antigen H13 OS=Homo sapiens GN=HM13	3
1801	5.89	6.04	34.52	12.5	12.5	B4DT77	Annexin OS=Homo sapiens GN=ANXA7 PE=2 SV=1	3
1802	5.89	5.89	24.01	7.269	7.269	P36551	Coproporphyrinogen-III oxidase, mitochondrial OS=Homo sapiens GN=CPOX PE=1 SV=3	3
1803	5.89	5.89	21.9	21.9	21.9	Q9Y3U8	60S ribosomal protein L36 OS=Homo sapiens GN=RPL36 PE=1 SV=3	3
1804	5.89	5.89	24.66	12.33	12.33	Q9UKK9	ADP-sugar pyrophosphatase OS=Homo sapiens GN=NUDT5 PE=1 SV=1	3
1805	5.85	6.17	23.2	15.73	14.13	Q0JRZ9-2	Isoform 2 of FCH domain only protein 2 OS=Homo sapiens GN=FCHO2	3
1806	5.85	5.85	21.21	10.74	10.74	Q9NX46	Poly(ADP-ribose) glycohydrolase ARH3 OS=Homo sapiens GN=ADPRHL2 PE=1 SV=1	3
1807	5.83	8.02	31.39	19.74	17.8	Q99439	Calponin-2 OS=Homo sapiens GN=CNN2 PE=1 SV=4	4
1808	5.83	5.83	23.55	10.62	10.62	Q9NP81	Serine--tRNA ligase, mitochondrial OS=Homo sapiens GN=SARS2 PE=1 SV=1	4
1809	5.82	7.18	33.44	13.31	13.31	H7BY36	RNA-binding protein EWS (Fragment) OS=Homo sapiens GN=EWSR1 PE=4 SV=1	4
1810	5.82	5.82	40.86	25.27	25.27	O95169	NADH dehydrogenase [ubiquinone] 1 beta subcomplex subunit 8, mitochondrial OS=Homo sapiens GN=NDUFB8 PE=1 SV=1	3
1811	5.81	5.83	32.65	11.18	11.18	P25685	DnaJ homolog subfamily B member 1 OS=Homo sapiens GN=DNAJB1 PE=1 SV=4	4
1812	5.81	5.81	15.9	5.169	5.169	Q9UIQ6-3	Isoform 3 of Leucyl-cystinyl aminopeptidase OS=Homo sapiens GN=LNPEP	6
1813	5.8	7.96	16.94	10.75	10.75	D6RDU5	Septin-11 (Fragment) OS=Homo sapiens GN=SEPT11 PE=3 SV=1	4
1814	5.8	5.8	34.26	11.06	11.06	Q8NFQ8	Torsin-1A-interacting protein 2 OS=Homo sapiens GN=TOR1AIP2 PE=1 SV=1	3
1815	5.77	5.77	44.53	22.26	22.26	P17677-2	Isoform 2 of Neuromodulin OS=Homo sapiens GN=GAP43	4
1816	5.77	5.77	23.35	16.34	16.34	P62917	60S ribosomal protein L8 OS=Homo sapiens GN=RPL8 PE=1 SV=2	5
1817	5.76	13.35	10.4	3.851	3.851	C9JNC2	Uncharacterized protein (Fragment) OS=Homo sapiens PE=4 SV=2	8
1818	5.75	5.75	16.94	9.361	9.361	P13807-2	Isoform 2 of Glycogen [starch] synthase, muscle OS=Homo sapiens GN=GYS1	4
1819	5.74	5.76	24.76	6.19	5.502	P17480-2	Isoform UBF2 of Nucleolar transcription factor 1 OS=Homo sapiens GN=UBTF	4
1820	5.73	5.73	35.6	11.26	11.26	P21283	V-type proton ATPase subunit C 1 OS=Homo sapiens GN=ATP6V1C1 PE=1 SV=4	3
1821	5.73	5.73	40	12.61	12.61	Q9HD33-2	Isoform 2 of 39S ribosomal protein L47, mitochondrial OS=Homo sapiens GN=MRPL47	3
1822	5.72	5.72	12.75	3.425	3.425	P26006	Integrin alpha-3 OS=Homo sapiens GN=ITGA3 PE=1 SV=5	3
1823	5.72	5.72	51.89	23.24	23.24	P51452	Dual specificity protein phosphatase 3 OS=Homo sapiens GN=DUSP3 PE=1 SV=1	3
1824	5.71	5.71	11.4	4.618	3.03	C9IZV6	Dedicator of cytokinesis protein 6 OS=Homo sapiens GN=DOCK6 PE=4 SV=2	3
1825	5.7	5.7	31.01	27.13	27.13	Q03403	Trefoil factor 2 OS=Homo sapiens GN=TFF2 PE=1 SV=2	3
1826	5.69	5.71	29.97	20.49	20.49	Q7L5N1	COP9 signalosome complex subunit 6 OS=Homo sapiens GN=COPS6 PE=1 SV=1	5
1827	5.66	5.66	35.51	10.23	10.23	O15372	Eukaryotic translation initiation factor 3 subunit H OS=Homo sapiens GN=EIF3H PE=1 SV=1	3
1828	5.66	5.66	20	8.989	8.989	O95674	Phosphatidate cytidylyltransferase 2 OS=Homo sapiens GN=CDS2 PE=1 SV=1	3
1829	5.63	5.63	23.58	14.93	6.567	P09668	Pro-cathepsin H OS=Homo sapiens GN=CTSH PE=1 SV=4	3
1830	5.62	5.63	17.58	5.185	3.098	O60306	Intron-binding protein aquarius OS=Homo sapiens GN=AQR PE=1 SV=4	4
1831	5.62	5.62	18.48	3.99	3.57	F5GWX5	Chromodomain-helicase-DNA-binding protein 4 OS=Homo sapiens GN=CHD4 PE=4 SV=1	5
1832	5.62	5.62	49.49	45.45	45.45	Q9C005	Protein dpy-30 homolog OS=Homo sapiens GN=DPY30 PE=1 SV=1	4
1833	5.61	5.61	13.49	9.457	9.457	Q7Z5L9-2	Isoform 2 of Interferon regulatory factor 2-binding protein 2 OS=Homo sapiens GN=IRF2BP2	3
1834	5.57	22.02	50.46	39.45	39.45	P62140	Serine/threonine-protein phosphatase PP1-beta catalytic subunit OS=Homo sapiens GN=PPP1CB PE=1 SV=3	14
1835	5.57	5.57	29.34	7.485	6.437	F8W785	Golgi integral membrane protein 4 OS=Homo sapiens GN=GOLIM4 PE=4 SV=1	5
1836	5.55	5.56	18.48	6.366	6.366	Q6P1A2	Lysophospholipid acyltransferase 5 OS=Homo sapiens GN=LPCAT3 PE=1 SV=1	3
1837	5.54	5.54	42.54	34.33	34.33	A2VDF0-2	Isoform 2 of Fucose mutarotase OS=Homo sapiens GN=FUOM	3
1838	5.52	5.52	26.4	14.91	14.91	Q00577	Transcriptional activator protein Pur-alpha OS=Homo sapiens GN=PURA PE=1 SV=2	5
1839	5.51	5.51	22.85	3.704	3.704	Q8NI27	THO complex subunit 2 OS=Homo sapiens GN=THOC2 PE=1 SV=2	3
1840	5.5	5.5	31.24	14.61	12.81	Q96I15	Selenocysteine lyase OS=Homo sapiens GN=SCLY PE=1 SV=2	3
1841	5.48	5.51	51.18	15.35	15.35	Q9UMS0	NFU1 iron-sulfur cluster scaffold homolog, mitochondrial OS=Homo sapiens GN=NFU1 PE=1 SV=2	3
1842	5.46	5.46	25.05	6.159	3.758	Q13428-5	Isoform 5 of Treacle protein OS=Homo sapiens GN=TCOF1	3
1843	5.42	10.93	17.49	10.95	10.95	P11171-6	Isoform 6 of Protein 4.1 OS=Homo sapiens GN=EPB41	6
1844	5.41	5.41	21.45	14.85	14.85	Q9BY49	Peroxisomal trans-2-enoyl-CoA reductase OS=Homo sapiens GN=PECR PE=1 SV=2	3
1845	5.41	5.41	75	68.42	68.42	Q15847	Adipose most abundant gene transcript 2 protein OS=Homo sapiens GN=APM2 PE=1 SV=1	6
1846	5.39	5.39	20.26	4.884	4.083	P29144	Tripeptidyl-peptidase 2 OS=Homo sapiens GN=TPP2 PE=1 SV=4	6
1847	5.37	5.37	15.06	3.482	3.482	G3V198	Nuclear pore complex protein Nup160 OS=Homo sapiens GN=NUP160 PE=4 SV=1	3
1848	5.37	5.37	45.63	25.62	20.62	P46778	60S ribosomal protein L21 OS=Homo sapiens GN=RPL21 PE=1 SV=2	3
1849	5.37	5.37	45.05	45.05	38.46	P07919	Cytochrome b-c1 complex subunit 6, mitochondrial OS=Homo sapiens GN=UQCRH PE=1 SV=2	4
1850	5.36	5.36	30.69	14.29	14.29	Q00765	Receptor expression-enhancing protein 5 OS=Homo sapiens GN=REEP5 PE=1 SV=3	3
1851	5.36	5.36	50.43	33.91	33.91	P62854	40S ribosomal protein S26 OS=Homo sapiens GN=RPS26 PE=1 SV=3	3
1852	5.36	5.36	9.524	9.524	9.524	Q5TDC2	Mitochondrial carrier homolog 1 OS=Homo sapiens GN=MTCH1 PE=2 SV=1	3
1853	5.35	5.35	29.52	12.7	7.871	Q13131	5'-AMP-activated protein kinase catalytic subunit alpha-1 OS=Homo sapiens GN=PRKAA1 PE=1 SV=4	4
1854	5.34	5.34	19.61	8.621	8.621	Q9BT22	Chitobiosyldiphosphodolichol beta-mannosyltransferase OS=Homo sapiens GN=ALG1 PE=1 SV=2	3
1855	5.33	5.33	32.71	14.49	14.49	Q92882	Osteoclast-stimulating factor 1 OS=Homo sapiens GN=OSTF1 PE=1 SV=2	4
1856	5.33	5.33	36.46	20.83	20.83	Q9Y3B7	39S ribosomal protein L11, mitochondrial OS=Homo sapiens GN=MRPL11 PE=1 SV=1	3
1857	5.33	5.33	12.5	12.24	12.24	Q9H8Y8-2	Isoform 2 of Golgi reassembly-stacking protein 2 OS=Homo sapiens GN=GORASP2	3
1858	5.32	5.32	16.02	5.269	5.269	O75400-2	Isoform 2 of Pre-mRNA-processing factor 40 homolog A OS=Homo sapiens GN=PRPF40A	4
1859	5.32	5.32	19.61	6.471	6.471	E9PC80	Interferon-induced, double-stranded RNA-activated protein kinase OS=Homo sapiens GN=EIF2AK2 PE=4 SV=1	3
1860	5.3	5.34	22.26	6.071	5.228	P43378	Tyrosine-protein phosphatase non-receptor type 9 OS=Homo sapiens GN=PTPN9 PE=1 SV=1	3
1861	5.3	5.31	15.1	5.68	5.68	Q96PK6	RNA-binding protein 14 OS=Homo sapiens GN=RBM14 PE=1 SV=2	3
1862	5.24	5.25	15.97	7.038	6.408	P10253	Lysosomal alpha-glucosidase OS=Homo sapiens GN=GAA PE=1 SV=4	4
1863	5.24	5.24	68.24	58.82	58.82	P61960	Ubiquitin-fold modifier 1 OS=Homo sapiens GN=UFM1 PE=1 SV=1	4
1864	5.23	5.24	36.54	13.46	13.46	P49354-2	Isoform 2 of Protein farnesyltransferase/geranylgeranyltransferase type-1 subunit alpha OS=Homo sapiens GN=FNTA	3
1865	5.23	5.23	34.31	13.49	13.49	P53367-2	Isoform A of Arfaptin-1 OS=Homo sapiens GN=ARFIP1	5
1866	5.22	5.22	31.23	12.29	12.29	Q8NBJ7	Sulfatase-modifying factor 2 OS=Homo sapiens GN=SUMF2 PE=1 SV=2	3
1867	5.22	5.22	32.39	25.35	25.35	D6RFL4	Monocyte differentiation antigen CD14, urinary form (Fragment) OS=Homo sapiens GN=CD14 PE=4 SV=1	3
1868	5.21	7.43	41.55	20.07	17.96	Q9Y277-2	Isoform 2 of Voltage-dependent anion-selective channel protein 3 OS=Homo sapiens GN=VDAC3	5
1869	5.21	5.21	27.82	3.974	3.974	Q93034	Cullin-5 OS=Homo sapiens GN=CUL5 PE=1 SV=4	3
1870	5.2	5.2	16.57	6.598	6.598	Q9BU23-2	Isoform 2 of Lipase maturation factor 2 OS=Homo sapiens GN=LMF2	3
1871	5.19	5.19	22.57	10.76	10.76	O14975-2	Isoform 2 of Very long-chain acyl-CoA synthetase OS=Homo sapiens GN=SLC27A2	3
1872	5.19	5.19	33.03	17.58	14.24	Q52LJ0	Protein FAM98B OS=Homo sapiens GN=FAM98B PE=1 SV=1	3
1873	5.19	5.19	20.7	10.97	10.97	A8MT37	Glycogen synthase kinase-3 alpha OS=Homo sapiens GN=GSK3A PE=4 SV=2	3
1874	5.18	5.18	42.28	15.85	11.79	Q00059	Transcription factor A, mitochondrial OS=Homo sapiens GN=TFAM PE=1 SV=1	3
1875	5.16	9.2	24.38	18.04	15.16	O95758-1	Isoform 1 of Polypyrimidine tract-binding protein 3 OS=Homo sapiens GN=PTBP3	6
1876	5.15	5.15	36.14	3.991	3.991	Q8IYB3-2	Isoform 2 of Serine/arginine repetitive matrix protein 1 OS=Homo sapiens GN=SRRM1	3
1877	5.14	5.14	11.33	4.55	4.55	B4DH53	MAP1S heavy chain OS=Homo sapiens GN=MAP1S PE=2 SV=1	3
1878	5.13	5.13	18.62	10	10	Q9UKM9-2	Isoform 1 of RNA-binding protein Raly OS=Homo sapiens GN=RALY	4
1879	5.09	44.81	73.27	69.27	67.71	Q9BQE3	Tubulin alpha-1C chain OS=Homo sapiens GN=TUBA1C PE=1 SV=1	38
1880	5.07	7.45	48.22	16.21	13.83	Q9Y696	Chloride intracellular channel protein 4 OS=Homo sapiens GN=CLIC4 PE=1 SV=4	4
1881	5.05	5.07	35.14	17.91	17.91	P53004	Biliverdin reductase A OS=Homo sapiens GN=BLVRA PE=1 SV=2	3
1882	5.03	5.03	19.58	8.255	8.255	P49023-4	Isoform 4 of Paxillin OS=Homo sapiens GN=PXN	4
1883	4.99	4.99	20.4	3.639	2.074	P12270	Nucleoprotein TPR OS=Homo sapiens GN=TPR PE=1 SV=3	6
1884	4.99	4.99	23.91	8.349	8.349	E7EMB1	Switch-associated protein 70 OS=Homo sapiens GN=SWAP70 PE=4 SV=1	4
1885	4.99	4.99	45.22	45.22	34.78	P62888	60S ribosomal protein L30 OS=Homo sapiens GN=RPL30 PE=1 SV=2	3
1886	4.98	4.98	16.17	13.19	13.19	F5H755	Acyl-CoA synthetase family member 3, mitochondrial (Fragment) OS=Homo sapiens GN=ACSF3 PE=4 SV=1	3
1887	4.96	5.02	33.92	13.47	13.47	Q96NA2	Rab-interacting lysosomal protein OS=Homo sapiens GN=RILP PE=1 SV=1	4
1888	4.96	4.96	31.34	10.6	10.6	Q53EU6	Glycerol-3-phosphate acyltransferase 3 OS=Homo sapiens GN=AGPAT9 PE=1 SV=2	4
1889	4.96	4.96	30.79	14.63	14.63	O43464	Serine protease HTRA2, mitochondrial OS=Homo sapiens GN=HTRA2 PE=1 SV=2	3
1890	4.94	4.96	27.83	14.07	14.07	B4DY98	Solute carrier family 25 member 46 OS=Homo sapiens GN=SLC25A46 PE=2 SV=1	3
1891	4.94	4.94	36.31	15.56	15.56	Q8IW45	ATP-dependent (S)-NAD(P)H-hydrate dehydratase OS=Homo sapiens GN=CARKD PE=1 SV=1	3
1892	4.93	4.93	12.68	10	10	P49407-2	Isoform 1B of Beta-arrestin-1 OS=Homo sapiens GN=ARRB1	3
1893	4.92	9.06	31.11	12.59	9.877	H0Y2X5	Aldehyde dehydrogenase 1 family, member A3, isoform CRA_b OS=Homo sapiens GN=ALDH1A3 PE=3 SV=1	5
1894	4.92	4.93	16.96	12.09	12.09	O95497	Pantetheinase OS=Homo sapiens GN=VNN1 PE=1 SV=2	4
1895	4.92	4.92	29.47	10.74	7.579	H3BR35	Eukaryotic peptide chain release factor GTP-binding subunit ERF3A (Fragment) OS=Homo sapiens GN=GSPT1 PE=4 SV=1	3
1896	4.92	4.92	33.62	9.77	9.77	P09001	39S ribosomal protein L3, mitochondrial OS=Homo sapiens GN=MRPL3 PE=1 SV=1	4
1897	4.89	4.89	39.32	15.48	13.31	P12429	Annexin A3 OS=Homo sapiens GN=ANXA3 PE=1 SV=3	3
1898	4.87	4.87	15.44	12.28	7.368	Q8N8S7-2	Isoform 2 of Protein enabled homolog OS=Homo sapiens GN=ENAH	3
1899	4.87	4.87	42.86	18.88	18.88	O15258	Protein RER1 OS=Homo sapiens GN=RER1 PE=1 SV=1	3
1900	4.85	4.85	40.87	19.57	19.57	P15374	Ubiquitin carboxyl-terminal hydrolase isozyme L3 OS=Homo sapiens GN=UCHL3 PE=1 SV=1	3
1901	4.84	4.84	26.46	6.656	6.656	P27694	Replication protein A 70 kDa DNA-binding subunit OS=Homo sapiens GN=RPA1 PE=1 SV=2	3
1902	4.82	7.16	28.7	28.7	12.69	P31942-2	Isoform 2 of Heterogeneous nuclear ribonucleoprotein H3 OS=Homo sapiens GN=HNRNPH3	5
1903	4.8	9.01	47.26	32.34	32.34	Q15286	Ras-related protein Rab-35 OS=Homo sapiens GN=RAB35 PE=1 SV=1	5
1904	4.8	4.8	17.73	6.522	6.522	E9PG35	Methylcrotonoyl-CoA carboxylase subunit alpha, mitochondrial (Fragment) OS=Homo sapiens GN=MCCC1 PE=4 SV=1	3
1905	4.79	4.79	24.88	19.51	19.51	Q9Y5Z4	Heme-binding protein 2 OS=Homo sapiens GN=HEBP2 PE=1 SV=1	3
1906	4.79	4.79	12.68	10.64	9.703	Q8WU76-2	Isoform 2 of Sec1 family domain-containing protein 2 OS=Homo sapiens GN=SCFD2	3
1907	4.77	4.79	22.25	8.847	8.847	Q8TBX8-2	Isoform 2 of Phosphatidylinositol 5-phosphate 4-kinase type-2 gamma OS=Homo sapiens GN=PIP4K2C	3
1908	4.76	6.89	27.42	11.11	11.11	H3BR29	UPF0420 protein C16orf58 OS=Homo sapiens GN=C16orf58 PE=4 SV=1	5
1909	4.74	4.74	29.58	20.42	20.42	Q9UBV8	Peflin OS=Homo sapiens GN=PEF1 PE=1 SV=1	3
1910	4.73	4.73	23.79	11.76	11.76	C9JEX1	Kininogen-1 OS=Homo sapiens GN=KNG1 PE=4 SV=1	4
1911	4.72	4.72	19.47	11.8	11.8	P78318	Immunoglobulin-binding protein 1 OS=Homo sapiens GN=IGBP1 PE=1 SV=1	4
1912	4.72	4.72	19.05	17.93	17.93	P35575	Glucose-6-phosphatase OS=Homo sapiens GN=G6PC PE=1 SV=2	6
1913	4.71	4.71	31.42	8.696	7.312	Q96JB5	CDK5 regulatory subunit-associated protein 3 OS=Homo sapiens GN=CDK5RAP3 PE=1 SV=2	4
1914	4.71	4.71	15.32	4.767	4.767	Q9UPN7	Serine/threonine-protein phosphatase 6 regulatory subunit 1 OS=Homo sapiens GN=PPP6R1 PE=1 SV=5	3
1915	4.71	4.71	35.21	33.8	33.8	Q9NS69	Mitochondrial import receptor subunit TOM22 homolog OS=Homo sapiens GN=TOMM22 PE=1 SV=3	3
1916	4.69	4.7	27.39	9.873	7.006	Q9NRZ7-2	Isoform 2 of 1-acyl-sn-glycerol-3-phosphate acyltransferase gamma OS=Homo sapiens GN=AGPAT3	3
1917	4.69	4.69	40.52	17.65	14.71	Q9BRJ2	39S ribosomal protein L45, mitochondrial OS=Homo sapiens GN=MRPL45 PE=1 SV=2	3
1918	4.68	4.68	25.31	20.99	20.99	O60493	Sorting nexin-3 OS=Homo sapiens GN=SNX3 PE=1 SV=3	4
1919	4.67	4.67	28.03	10.38	10.38	Q8N4A0	Polypeptide N-acetylgalactosaminyltransferase 4 OS=Homo sapiens GN=GALNT4 PE=1 SV=2	4
1920	4.67	4.67	13.81	4.384	4.384	F8VZV1	Protein MON2 homolog OS=Homo sapiens GN=MON2 PE=4 SV=1	3
1921	4.66	4.66	19.89	6.764	6.764	A2RRF3	EPS15L1 protein OS=Homo sapiens GN=EPS15L1 PE=2 SV=1	3
1922	4.66	4.66	45.45	45.45	45.45	P62328	Thymosin beta-4 OS=Homo sapiens GN=TMSB4X PE=1 SV=2	3
1923	4.64	4.64	13.19	9.178	9.178	F8W1Q3	Biotinidase OS=Homo sapiens GN=BTD PE=4 SV=1	5
1924	4.63	4.63	29.86	18.48	18.48	Q9GZP4	PITH domain-containing protein 1 OS=Homo sapiens GN=PITHD1 PE=1 SV=1	3
1925	4.62	4.62	25.88	25.88	25.88	F8WF48	Translocation protein SEC62 OS=Homo sapiens GN=SEC62 PE=4 SV=1	3
1926	4.6	4.62	36.83	7.443	6.489	B4DF96	Eukaryotic translation initiation factor 2A OS=Homo sapiens GN=EIF2A PE=2 SV=1	3
1927	4.6	4.6	16.97	6.041	6.041	Q9C0C2-2	Isoform 2 of 182 kDa tankyrase-1-binding protein OS=Homo sapiens GN=TNKS1BP1	4
1928	4.6	4.6	32	17.78	17.78	O75934	Pre-mRNA-splicing factor SPF27 OS=Homo sapiens GN=BCAS2 PE=1 SV=1	3
1929	4.59	4.6	44.63	40.5	40.5	B4DFR2	Dynein light chain roadblock-type 1 OS=Homo sapiens GN=DYNLRB1 PE=2 SV=1	5
1930	4.58	4.59	16.31	6.715	6.715	P11279	Lysosome-associated membrane glycoprotein 1 OS=Homo sapiens GN=LAMP1 PE=1 SV=3	3
1931	4.57	6.69	17.15	8.091	8.091	Q8IXI1	Mitochondrial Rho GTPase 2 OS=Homo sapiens GN=RHOT2 PE=1 SV=2	4
1932	4.56	4.56	43.53	11.57	11.57	Q7Z2W4-4	Isoform 4 of Zinc finger CCCH-type antiviral protein 1 OS=Homo sapiens GN=ZC3HAV1	4
1933	4.56	4.56	25.67	11	11	Q9BW91-2	Isoform 2 of ADP-ribose pyrophosphatase, mitochondrial OS=Homo sapiens GN=NUDT9	3
1934	4.54	4.55	27.6	5.303	4.654	Q96KP1	Exocyst complex component 2 OS=Homo sapiens GN=EXOC2 PE=1 SV=1	4
1935	4.54	4.54	30.63	15	12.81	O75821	Eukaryotic translation initiation factor 3 subunit G OS=Homo sapiens GN=EIF3G PE=1 SV=2	3
1936	4.53	6.74	15.96	10.64	9.541	Q13153	Serine/threonine-protein kinase PAK 1 OS=Homo sapiens GN=PAK1 PE=1 SV=2	4
1937	4.52	46.5	34.16	16.35	13.87	P35580	Myosin-10 OS=Homo sapiens GN=MYH10 PE=1 SV=3	28
1938	4.52	6.64	28.07	19.3	19.3	Q9HB71	Calcyclin-binding protein OS=Homo sapiens GN=CACYBP PE=1 SV=2	4
1939	4.5	4.5	12.46	2.778	2.327	O75694-2	Isoform 2 of Nuclear pore complex protein Nup155 OS=Homo sapiens GN=NUP155	3
1940	4.47	4.47	22.66	7.344	7.344	O15484	Calpain-5 OS=Homo sapiens GN=CAPN5 PE=1 SV=2	3
1941	4.47	4.47	32.06	18.18	15.31	B4DN89	Serine/arginine-rich-splicing factor 2 OS=Homo sapiens GN=SFRS2 PE=2 SV=1	3
1942	4.46	4.46	25.44	4.552	4.552	F5GZU3	Scaffold attachment factor B1 OS=Homo sapiens GN=SAFB PE=4 SV=1	3
1943	4.46	4.46	33.73	9.33	9.33	B3KQ59	RuvB-like 2 OS=Homo sapiens GN=RUVBL2 PE=2 SV=1	3
1944	4.45	4.45	20.4	11.33	11.33	E9PCI9	Farnesyl pyrophosphate synthase OS=Homo sapiens GN=FDPS PE=3 SV=1	4
1945	4.44	4.45	27.11	7.57	7.57	O95470	Sphingosine-1-phosphate lyase 1 OS=Homo sapiens GN=SGPL1 PE=1 SV=3	3
1946	4.44	4.44	44.61	8.418	8.418	Q4V328-3	Isoform 3 of GRIP1-associated protein 1 OS=Homo sapiens GN=GRIPAP1	3
1947	4.43	4.43	26.35	6.39	4.372	E9PB30	Anoctamin-6 OS=Homo sapiens GN=ANO6 PE=4 SV=1	4
1948	4.42	4.44	40.44	12.85	10.34	G5E9W7	28S ribosomal protein S22, mitochondrial OS=Homo sapiens GN=MRPS22 PE=4 SV=1	3
1949	4.42	4.42	18.21	3.173	3.173	Q9P265	Disco-interacting protein 2 homolog B OS=Homo sapiens GN=DIP2B PE=1 SV=3	3
1950	4.42	4.42	28.68	23.53	23.53	P37108	Signal recognition particle 14 kDa protein OS=Homo sapiens GN=SRP14 PE=1 SV=2	3
1951	4.4	4.4	20.63	9.118	6.278	O00178	GTP-binding protein 1 OS=Homo sapiens GN=GTPBP1 PE=1 SV=3	3
1952	4.39	4.39	12.94	10.31	10.31	Q9Y265	RuvB-like 1 OS=Homo sapiens GN=RUVBL1 PE=1 SV=1	3
1953	4.37	4.37	27.63	14.71	11.41	Q9Y2Z0-2	Isoform 2 of Suppressor of G2 allele of SKP1 homolog OS=Homo sapiens GN=SUGT1	3
1954	4.37	4.37	36.52	15.65	11.74	Q5T6J7-2	Isoform 2 of Probable gluconokinase OS=Homo sapiens GN=IDNK	4
1955	4.36	10.61	53.95	33.49	26.98	P20339	Ras-related protein Rab-5A OS=Homo sapiens GN=RAB5A PE=1 SV=2	5
1956	4.36	4.37	18.7	6.678	5.843	P43652	Afamin OS=Homo sapiens GN=AFM PE=1 SV=1	3
1957	4.36	4.37	33.12	24.84	21.02	Q86SX6	Glutaredoxin-related protein 5, mitochondrial OS=Homo sapiens GN=GLRX5 PE=1 SV=2	3
1958	4.35	4.35	28.57	17.37	8.108	Q9H0R4	Haloacid dehalogenase-like hydrolase domain-containing protein 2 OS=Homo sapiens GN=HDHD2 PE=1 SV=1	2
1959	4.32	4.32	18.63	2.605	2.605	O94822	E3 ubiquitin-protein ligase listerin OS=Homo sapiens GN=LTN1 PE=1 SV=6	3
1960	4.31	4.31	19.57	8.132	7.878	Q8IV36-2	Isoform 2 of Protein hid-1 homolog OS=Homo sapiens GN=C17orf28	5
1961	4.3	4.3	24.1	19.49	14.87	Q9H061	Transmembrane protein 126A OS=Homo sapiens GN=TMEM126A PE=1 SV=1	2
1962	4.29	4.29	46.89	18.64	18.64	O43447	Peptidyl-prolyl cis-trans isomerase H OS=Homo sapiens GN=PPIH PE=1 SV=1	4
1963	4.28	4.28	34.27	21.35	16.29	Q8WW12	PEST proteolytic signal-containing nuclear protein OS=Homo sapiens GN=PCNP PE=1 SV=2	2
1964	4.25	16.62	34.15	19.35	19.35	B1ANR0	Poly(A) binding protein, cytoplasmic 4 (Inducible form) OS=Homo sapiens GN=PABPC4 PE=4 SV=1	11
1965	4.24	4.24	38.4	18.62	18.62	Q8WTS1	1-acylglycerol-3-phosphate O-acyltransferase ABHD5 OS=Homo sapiens GN=ABHD5 PE=1 SV=1	3
1966	4.23	4.29	57.54	18.44	18.44	Q07812-8	Isoform Sigma of Apoptosis regulator BAX OS=Homo sapiens GN=BAX	4
1967	4.23	4.23	17.67	9.843	9.843	E7EUY6	Rho guanine nucleotide exchange factor 7 (Fragment) OS=Homo sapiens GN=ARHGEF7 PE=4 SV=1	3
1968	4.23	4.23	57.02	57.02	51.75	P05386	60S acidic ribosomal protein P1 OS=Homo sapiens GN=RPLP1 PE=1 SV=1	3
1969	4.2	4.2	36.21	10.07	8.393	Q9NZ32	Actin-related protein 10 OS=Homo sapiens GN=ACTR10 PE=1 SV=1	2
1970	4.2	4.2	32.73	10.13	8.052	P15291-2	Isoform Short of Beta-1,4-galactosyltransferase 1 OS=Homo sapiens GN=B4GALT1	2
1971	4.17	4.17	13.76	6.115	6.115	O75843	AP-1 complex subunit gamma-like 2 OS=Homo sapiens GN=AP1G2 PE=1 SV=1	3
1972	4.17	4.17	15.03	8.818	7.615	Q8WWY3	U4/U6 small nuclear ribonucleoprotein Prp31 OS=Homo sapiens GN=PRPF31 PE=1 SV=2	3
1973	4.16	4.16	36.69	7.249	5.769	Q05655	Protein kinase C delta type OS=Homo sapiens GN=PRKCD PE=1 SV=2	2
1974	4.16	4.16	41.51	32.08	32.08	O43920	NADH dehydrogenase [ubiquinone] iron-sulfur protein 5 OS=Homo sapiens GN=NDUFS5 PE=1 SV=3	3
1975	4.15	4.15	24.24	11.89	10.02	Q8NBX0	Saccharopine dehydrogenase-like oxidoreductase OS=Homo sapiens GN=SCCPDH PE=1 SV=1	5
1976	4.13	4.13	27.45	14.38	12.42	P50897	Palmitoyl-protein thioesterase 1 OS=Homo sapiens GN=PPT1 PE=1 SV=1	2
1977	4.11	4.11	14.01	3.094	3.094	C9J4M6	DNA-directed RNA polymerase OS=Homo sapiens GN=POLR2B PE=3 SV=2	3
1978	4.11	4.11	14.68	4.646	4.646	Q5GLZ8-6	Isoform 6 of Probable E3 ubiquitin-protein ligase HERC4 OS=Homo sapiens GN=HERC4	3
1979	4.11	4.11	18.85	7.582	5.943	C9JB80	U2 snRNP-associated SURP motif-containing protein (Fragment) OS=Homo sapiens GN=U2SURP PE=4 SV=1	2
1980	4.11	4.11	21.23	9.231	6.154	Q5VT94	Growth hormone inducible transmembrane protein OS=Homo sapiens GN=GHITM PE=2 SV=1	2
1981	4.11	4.11	67.96	37.86	25.24	P82909	28S ribosomal protein S36, mitochondrial OS=Homo sapiens GN=MRPS36 PE=1 SV=2	2
1982	4.1	4.1	31.49	10.2	6.706	Q99873-3	Isoform 3 of Protein arginine N-methyltransferase 1 OS=Homo sapiens GN=PRMT1	2
1983	4.1	4.1	21.76	9.733	9.733	Q9BTT6	Leucine-rich repeat-containing protein 1 OS=Homo sapiens GN=LRRC1 PE=1 SV=1	3
1984	4.09	4.09	64.85	18.18	14.55	Q9H2H8-2	Isoform 2 of Peptidyl-prolyl cis-trans isomerase-like 3 OS=Homo sapiens GN=PPIL3	2
1985	4.09	4.09	28.91	15.63	7.965	P33241	Lymphocyte-specific protein 1 OS=Homo sapiens GN=LSP1 PE=1 SV=1	3
1986	4.08	4.08	18.96	14.69	12.32	F8WD97	ATP-dependent DNA helicase Q1 (Fragment) OS=Homo sapiens GN=RECQL PE=4 SV=1	2
1987	4.08	4.08	15.72	6.701	5.155	P20142	Gastricsin OS=Homo sapiens GN=PGC PE=1 SV=1	2
1988	4.07	12.49	46.41	34.6	32.07	H3BN98	Uncharacterized protein (Fragment) OS=Homo sapiens PE=4 SV=2	6
1989	4.07	4.07	19.68	2.688	2.688	P16885	1-phosphatidylinositol 4,5-bisphosphate phosphodiesterase gamma-2 OS=Homo sapiens GN=PLCG2 PE=1 SV=4	3
1990	4.06	4.07	57.63	49.15	44.07	Q5XKP0	Protein QIL1 OS=Homo sapiens GN=QIL1 PE=1 SV=1	3
1991	4.06	4.06	20.13	4.189	3.37	O00160	Unconventional myosin-If OS=Homo sapiens GN=MYO1F PE=1 SV=3	2
1992	4.05	13.62	42.59	27.38	25.1	P22090	40S ribosomal protein S4, Y isoform 1 OS=Homo sapiens GN=RPS4Y1 PE=2 SV=2	9
1993	4.05	6.07	31.18	19.89	19.89	Q7Z7H5-3	Isoform 3 of Transmembrane emp24 domain-containing protein 4 OS=Homo sapiens GN=TMED4	5
1994	4.05	4.06	27.61	7.042	4.648	E9PFM7	Poly [ADP-ribose] polymerase 9 OS=Homo sapiens GN=PARP9 PE=4 SV=1	2
1995	4.05	4.05	52.36	20.87	18.11	Q9GZT6	Coiled-coil domain-containing protein 90B, mitochondrial OS=Homo sapiens GN=CCDC90B PE=1 SV=2	3
1996	4.05	4.05	25.43	11.6	8.148	P32929	Cystathionine gamma-lyase OS=Homo sapiens GN=CTH PE=1 SV=3	2
1997	4.05	4.05	33.33	13.41	9.195	Q969G5	Protein kinase C delta-binding protein OS=Homo sapiens GN=PRKCDBP PE=1 SV=3	2
1998	4.05	4.05	15.51	8.911	6.601	Q9UBR2	Cathepsin Z OS=Homo sapiens GN=CTSZ PE=1 SV=1	2
[truncated: 1,888 more rows]
