# Supplementary material for: Evaluation of iTRAQ and SWATH-MS for the Quantification of Proteins Associated with Insulin Resistance in Human Duodenal Biopsy Samples
Source: PLoS One. 2015 May 7;10(5):e0125934. doi: 10.1371/journal.pone.0125934 (PMC4423961; doi:10.1371/journal.pone.0125934)
Supplement: S2 Table — (XLSX) [file pone.0125934.s003.xlsx]

## Sheet: iTRAQ86_CoutureP_15a28_complete
Table S3 iTRAQ results for replicate one
N	Unused score	Total score	%Cov	%Cov(50)	%Cov(95)	Accession	Name	Peptides(95%)	Ratio 116/117	P-value 116:117	Error Factor 116:117																Biological Processes	Molecular Function	PANTHER ID
1	253.24	253.24	56.79	49.78	47.71	sp|Q09666|AHNK_HUMAN	Neuroblast differentiation-associated protein AHNAK OS=Homo sapiens GN=AHNAK PE=1 SV=2	133	1.17963	3.98324e-11	1.04558
2	207.12	207.12	62.7	56.73	55.71	sp|P35579|MYH9_HUMAN	Myosin-9 OS=Homo sapiens GN=MYH9 PE=1 SV=4	136	0.979686	0.308818	1.04072
3	194.14	194.14	59.04	55.36	54.57	sp|P21333-2|FLNA_HUMAN	Isoform 2 of Filamin-A OS=Homo sapiens GN=FLNA	111	1.40606	7.8298e-31	1.03779
3	0	192.28	58.69	54.97	54.16	tr|Q5HY54|Q5HY54_HUMAN	Filamin A, alpha OS=Homo sapiens GN=FLNA PE=2 SV=1	110
3	0	192.09	57.91	54.25	53.46	sp|P21333|FLNA_HUMAN	Filamin-A OS=Homo sapiens GN=FLNA PE=1 SV=4	110
4	171.28	185.59	56.52	52.25	51.44	sp|O75369-2|FLNB_HUMAN	Isoform 2 of Filamin-B OS=Homo sapiens GN=FLNB	107	1.00968	0.626809	1.04006
4	0	185.55	56.23	51.99	51.18	tr|Q60FE7|Q60FE7_HUMAN	Filamin B OS=Homo sapiens GN=FLNB PE=2 SV=1	107
4	0	185.44	55.34	51.16	50.36	tr|B2ZZ83|B2ZZ83_HUMAN	Filamin B OS=Homo sapiens GN=FLNB PE=2 SV=1	107
4	0	185.53	56	51.77	50.96	sp|O75369|FLNB_HUMAN	Filamin-B OS=Homo sapiens GN=FLNB PE=1 SV=2	107
5	166.98	166.98	55.3	45.06	44.3	sp|Q13813|SPTA2_HUMAN	Spectrin alpha chain, brain OS=Homo sapiens GN=SPTAN1 PE=1 SV=3	96	1.06998	0.000370919	1.03689
5	0	165.4	54.46	44.25	43.48	sp|Q13813-2|SPTA2_HUMAN	Isoform 2 of Spectrin alpha chain, brain OS=Homo sapiens GN=SPTAN1	95
5	0	165.06	55.14	44.82	44.05	sp|Q13813-3|SPTA2_HUMAN	Isoform 3 of Spectrin alpha chain, brain OS=Homo sapiens GN=SPTAN1	95
5	0	165.06	55.14	44.82	44.05	tr|F8W7K3|F8W7K3_HUMAN	Spectrin, alpha, non-erythrocytic 1 (alpha-fodrin) OS=Homo sapiens GN=SPTAN1 PE=4 SV=1	95
5	0	165.4	54.99	44.25	43.48	tr|A6NG51|A6NG51_HUMAN	Spectrin, alpha, non-erythrocytic 1 (alpha-fodrin) OS=Homo sapiens GN=SPTAN1 PE=4 SV=2	95
6	147.86	165.91	58.36	48.03	47.68	sp|Q7Z406-6|MYH14_HUMAN	Isoform 6 of Myosin-14 OS=Homo sapiens GN=MYH14	95	0.897168	1.71012e-05	1.04758
6	0	165.84	56.24	47.25	46.91	sp|Q7Z406-2|MYH14_HUMAN	Isoform 2 of Myosin-14 OS=Homo sapiens GN=MYH14	95
6	0	163.91	57.64	47.27	46.92	sp|Q7Z406|MYH14_HUMAN	Myosin-14 OS=Homo sapiens GN=MYH14 PE=1 SV=2	94
6	0	163.85	55.52	46.5	46.15	tr|F2Z2U8|F2Z2U8_HUMAN	Myosin, heavy chain 14, non-muscle OS=Homo sapiens GN=MYH14 PE=4 SV=1	94
6	0	163.84	55.3	46.32	45.97	tr|G8JLL9|G8JLL9_HUMAN	Myosin, heavy chain 14, non-muscle OS=Homo sapiens GN=MYH14 PE=4 SV=1	94
7	137.01	137.01	34.7	23.54	21.36	sp|Q15149-3|PLEC_HUMAN	Isoform 3 of Plectin OS=Homo sapiens GN=PLEC	83	0.94341	0.00449234	1.04035
7	0	134.91	34.61	23.26	21.08	sp|Q15149-2|PLEC_HUMAN	Isoform 2 of Plectin OS=Homo sapiens GN=PLEC	82
7	0	135.11	34.33	23.4	21.2	sp|Q15149-4|PLEC_HUMAN	Isoform 4 of Plectin OS=Homo sapiens GN=PLEC	82
7	0	135.11	34.24	23.4	21.2	sp|Q15149-5|PLEC_HUMAN	Isoform 5 of Plectin OS=Homo sapiens GN=PLEC	82
7	0	135.06	34.21	23.38	21.18	sp|Q15149-6|PLEC_HUMAN	Isoform 6 of Plectin OS=Homo sapiens GN=PLEC	82
7	0	135.35	34.49	23.57	21.35	sp|Q15149-7|PLEC_HUMAN	Isoform 7 of Plectin OS=Homo sapiens GN=PLEC	82
7	0	135.21	34.5	23.51	21.3	sp|Q15149-8|PLEC_HUMAN	Isoform 8 of Plectin OS=Homo sapiens GN=PLEC	82
7	0	135.17	34.44	23.47	21.27	sp|Q15149-9|PLEC_HUMAN	Isoform 9 of Plectin OS=Homo sapiens GN=PLEC	82
7	0	134.43	33.86	22.72	20.58	sp|Q15149|PLEC_HUMAN	Plectin OS=Homo sapiens GN=PLEC PE=1 SV=3	82
8	136.79	136.79	62.17	55.58	54.73	sp|Q00610-2|CLH1_HUMAN	Isoform 2 of Clathrin heavy chain 1 OS=Homo sapiens GN=CLTC	86	0.949608	0.0158937	1.04258
8	0	136.74	60.84	54.39	53.55	sp|Q00610|CLH1_HUMAN	Clathrin heavy chain 1 OS=Homo sapiens GN=CLTC PE=1 SV=5	86
9	130.73	160.2	55.93	49.85	47.21	tr|Q3MIV8|Q3MIV8_HUMAN	Myosin, heavy chain 11, smooth muscle OS=Homo sapiens GN=MYH11 PE=2 SV=1	100	1.216	1.0642e-09	1.0554
9	0	160.06	55.53	48.99	46.4	sp|P35749|MYH11_HUMAN	Myosin-11 OS=Homo sapiens GN=MYH11 PE=1 SV=3	100
10	129.32	129.32	40.59	33.63	32.04	sp|P12111-2|CO6A3_HUMAN	Isoform 2 of Collagen alpha-3(VI) chain OS=Homo sapiens GN=COL6A3	79	1.01223	0.592132	1.04615
10	0	128.78	38.12	31.44	29.97	sp|P12111|CO6A3_HUMAN	Collagen alpha-3(VI) chain OS=Homo sapiens GN=COL6A3 PE=1 SV=5	79
10	0	129.03	40.32	33.2	31.99	tr|E7ENL6|E7ENL6_HUMAN	Collagen, type VI, alpha 3 OS=Homo sapiens GN=COL6A3 PE=4 SV=1	79
11	127.73	127.73	54.8	50.33	49.47	sp|P31327|CPSM_HUMAN	Carbamoyl-phosphate synthase [ammonia], mitochondrial OS=Homo sapiens GN=CPS1 PE=1 SV=2	83	0.982957	0.433299	1.04458
11	0	127.67	54.51	50.07	49.2	tr|H0YGP4|H0YGP4_HUMAN	Carbamoyl-phosphate synthase 1, mitochondrial OS=Homo sapiens GN=CPS1 PE=4 SV=1	83
12	126.04	126.04	31.27	20.53	20.08	sp|Q14204|DYHC1_HUMAN	Cytoplasmic dynein 1 heavy chain 1 OS=Homo sapiens GN=DYNC1H1 PE=1 SV=5	74	0.941509	0.00515333	1.04245
13	120.4	120.43	84.14	82.36	80.74	tr|E7ESU5|E7ESU5_HUMAN	Albumin OS=Homo sapiens GN=ALB PE=4 SV=2	98	1.16994	1.86569e-09	1.04591
13	0	120.43	85.39	83.58	81.94	sp|P02768|ALBU_HUMAN	Serum albumin OS=Homo sapiens GN=ALB PE=1 SV=2	98
14	115.4	115.4	42.09	35.83	32.61	sp|Q01082|SPTB2_HUMAN	Spectrin beta chain, brain 1 OS=Homo sapiens GN=SPTBN1 PE=1 SV=2	66	1.03023	0.29834	1.0586
15	112.7	112.7	26.42	24.55	24	sp|Q9Y6R7|FCGBP_HUMAN	IgGFc-binding protein OS=Homo sapiens GN=FCGBP PE=1 SV=3	70	0.941632	0.0229398	1.05285
16	111.3	111.3	44.28	43.08	42.09	sp|P14410|SUIS_HUMAN	Sucrase-isomaltase, intestinal OS=Homo sapiens GN=SI PE=1 SV=6	72	0.860443	5.29754e-07	1.05415
17	108.11	108.11	47.34	39.67	38.8	sp|Q9Y490|TLN1_HUMAN	Talin-1 OS=Homo sapiens GN=TLN1 PE=1 SV=3	65	1.14452	3.94452e-05	1.06052
17	0	106.21	48.87	40.22	39.32	tr|Q5TCU6|Q5TCU6_HUMAN	Talin 1 OS=Homo sapiens GN=TLN1 PE=2 SV=1	64
18	108.04	108.04	72.12	70.14	67.73	sp|O43707|ACTN4_HUMAN	Alpha-actinin-4 OS=Homo sapiens GN=ACTN4 PE=1 SV=2	75	1.04161	0.211486	1.06727
19	104.66	104.66	45.1	42.27	41.91	sp|P01024|CO3_HUMAN	Complement C3 OS=Homo sapiens GN=C3 PE=1 SV=2	61	1.07185	0.00468933	1.0483
20	97.71	97.73	57.75	49.07	48.06	sp|P42704|LPPRC_HUMAN	Leucine-rich PPR motif-containing protein, mitochondrial OS=Homo sapiens GN=LRPPRC PE=1 SV=3	55	0.916305	0.0011278	1.05181
21	91.08	91.08	46.11	40.43	39.29	sp|P46940|IQGA1_HUMAN	Ras GTPase-activating-like protein IQGAP1 OS=Homo sapiens GN=IQGAP1 PE=1 SV=1	51	1.01252	0.680843	1.06261
22	86.87	86.87	64.34	61.77	60.26	sp|P13639|EF2_HUMAN	Elongation factor 2 OS=Homo sapiens GN=EEF2 PE=1 SV=4	63	0.979954	0.458308	1.05609
23	86.64	88.01	65.1	61.74	60.85	sp|P55157|MTP_HUMAN	Microsomal triglyceride transfer protein large subunit OS=Homo sapiens GN=MTTP PE=1 SV=1	62	0.845888	1.17661e-07	1.05402
23	0	87.97	63.19	59.93	59.07	tr|E9PBP6|E9PBP6_HUMAN	Microsomal triglyceride transfer protein OS=Homo sapiens GN=MTTP PE=4 SV=1	62
24	86.26	86.26	22.53	13.88	13.66	sp|P78527|PRKDC_HUMAN	DNA-dependent protein kinase catalytic subunit OS=Homo sapiens GN=PRKDC PE=1 SV=3	51	0.953695	0.0863071	1.05596
24	0	84.32	22.36	13.64	13.42	sp|P78527-2|PRKDC_HUMAN	Isoform 2 of DNA-dependent protein kinase catalytic subunit OS=Homo sapiens GN=PRKDC	50
24	0	84.33	22.24	13.65	13.43	tr|E7EUY0|E7EUY0_HUMAN	Protein kinase, DNA-activated, catalytic polypeptide OS=Homo sapiens GN=PRKDC PE=4 SV=1	50
25	84.54	84.54	56.1	50.19	50.19	sp|P18206-2|VINC_HUMAN	Isoform 1 of Vinculin OS=Homo sapiens GN=VCL	48	1.1791	1.45684e-05	1.06962
25	0	84.4	52.73	47.18	47.18	sp|P18206|VINC_HUMAN	Vinculin OS=Homo sapiens GN=VCL PE=1 SV=4	48
26	83.75	83.75	61.02	54.55	53.8	sp|P14625|ENPL_HUMAN	Endoplasmin OS=Homo sapiens GN=HSP90B1 PE=1 SV=1	57	1.02647	0.359645	1.05862
27	77.6	77.6	69.33	64.48	63.7	sp|P40939|ECHA_HUMAN	Trifunctional enzyme subunit alpha, mitochondrial OS=Homo sapiens GN=HADHA PE=1 SV=2	55	0.908895	0.00431693	1.06594
28	77.23	77.23	84.06	82.28	80.12	sp|P07237|PDIA1_HUMAN	Protein disulfide-isomerase OS=Homo sapiens GN=P4HB PE=1 SV=3	52	1.03889	0.342678	1.08378
29	75.74	75.74	64.76	59.89	59.89	sp|P02787|TRFE_HUMAN	Serotransferrin OS=Homo sapiens GN=TF PE=1 SV=3	48	1.15193	1.03594e-05	1.0576
30	74.63	74.63	79.26	73.58	72.41	tr|F8VXB4|F8VXB4_HUMAN	Keratin 8 OS=Homo sapiens GN=KRT8 PE=3 SV=1	70	0.904785	0.00547228	1.07062
30	0	74.63	83.85	77.85	76.6	sp|P05787|K2C8_HUMAN	Keratin, type II cytoskeletal 8 OS=Homo sapiens GN=KRT8 PE=1 SV=7	70
31	74.47	74.67	56.97	52.05	52.05	sp|P07900|HS90A_HUMAN	Heat shock protein HSP 90-alpha OS=Homo sapiens GN=HSP90AA1 PE=1 SV=5	50	0.980133	0.604388	1.08276
31	0	74.41	50.7	44.61	44.61	sp|P07900-2|HS90A_HUMAN	Isoform 2 of Heat shock protein HSP 90-alpha OS=Homo sapiens GN=HSP90AA1	50
32	74.18	74.19	60.46	56.11	56.11	sp|P09327|VILI_HUMAN	Villin-1 OS=Homo sapiens GN=VIL1 PE=1 SV=4	58	0.956418	0.122551	1.05883
33	73.02	73.02	51.09	47.16	46.83	sp|A8K7I4|CLCA1_HUMAN	Calcium-activated chloride channel regulator 1 OS=Homo sapiens GN=CLCA1 PE=1 SV=3	51	0.956614	0.197526	1.07098
34	72.62	72.62	48.29	46.12	45.5	sp|P15144|AMPN_HUMAN	Aminopeptidase N OS=Homo sapiens GN=ANPEP PE=1 SV=4	51	0.920781	0.00537126	1.05801
35	71.29	71.31	58.28	53.77	53.77	sp|P02545|LMNA_HUMAN	Prelamin-A/C OS=Homo sapiens GN=LMNA PE=1 SV=1	45	1.18871	7.91491e-06	1.06659
35	0	69.3	58.83	54.1	54.1	sp|P02545-3|LMNA_HUMAN	Isoform ADelta10 of Prelamin-A/C OS=Homo sapiens GN=LMNA	43
35	0	69.28	62.06	57.69	57.69	sp|P02545-2|LMNA_HUMAN	Isoform C of Prelamin-A/C OS=Homo sapiens GN=LMNA	44
35	0	69.3	58.63	53.75	53.75	tr|Q6UYC3|Q6UYC3_HUMAN	Lamin A/C OS=Homo sapiens GN=LMNA PE=2 SV=1	44
36	70	70	62.77	57.77	57.77	tr|G3V1M7|G3V1M7_HUMAN	Acyl-CoA dehydrogenase, very long chain OS=Homo sapiens GN=ACADVL PE=3 SV=1	41	0.978433	0.477012	1.06377
36	0	70	62.39	59.73	59.73	tr|F5H2A9|F5H2A9_HUMAN	Acyl-CoA dehydrogenase, very long chain OS=Homo sapiens GN=ACADVL PE=3 SV=1	41
36	0	70	66.82	63.98	63.98	sp|P49748-2|ACADV_HUMAN	Isoform 2 of Very long-chain specific acyl-CoA dehydrogenase, mitochondrial OS=Homo sapiens GN=ACADVL	41
36	0	70	64.58	61.83	61.83	sp|P49748|ACADV_HUMAN	Very long-chain specific acyl-CoA dehydrogenase, mitochondrial OS=Homo sapiens GN=ACADVL PE=1 SV=1	41
37	69.94	69.94	46.65	41.75	40.6	sp|P53621|COPA_HUMAN	Coatomer subunit alpha OS=Homo sapiens GN=COPA PE=1 SV=2	41	0.955322	0.133795	1.06231
37	0	69.91	46.31	41.44	40.31	sp|P53621-2|COPA_HUMAN	Isoform 2 of Coatomer subunit alpha OS=Homo sapiens GN=COPA	41
38	69.5	69.5	65.79	64.71	64.4	sp|P11142|HSP7C_HUMAN	Heat shock cognate 71 kDa protein OS=Homo sapiens GN=HSPA8 PE=1 SV=1	48	1.09077	0.0251984	1.07779
38	0	67.49	64.91	63.8	63.48	tr|E9PKE3|E9PKE3_HUMAN	Heat shock 70kDa protein 8 OS=Homo sapiens GN=HSPA8 PE=3 SV=1	47
39	69.44	69.53	50.24	41.9	39.88	sp|Q9UBC5|MYO1A_HUMAN	Unconventional myosin-Ia OS=Homo sapiens GN=MYO1A PE=1 SV=1	37	0.847164	4.1493e-06	1.06184
40	68.8	68.81	47.48	40.83	40.22	tr|B7Z3U6|B7Z3U6_HUMAN	ATPase, Na+/K+ transporting, alpha 1 polypeptide OS=Homo sapiens GN=ATP1A1 PE=2 SV=1	50	0.928445	0.0308171	1.06919
40	0	68.75	46.04	39.59	39	tr|F5H3A1|F5H3A1_HUMAN	ATPase, Na+/K+ transporting, alpha 1 polypeptide OS=Homo sapiens GN=ATP1A1 PE=3 SV=1	50
40	0	68.75	46.04	39.59	39	sp|P05023|AT1A1_HUMAN	Sodium/potassium-transporting ATPase subunit alpha-1 OS=Homo sapiens GN=ATP1A1 PE=1 SV=1	50
41	68.09	68.09	20.33	12.57	11.97	tr|F5H109|F5H109_HUMAN	Apolipoprotein B (including Ag(x) antigen) OS=Homo sapiens GN=APOB PE=4 SV=1	42	0.980399	0.550074	1.06875
41	0	67.4	19.7	11.97	11.4	sp|P04114|APOB_HUMAN	Apolipoprotein B-100 OS=Homo sapiens GN=APOB PE=1 SV=2	42
42	65.87	65.87	64.3	51.65	49.05	sp|P26038|MOES_HUMAN	Moesin OS=Homo sapiens GN=MSN PE=1 SV=3	38	1.14144	0.0304266	1.12576
43	64.67	68.67	57.34	54.89	53.67	sp|P11021|GRP78_HUMAN	78 kDa glucose-regulated protein OS=Homo sapiens GN=HSPA5 PE=1 SV=2	43	1.16497	4.20904e-05	1.06664
44	63.65	63.65	74.48	66.83	65.07	sp|P13796|PLSL_HUMAN	Plastin-2 OS=Homo sapiens GN=LCP1 PE=1 SV=6	43	1.10186	0.00904186	1.07303
45	63.28	63.41	86.56	78.07	78.07	sp|P35900|K1C20_HUMAN	Keratin, type I cytoskeletal 20 OS=Homo sapiens GN=KRT20 PE=1 SV=1	41	0.819553	1.03924e-06	1.06834
46	63.2	63.2	51.29	44.77	43.98	sp|P21399|ACOC_HUMAN	Cytoplasmic aconitate hydratase OS=Homo sapiens GN=ACO1 PE=1 SV=3	37	0.92639	0.0158809	1.06298
47	63.02	63.02	50.11	46.29	46.29	sp|Q14697|GANAB_HUMAN	Neutral alpha-glucosidase AB OS=Homo sapiens GN=GANAB PE=1 SV=3	36	0.988452	0.739997	1.07355
47	0	60.98	49.48	45.03	45.03	sp|Q14697-2|GANAB_HUMAN	Isoform 2 of Neutral alpha-glucosidase AB OS=Homo sapiens GN=GANAB	35
48	62.99	62.99	50.9	47.95	47.95	sp|Q99798|ACON_HUMAN	Aconitate hydratase, mitochondrial OS=Homo sapiens GN=ACO2 PE=1 SV=2	38	0.931202	0.0235388	1.06284
48	0	62.95	49.32	46.46	46.46	tr|A2A274|A2A274_HUMAN	Aconitase 2, mitochondrial OS=Homo sapiens GN=ACO2 PE=4 SV=1	38
48	0	61.02	49.28	46.25	46.25	tr|F5H2A5|F5H2A5_HUMAN	Aconitase 2, mitochondrial OS=Homo sapiens GN=ACO2 PE=4 SV=1	34
49	62.92	71.74	38.92	30.6	29.97	sp|Q13576|IQGA2_HUMAN	Ras GTPase-activating-like protein IQGAP2 OS=Homo sapiens GN=IQGAP2 PE=1 SV=4	40	0.922811	0.0643791	1.0892
50	62.84	62.84	48.05	42.74	41.64	sp|Q9Y4L1|HYOU1_HUMAN	Hypoxia up-regulated protein 1 OS=Homo sapiens GN=HYOU1 PE=1 SV=1	36	1.05332	0.126675	1.06989
50	0	60.89	49.84	43.65	42.48	tr|E9PL22|E9PL22_HUMAN	Hypoxia up-regulated 1 OS=Homo sapiens GN=HYOU1 PE=3 SV=1	35
50	0	60.86	47.65	41.73	40.61	tr|F5H4Z5|F5H4Z5_HUMAN	Hypoxia up-regulated 1 OS=Homo sapiens GN=HYOU1 PE=3 SV=1	35
51	62.52	62.52	26.62	21.38	20.97	sp|P09848|LPH_HUMAN	Lactase-phlorizin hydrolase OS=Homo sapiens GN=LCT PE=1 SV=3	35	0.877539	0.000304118	1.06752
52	60.91	60.91	48.05	41.07	40.35	tr|F5H801|F5H801_HUMAN	Oxoglutarate (alpha-ketoglutarate) dehydrogenase (lipoamide) OS=Homo sapiens GN=OGDH PE=4 SV=1	35	0.886786	0.00132416	1.07159
52	0	60.87	44.09	39.1	38.42	sp|Q02218|ODO1_HUMAN	2-oxoglutarate dehydrogenase, mitochondrial OS=Homo sapiens GN=OGDH PE=1 SV=3	35
52	0	60.88	44.26	39.25	38.57	sp|Q02218-2|ODO1_HUMAN	Isoform 2 of 2-oxoglutarate dehydrogenase, mitochondrial OS=Homo sapiens GN=OGDH	35
52	0	60.87	46.15	38.54	37.86	tr|E9PCR7|E9PCR7_HUMAN	Oxoglutarate (alpha-ketoglutarate) dehydrogenase (lipoamide) OS=Homo sapiens GN=OGDH PE=4 SV=1	35
52	0	60.87	45.26	38.68	38.01	tr|E9PDF2|E9PDF2_HUMAN	Oxoglutarate (alpha-ketoglutarate) dehydrogenase (lipoamide) OS=Homo sapiens GN=OGDH PE=4 SV=1	35
53	60.57	60.57	75.06	72.16	72.16	tr|E7EU23|E7EU23_HUMAN	Uncharacterized protein OS=Homo sapiens GN=GDI2 PE=4 SV=1	33	0.9507	0.183354	1.07942
53	0	60.57	75.73	72.81	72.81	sp|P50395|GDIB_HUMAN	Rab GDP dissociation inhibitor beta OS=Homo sapiens GN=GDI2 PE=1 SV=2	33
54	59.88	59.88	57.69	54.84	48.88	sp|P55072|TERA_HUMAN	Transitional endoplasmic reticulum ATPase OS=Homo sapiens GN=VCP PE=1 SV=4	32	1.15354	0.000734976	1.08023
55	59.83	59.83	28.3	20.4	18.68	sp|Q92616|GCN1L_HUMAN	Translational activator GCN1 OS=Homo sapiens GN=GCN1L1 PE=1 SV=6	32	1.03664	0.29215	1.07099
56	58.43	61.31	57.83	54.57	52.71	sp|P13667|PDIA4_HUMAN	Protein disulfide-isomerase A4 OS=Homo sapiens GN=PDIA4 PE=1 SV=2	35	1.08685	0.0409855	1.08286
57	58.2	58.2	62.48	56.2	56.2	sp|P10809|CH60_HUMAN	60 kDa heat shock protein, mitochondrial OS=Homo sapiens GN=HSPD1 PE=1 SV=2	37	1.09346	0.0566487	1.0964
58	58.11	58.14	55.99	45.8	45.8	sp|Q14764|MVP_HUMAN	Major vault protein OS=Homo sapiens GN=MVP PE=1 SV=4	31	0.930921	0.0292296	1.06586
59	58.08	58.08	65.07	63.07	63.07	sp|P00352|AL1A1_HUMAN	Retinal dehydrogenase 1 OS=Homo sapiens GN=ALDH1A1 PE=1 SV=2	47	1.04707	0.170889	1.06957
60	58.03	58.03	42.63	39.22	39.22	sp|P22314|UBA1_HUMAN	Ubiquitin-like modifier-activating enzyme 1 OS=Homo sapiens GN=UBA1 PE=1 SV=3	38	0.994039	0.875648	1.08089
61	57.92	63.92	73.18	69.96	69.96	sp|P08670|VIME_HUMAN	Vimentin OS=Homo sapiens GN=VIM PE=1 SV=4	55	1.27257	5.96016e-06	1.08821
62	56.67	56.71	64.28	56.22	55.93	sp|Q9ULC5|ACSL5_HUMAN	Long-chain-fatty-acid--CoA ligase 5 OS=Homo sapiens GN=ACSL5 PE=1 SV=1	38	0.829433	3.71689e-05	1.07953
62	0	56.58	60.49	51.96	51.69	sp|Q9ULC5-3|ACSL5_HUMAN	Isoform 2 of Long-chain-fatty-acid--CoA ligase 5 OS=Homo sapiens GN=ACSL5	38
63	56.25	56.25	76.02	74.58	73.14	sp|P00558|PGK1_HUMAN	Phosphoglycerate kinase 1 OS=Homo sapiens GN=PGK1 PE=1 SV=3	34	1.01286	0.702814	1.07057
64	56.01	60.86	66.46	63.13	63.13	tr|B3KQT9|B3KQT9_HUMAN	Protein disulfide isomerase family A, member 3 OS=Homo sapiens GN=PDIA3 PE=2 SV=1	34	1.12056	0.00727828	1.08341
64	0	58.86	63.71	60.41	60.41	tr|G5EA52|G5EA52_HUMAN	Protein disulfide isomerase family A, member 3 OS=Homo sapiens GN=PDIA3 PE=3 SV=1	33
64	0	60.86	63.17	60	60	sp|P30101|PDIA3_HUMAN	Protein disulfide-isomerase A3 OS=Homo sapiens GN=PDIA3 PE=1 SV=4	34
65	55.84	55.89	32.64	27.2	27.2	tr|H0YGH4|H0YGH4_HUMAN	Alpha-2-macroglobulin OS=Homo sapiens GN=A2M PE=4 SV=1	35	0.877084	0.000341356	1.06788
65	0	55.89	32.97	27.48	27.48	sp|P01023|A2MG_HUMAN	Alpha-2-macroglobulin OS=Homo sapiens GN=A2M PE=1 SV=3	35
66	55.11	55.11	84.94	82.53	80.72	sp|P00338|LDHA_HUMAN	L-lactate dehydrogenase A chain OS=Homo sapiens GN=LDHA PE=1 SV=2	37	0.913426	0.0212959	1.07888
66	0	55.11	78.12	75.9	74.24	sp|P00338-3|LDHA_HUMAN	Isoform 3 of L-lactate dehydrogenase A chain OS=Homo sapiens GN=LDHA	37
67	55.07	55.07	75.05	74.1	72.97	sp|P06576|ATPB_HUMAN	ATP synthase subunit beta, mitochondrial OS=Homo sapiens GN=ATP5B PE=1 SV=3	43	1.00317	0.932838	1.07945
68	54.91	57.08	81.5	73.5	73.5	sp|P08727|K1C19_HUMAN	Keratin, type I cytoskeletal 19 OS=Homo sapiens GN=KRT19 PE=1 SV=4	43	0.94308	0.115162	1.07686
69	54.86	54.86	39.98	36.73	34.94	sp|P53618|COPB_HUMAN	Coatomer subunit beta OS=Homo sapiens GN=COPB1 PE=1 SV=3	32	0.939795	0.0592651	1.06686
70	54.31	54.31	65.31	53.28	53.28	sp|Q16822|PCKGM_HUMAN	Phosphoenolpyruvate carboxykinase [GTP], mitochondrial OS=Homo sapiens GN=PCK2 PE=1 SV=3	37	0.855021	0.000203681	1.0767
71	54.29	54.32	44.11	41.22	40.22	tr|E7ESM6|E7ESM6_HUMAN	Staphylococcal nuclease and tudor domain containing 1 OS=Homo sapiens GN=SND1 PE=4 SV=2	28	0.959247	0.481436	1.12834
71	0	54.31	43.63	40.77	39.78	sp|Q7KZF4|SND1_HUMAN	Staphylococcal nuclease domain-containing protein 1 OS=Homo sapiens GN=SND1 PE=1 SV=1	28
72	54.11	54.11	53.65	49.64	49.64	sp|Q06210|GFPT1_HUMAN	Glucosamine--fructose-6-phosphate aminotransferase [isomerizing] 1 OS=Homo sapiens GN=GFPT1 PE=1 SV=3	29	0.916176	0.0382924	1.08587
72	0	54.11	55.07	50.95	50.95	sp|Q06210-2|GFPT1_HUMAN	Isoform 2 of Glucosamine--fructose-6-phosphate aminotransferase [isomerizing] 1 OS=Homo sapiens GN=GFPT1	29
73	54	54.01	64.41	63.28	63.28	sp|P14618|KPYM_HUMAN	Pyruvate kinase isozymes M1/M2 OS=Homo sapiens GN=PKM2 PE=1 SV=4	33	1.01623	0.643051	1.0735
74	53.74	53.78	72.06	72.06	72.06	sp|P28838|AMPL_HUMAN	Cytosol aminopeptidase OS=Homo sapiens GN=LAP3 PE=1 SV=3	35	1.10831	0.00449673	1.07021
74	0	53.78	76.64	76.64	76.64	sp|P28838-2|AMPL_HUMAN	Isoform 2 of Cytosol aminopeptidase OS=Homo sapiens GN=LAP3	35
75	53.74	53.74	47.14	43.36	43.36	sp|Q9Y678|COPG_HUMAN	Coatomer subunit gamma OS=Homo sapiens GN=COPG PE=1 SV=1	33	0.949697	0.224146	1.08949
76	53.5	53.5	57.14	54.43	50.99	sp|P25705|ATPA_HUMAN	ATP synthase subunit alpha, mitochondrial OS=Homo sapiens GN=ATP5A1 PE=1 SV=1	35	0.969428	0.414615	1.08004
76	0	51.46	60.24	57.26	53.48	tr|A8K092|A8K092_HUMAN	ATP synthase subunit alpha OS=Homo sapiens GN=ATP5A1 PE=2 SV=1	34
77	53.03	53.03	70.43	70.43	69.04	sp|Q3LXA3|DHAK_HUMAN	Bifunctional ATP-dependent dihydroxyacetone kinase/FAD-AMP lyase (cyclizing) OS=Homo sapiens GN=DAK PE=1 SV=2	37	1.00004	0.999056	1.07488
78	52.75	54.01	73.23	62.37	62.37	sp|P06727|APOA4_HUMAN	Apolipoprotein A-IV OS=Homo sapiens GN=APOA4 PE=1 SV=3	38	1.01392	0.6593	1.06591
79	52.57	52.58	48.68	40.84	39.51	sp|P35221|CTNA1_HUMAN	Catenin alpha-1 OS=Homo sapiens GN=CTNNA1 PE=1 SV=1	31	1.06071	0.088096	1.0708
79	0	50.52	44.67	37.03	35.74	tr|F6XBD8|F6XBD8_HUMAN	Catenin (cadherin-associated protein), alpha 1, 102kDa OS=Homo sapiens GN=CTNNA1 PE=4 SV=1	30
79	0	50.52	44.62	36.99	35.7	sp|P35221-2|CTNA1_HUMAN	Isoform 2 of Catenin alpha-1 OS=Homo sapiens GN=CTNNA1	30
80	52.11	52.11	59.8	56.34	56.34	sp|P04843|RPN1_HUMAN	Dolichyl-diphosphooligosaccharide--protein glycosyltransferase subunit 1 OS=Homo sapiens GN=RPN1 PE=1 SV=1	29	0.943436	0.129459	1.07961
81	52.06	52.06	91.21	89.84	89.84	sp|P05062|ALDOB_HUMAN	Fructose-bisphosphate aldolase B OS=Homo sapiens GN=ALDOB PE=1 SV=2	45	0.942303	0.187263	1.09536
82	51.44	51.5	55.83	53.04	49.75	sp|P12956|XRCC6_HUMAN	X-ray repair cross-complementing protein 6 OS=Homo sapiens GN=XRCC6 PE=1 SV=2	32	1.01203	0.745401	1.07816
83	51.01	51.33	62.9	59.14	56.99	sp|P06744|G6PI_HUMAN	Glucose-6-phosphate isomerase OS=Homo sapiens GN=GPI PE=1 SV=4	39	1.00126	0.971737	1.07563
83	0	49.32	57.47	52.2	50.09	tr|B4DG39|B4DG39_HUMAN	Glucose-6-phosphate isomerase OS=Homo sapiens GN=GPI PE=2 SV=1	36
84	50.12	50.12	62.39	58.41	58.41	sp|P48735|IDHP_HUMAN	Isocitrate dehydrogenase [NADP], mitochondrial OS=Homo sapiens GN=IDH2 PE=1 SV=2	29	1.00716	0.845424	1.07794
84	0	48.12	66.75	62.25	62.25	tr|B4DFL2|B4DFL2_HUMAN	Isocitrate dehydrogenase [NADP] OS=Homo sapiens GN=IDH2 PE=2 SV=1	28
85	49.72	49.88	78.11	73.5	72.12	sp|P06733|ENOA_HUMAN	Alpha-enolase OS=Homo sapiens GN=ENO1 PE=1 SV=2	38	1.13868	0.00511079	1.08971
86	49.4	49.41	45.39	24.61	24.61	sp|Q9P2E9|RRBP1_HUMAN	Ribosome-binding protein 1 OS=Homo sapiens GN=RRBP1 PE=1 SV=4	30	1.14883	0.00319942	1.09088
86	0	47.41	44.21	23.38	23.38	sp|Q9P2E9-2|RRBP1_HUMAN	Isoform 1 of Ribosome-binding protein 1 OS=Homo sapiens GN=RRBP1	29
87	49.12	49.12	59.77	59.01	58.44	sp|P04040|CATA_HUMAN	Catalase OS=Homo sapiens GN=CAT PE=1 SV=3	33	1.05946	0.122891	1.07752
88	48.85	50.86	44.63	32.7	30.91	sp|O94832|MYO1D_HUMAN	Unconventional myosin-Id OS=Homo sapiens GN=MYO1D PE=1 SV=2	27	0.861233	0.000212513	1.07332
89	47.33	47.33	53.48	51.49	51.49	tr|Q6GRK0|Q6GRK0_HUMAN	Cytochrome P450 family 3 subfamily A polypeptide 4 OS=Homo sapiens GN=CYP3A4 PE=2 SV=1	29	0.809852	0.000493409	1.10561
89	0	47.33	53.48	51.49	51.49	sp|P08684|CP3A4_HUMAN	Cytochrome P450 3A4 OS=Homo sapiens GN=CYP3A4 PE=1 SV=4	29
90	47.15	47.15	46.63	43.99	43.99	sp|Q12864|CAD17_HUMAN	Cadherin-17 OS=Homo sapiens GN=CDH17 PE=1 SV=3	29	0.968396	0.394297	1.07983
91	46.96	46.96	65.71	61.5	58.63	sp|P49411|EFTU_HUMAN	Elongation factor Tu, mitochondrial OS=Homo sapiens GN=TUFM PE=1 SV=2	26	0.938558	0.0742914	1.07269
92	46.62	46.62	15.69	9.585	9.585	tr|E7EUV1|E7EUV1_HUMAN	Mucin 2, oligomeric mucus/gel-forming OS=Homo sapiens GN=MUC2 PE=4 SV=1	25	0.872334	0.00371536	1.09122
93	46.61	50.61	63.75	55.01	52.94	sp|Q14651|PLSI_HUMAN	Plastin-1 OS=Homo sapiens GN=PLS1 PE=1 SV=2	41	0.930218	0.0692084	1.08178
94	46.52	46.52	55.3	55.3	54.24	sp|Q15067|ACOX1_HUMAN	Peroxisomal acyl-coenzyme A oxidase 1 OS=Homo sapiens GN=ACOX1 PE=1 SV=3	24	0.897987	0.547783	4.90126
95	46.32	46.32	63.92	60.55	59.28	sp|P55084|ECHB_HUMAN	Trifunctional enzyme subunit beta, mitochondrial OS=Homo sapiens GN=HADHB PE=1 SV=3	31	0.912608	0.0292818	1.08475
95	0	46.32	63.5	63.5	62.17	tr|B4E2W0|B4E2W0_HUMAN	Hydroxyacyl-CoA dehydrogenase/3-ketoacyl-CoA thiolase/enoyl-CoA hydratase (trifunctional protein), beta subunit OS=Homo sapiens GN=HADHB PE=2 SV=1	31
96	46.01	46.01	70.87	66.11	66.11	sp|P07355-2|ANXA2_HUMAN	Isoform 2 of Annexin A2 OS=Homo sapiens GN=ANXA2	29	0.826949	6.67519e-05	1.08228
96	0	46.01	71.68	69.62	69.62	sp|P07355|ANXA2_HUMAN	Annexin A2 OS=Homo sapiens GN=ANXA2 PE=1 SV=2	29
97	46	46	77.88	73.56	73.56	tr|G3V1U9|G3V1U9_HUMAN	Tubulin, alpha 1a OS=Homo sapiens GN=TUBA1A PE=3 SV=1	35	1.39083	0.461639	41.0482
97	0	46	71.84	67.85	67.85	sp|Q71U36|TBA1A_HUMAN	Tubulin alpha-1A chain OS=Homo sapiens GN=TUBA1A PE=1 SV=1	35
98	46	46	74.25	74.02	74.02	tr|F8VYX6|F8VYX6_HUMAN	Tubulin, beta class I OS=Homo sapiens GN=TUBB PE=3 SV=1	46	1.11404	0.29121	1.30853
98	0	46	72.75	72.52	72.52	sp|P07437|TBB5_HUMAN	Tubulin beta chain OS=Homo sapiens GN=TUBB PE=1 SV=2	46
98	0	44	71.83	71.6	71.6	tr|Q5JP53|Q5JP53_HUMAN	Tubulin beta polypeptide OS=Homo sapiens GN=TUBB PE=3 SV=1	44
98	0	46	74.25	74.02	74.02	tr|F8VW92|F8VW92_HUMAN	Tubulin, beta class I OS=Homo sapiens GN=TUBB PE=3 SV=1	46
99	45.84	45.85	26.01	17.23	17.23	sp|P02751-10|FINC_HUMAN	Isoform 10 of Fibronectin OS=Homo sapiens GN=FN1	25	1.03579	0.333479	1.07643
99	0	45.82	26.23	16.96	16.96	tr|F8W7G7|F8W7G7_HUMAN	Fibronectin 1 OS=Homo sapiens GN=FN1 PE=4 SV=1	25
99	0	45.67	25.11	16.09	16.09	tr|E9PE77|E9PE77_HUMAN	Fibronectin 1 OS=Homo sapiens GN=FN1 PE=4 SV=1	25
99	0	43.57	23.8	15	15	tr|E7ERA1|E7ERA1_HUMAN	Fibronectin 1 OS=Homo sapiens GN=FN1 PE=4 SV=1	24
99	0	45.59	24.52	15.72	15.72	sp|P02751|FINC_HUMAN	Fibronectin OS=Homo sapiens GN=FN1 PE=1 SV=4	25
99	0	43.57	23.81	15	15	sp|P02751-11|FINC_HUMAN	Isoform 11 of Fibronectin OS=Homo sapiens GN=FN1	24
99	0	45.73	24.97	16.54	16.54	sp|P02751-13|FINC_HUMAN	Isoform 13 of Fibronectin OS=Homo sapiens GN=FN1	25
99	0	45.73	25.21	16.56	16.56	sp|P02751-14|FINC_HUMAN	Isoform 14 of Fibronectin OS=Homo sapiens GN=FN1	25
99	0	45.48	23.62	15.14	15.14	sp|P02751-15|FINC_HUMAN	Isoform 15 of Fibronectin OS=Homo sapiens GN=FN1	25
99	0	45.62	24.84	15.92	15.92	sp|P02751-3|FINC_HUMAN	Isoform 3 of Fibronectin OS=Homo sapiens GN=FN1	25
99	0	45.82	26.23	16.96	16.96	sp|P02751-5|FINC_HUMAN	Isoform 5 of Fibronectin OS=Homo sapiens GN=FN1	25
99	0	43.82	25.6	16.48	16.48	sp|P02751-6|FINC_HUMAN	Isoform 6 of Fibronectin OS=Homo sapiens GN=FN1	24
99	0	45.5	23.92	15.33	15.33	sp|P02751-7|FINC_HUMAN	Isoform 7 of Fibronectin OS=Homo sapiens GN=FN1	25
99	0	45.7	24.87	16.33	16.33	sp|P02751-8|FINC_HUMAN	Isoform 8 of Fibronectin OS=Homo sapiens GN=FN1	25
99	0	45.79	25.49	16.74	16.74	sp|P02751-9|FINC_HUMAN	Isoform 9 of Fibronectin OS=Homo sapiens GN=FN1	25
100	45.69	45.69	27.91	24.31	23.71	sp|P47989|XDH_HUMAN	Xanthine dehydrogenase/oxidase OS=Homo sapiens GN=XDH PE=1 SV=4	25	0.972764	0.456259	1.07861
101	45.62	51.27	68.37	61.63	61.63	sp|P05783|K1C18_HUMAN	Keratin, type I cytoskeletal 18 OS=Homo sapiens GN=KRT18 PE=1 SV=2	43	0.908097	0.030547	1.09035
101	0	49.27	68.8	61.38	61.38	tr|F8VZY9|F8VZY9_HUMAN	Keratin 18 OS=Homo sapiens GN=KRT18 PE=3 SV=1	41
102	45.55	45.55	53.01	44.26	42.49	sp|P13010|XRCC5_HUMAN	X-ray repair cross-complementing protein 5 OS=Homo sapiens GN=XRCC5 PE=1 SV=3	24	1.02423	0.524247	1.07975
103	45.3	45.3	31.65	25.35	25.2	sp|Q08211|DHX9_HUMAN	ATP-dependent RNA helicase A OS=Homo sapiens GN=DHX9 PE=1 SV=4	25	0.957456	0.245402	1.07904
104	44.71	44.71	68.11	68.11	66.74	sp|P04181|OAT_HUMAN	Ornithine aminotransferase, mitochondrial OS=Homo sapiens GN=OAT PE=1 SV=1	31	0.889961	0.00488494	1.07964
105	44.67	44.67	47.69	43.61	42.8	sp|P51659|DHB4_HUMAN	Peroxisomal multifunctional enzyme type 2 OS=Homo sapiens GN=HSD17B4 PE=1 SV=3	27	0.947467	0.158944	1.07988
106	44.22	44.22	73.89	67.79	67.79	sp|Q96KP4|CNDP2_HUMAN	Cytosolic non-specific dipeptidase OS=Homo sapiens GN=CNDP2 PE=1 SV=2	28	1.02472	0.523946	1.08135
107	44.17	44.17	71.63	60.2	60.2	tr|F5GYQ4|F5GYQ4_HUMAN	Glutamate dehydrogenase OS=Homo sapiens GN=GLUD1 PE=3 SV=1	27	0.945537	0.146346	1.08046
107	0	44.17	62.9	52.87	52.87	sp|P00367|DHE3_HUMAN	Glutamate dehydrogenase 1, mitochondrial OS=Homo sapiens GN=GLUD1 PE=1 SV=2	27
108	44.08	44.08	72.8	68.53	68.53	sp|P63261|ACTG_HUMAN	Actin, cytoplasmic 2 OS=Homo sapiens GN=ACTG1 PE=1 SV=1	45	1.07178	0.199956	1.1184
108	0	42.07	69.23	64.67	64.67	tr|B4E335|B4E335_HUMAN	Actin, beta OS=Homo sapiens GN=ACTB PE=2 SV=1	43
108	0	44.08	72.8	68.53	68.53	sp|P60709|ACTB_HUMAN	Actin, cytoplasmic 1 OS=Homo sapiens GN=ACTB PE=1 SV=1	45
108	0	42.07	72.97	68.17	68.17	tr|F5H0N0|F5H0N0_HUMAN	Actin, gamma 1 OS=Homo sapiens GN=ACTG1 PE=3 SV=1	43
109	43.44	43.44	71.79	71.79	69.59	sp|P09525|ANXA4_HUMAN	Annexin A4 OS=Homo sapiens GN=ANXA4 PE=1 SV=4	22	0.776018	5.09865e-05	1.10478
109	0	41.42	67.56	67.56	65.22	tr|Q6P452|Q6P452_HUMAN	ANXA4 protein OS=Homo sapiens GN=ANXA4 PE=2 SV=1	21
110	43.2	43.2	43.22	37.56	37.56	sp|Q96QK1|VPS35_HUMAN	Vacuolar protein sorting-associated protein 35 OS=Homo sapiens GN=VPS35 PE=1 SV=2	28	0.967859	0.431019	1.0887
111	43.11	43.11	55.72	54.03	51.48	sp|Q13228|SBP1_HUMAN	Selenium-binding protein 1 OS=Homo sapiens GN=SELENBP1 PE=1 SV=2	25	1.0112	0.759068	1.07737
112	43.01	43.01	65.79	55.5	51.44	sp|P01009|A1AT_HUMAN	Alpha-1-antitrypsin OS=Homo sapiens GN=SERPINA1 PE=1 SV=3	26	1.16686	0.000210975	1.07492
113	42.83	42.88	32.68	25.45	25.45	sp|Q86VP6|CAND1_HUMAN	Cullin-associated NEDD8-dissociated protein 1 OS=Homo sapiens GN=CAND1 PE=1 SV=2	24	0.969206	0.464091	1.09182
114	42.83	42.83	52.31	47.69	44.15	sp|Q9H4A4|AMPB_HUMAN	Aminopeptidase B OS=Homo sapiens GN=RNPEP PE=1 SV=2	22	1.00677	0.848996	1.07569
115	42.51	44.54	47.1	42.15	40.96	sp|P20700|LMNB1_HUMAN	Lamin-B1 OS=Homo sapiens GN=LMNB1 PE=1 SV=2	28	1.10636	0.0697995	1.11659
116	42.44	44.45	68.12	64.01	62.56	sp|O75874|IDHC_HUMAN	Isocitrate dehydrogenase [NADP] cytoplasmic OS=Homo sapiens GN=IDH1 PE=1 SV=2	29	0.94555	0.189947	1.09019
117	42.38	42.38	37.81	27.69	25.24	sp|Q10567-3|AP1B1_HUMAN	Isoform C of AP-1 complex subunit beta-1 OS=Homo sapiens GN=AP1B1	26	0.972662	0.662896	1.1474
117	0	40.38	37.76	27.42	24.92	tr|F8WDL0|F8WDL0_HUMAN	Adaptor-related protein complex 1, beta 1 subunit OS=Homo sapiens GN=AP1B1 PE=4 SV=1	25
117	0	41.63	34.56	26.03	24.97	sp|Q10567|AP1B1_HUMAN	AP-1 complex subunit beta-1 OS=Homo sapiens GN=AP1B1 PE=1 SV=2	26
117	0	41.64	34.82	26.22	25.16	sp|Q10567-2|AP1B1_HUMAN	Isoform B of AP-1 complex subunit beta-1 OS=Homo sapiens GN=AP1B1	26
118	42.26	42.26	34.86	29.86	28.91	sp|Q9NZ08|ERAP1_HUMAN	Endoplasmic reticulum aminopeptidase 1 OS=Homo sapiens GN=ERAP1 PE=1 SV=3	22	0.934738	0.0795239	1.07922
118	0	42.25	34.6	29.64	28.69	sp|Q9NZ08-2|ERAP1_HUMAN	Isoform 2 of Endoplasmic reticulum aminopeptidase 1 OS=Homo sapiens GN=ERAP1	22
119	42.19	42.19	61.22	53.74	53.74	sp|P54868|HMCS2_HUMAN	Hydroxymethylglutaryl-CoA synthase, mitochondrial OS=Homo sapiens GN=HMGCS2 PE=1 SV=1	31	0.905861	0.0222921	1.08682
119	0	40.19	65.24	57.08	57.08	tr|B7Z8R3|B7Z8R3_HUMAN	Uncharacterized protein OS=Homo sapiens GN=HMGCS2 PE=2 SV=1	30
120	42.13	42.13	39.63	28.69	28.69	sp|Q8WUM4|PDC6I_HUMAN	Programmed cell death 6-interacting protein OS=Homo sapiens GN=PDCD6IP PE=1 SV=1	24	0.984015	0.675852	1.08244
120	0	42.12	39.4	28.52	28.52	tr|E9PFU1|E9PFU1_HUMAN	Programmed cell death 6 interacting protein OS=Homo sapiens GN=PDCD6IP PE=4 SV=1	24
121	42	48	53.77	53.58	53.58	sp|P05091|ALDH2_HUMAN	Aldehyde dehydrogenase, mitochondrial OS=Homo sapiens GN=ALDH2 PE=1 SV=2	31	0.957308	0.247573	1.07941
122	41.76	77.28	55.49	53.7	50.9	sp|P12814|ACTN1_HUMAN	Alpha-actinin-1 OS=Homo sapiens GN=ACTN1 PE=1 SV=2	52	1.15351	0.00100002	1.07951
122	0	75.18	53.23	50.22	47.53	tr|B7TY16|B7TY16_HUMAN	Actinin alpha 1 isoform 3 OS=Homo sapiens GN=ACTN1 PE=2 SV=1	51
122	0	77.23	54.16	52.41	49.67	tr|Q1HE25|Q1HE25_HUMAN	Actinin alpha 1 isoform b OS=Homo sapiens GN=ACTN1 PE=2 SV=1	52
122	0	75.28	54.45	52.65	49.83	sp|P12814-2|ACTN1_HUMAN	Isoform 2 of Alpha-actinin-1 OS=Homo sapiens GN=ACTN1	51
123	41.47	41.47	65.66	59.07	52.14	sp|P36871|PGM1_HUMAN	Phosphoglucomutase-1 OS=Homo sapiens GN=PGM1 PE=1 SV=3	22	1.03133	0.474132	1.09271
123	0	39.42	65.8	58.92	51.67	tr|F5H857|F5H857_HUMAN	Phosphoglucomutase 1 OS=Homo sapiens GN=PGM1 PE=3 SV=1	21
124	41.21	41.21	42.76	34.51	34.51	tr|E7ERS9|E7ERS9_HUMAN	Uncharacterized protein OS=Homo sapiens GN=CTNNB1 PE=4 SV=1	24	1.00624	0.890875	1.10015
124	0	41.14	40.46	32.65	32.65	sp|P35222|CTNB1_HUMAN	Catenin beta-1 OS=Homo sapiens GN=CTNNB1 PE=1 SV=1	24
124	0	41.14	40.83	32.95	32.95	tr|B4DGU4|B4DGU4_HUMAN	Uncharacterized protein OS=Homo sapiens GN=CTNNB1 PE=2 SV=1	24
125	41.2	41.2	30.16	21.1	20.63	sp|P07814|SYEP_HUMAN	Bifunctional glutamate/proline--tRNA ligase OS=Homo sapiens GN=EPRS PE=1 SV=5	22	0.940123	0.142298	1.08809
126	41.18	41.18	53.89	50.66	50.66	sp|P21397|AOFA_HUMAN	Amine oxidase [flavin-containing] A OS=Homo sapiens GN=MAOA PE=1 SV=1	24	0.846448	0.0010647	1.09187
127	41.05	41.05	51.24	43.48	43.48	sp|P02671-2|FIBA_HUMAN	Isoform 2 of Fibrinogen alpha chain OS=Homo sapiens GN=FGA	26	1.00544	0.915256	1.11103
127	0	40.82	42.38	32.33	32.33	sp|P02671|FIBA_HUMAN	Fibrinogen alpha chain OS=Homo sapiens GN=FGA PE=1 SV=2	26
128	40.94	40.94	71.21	65.15	65.15	sp|P68104|EF1A1_HUMAN	Elongation factor 1-alpha 1 OS=Homo sapiens GN=EEF1A1 PE=1 SV=1	29	0.983729	0.670117	1.08237
128	0	38.93	62.34	56.28	56.28	sp|Q5VTE0|EF1A3_HUMAN	Putative elongation factor 1-alpha-like 3 OS=Homo sapiens GN=EEF1A1P5 PE=5 SV=1	27
129	40.79	40.79	49.27	47.45	47.45	sp|P50990|TCPQ_HUMAN	T-complex protein 1 subunit theta OS=Homo sapiens GN=CCT8 PE=1 SV=4	21	0.989439	0.822006	1.10265
129	0	39.34	49.34	47.45	47.45	tr|B4DEM7|B4DEM7_HUMAN	Chaperonin containing TCP1, subunit 8 (theta) OS=Homo sapiens GN=CCT8 PE=2 SV=1	20
129	0	38.77	49.18	44.42	44.42	tr|G5E9B2|G5E9B2_HUMAN	Chaperonin containing TCP1, subunit 8 (Theta), isoform CRA_a OS=Homo sapiens GN=CCT8 PE=3 SV=1	20
130	40.31	40.31	60.95	58.28	57.99	sp|P09467|F16P1_HUMAN	Fructose-1,6-bisphosphatase 1 OS=Homo sapiens GN=FBP1 PE=1 SV=5	27	0.972489	0.474007	1.08344
131	40.07	44.87	83.89	79.17	77.5	tr|Q86UY0|Q86UY0_HUMAN	TXNDC5 protein OS=Homo sapiens GN=TXNDC5 PE=2 SV=1	27	1.15275	0.00318731	1.0918
131	0	44.87	67.82	65.97	64.58	sp|Q8NBS9|TXND5_HUMAN	Thioredoxin domain-containing protein 5 OS=Homo sapiens GN=TXNDC5 PE=1 SV=2	27
132	40.01	40.01	78.33	75.85	75.54	sp|P42330|AK1C3_HUMAN	Aldo-keto reductase family 1 member C3 OS=Homo sapiens GN=AKR1C3 PE=1 SV=4	29	0.96734	0.58543	1.14424
133	40	46.42	56.07	46.61	46.33	tr|H0YG33|H0YG33_HUMAN	Heat shock 70kDa protein 1B OS=Homo sapiens GN=HSPA1B PE=4 SV=1	30	1.10238	0.0838924	1.11872
133	0	46.42	56.79	51.48	51.17	sp|P08107|HSP71_HUMAN	Heat shock 70 kDa protein 1A/1B OS=Homo sapiens GN=HSPA1A PE=1 SV=5	30
133	0	46.42	58.43	52.97	52.65	tr|F5H1D3|F5H1D3_HUMAN	Heat shock 70kDa protein 1A OS=Homo sapiens GN=HSPA1A PE=3 SV=1	30
133	0	46.42	58.9	53.4	53.07	tr|F8VZJ4|F8VZJ4_HUMAN	Heat shock 70kDa protein 1B OS=Homo sapiens GN=HSPA1B PE=3 SV=1	30
133	0	46.42	58.33	52.88	52.56	tr|F5GZ62|F5GZ62_HUMAN	Heat shock 70kDa protein 1B OS=Homo sapiens GN=HSPA1B PE=3 SV=1	30
134	39.8	39.8	47.7	42.42	42.42	tr|F8VV40|F8VV40_HUMAN	Leukotriene A4 hydrolase OS=Homo sapiens GN=LTA4H PE=4 SV=1	23	0.943532	0.160083	1.08741
134	0	39.8	43.37	40.75	40.75	sp|P09960|LKHA4_HUMAN	Leukotriene A-4 hydrolase OS=Homo sapiens GN=LTA4H PE=1 SV=2	23
135	39.61	39.61	26.66	18.58	18.29	tr|Q6U2E9|Q6U2E9_HUMAN	C4B1 OS=Homo sapiens GN=C4B PE=4 SV=1	22	0.975704	0.572366	1.09468
135	0	37.57	25.97	17.89	17.6	tr|Q5JNX2|Q5JNX2_HUMAN	Complement component 4A (Rodgers blood group) OS=Homo sapiens GN=C4A PE=4 SV=1	21
135	0	37.57	25.97	17.89	17.6	tr|B0V2C8|B0V2C8_HUMAN	Complement component 4A (Rodgers blood group) OS=Homo sapiens GN=C4A PE=4 SV=1	21
135	0	37.57	25.97	17.89	17.6	tr|B0UZ83|B0UZ83_HUMAN	Complement component 4A (Rodgers blood group) OS=Homo sapiens GN=C4A PE=4 SV=1	21
135	0	37.59	26.15	17.84	17.55	tr|F8VNV9|F8VNV9_HUMAN	Complement component 4B (Chido blood group) OS=Homo sapiens GN=C4B PE=4 SV=1	21
135	0	37.59	26.15	17.84	17.55	tr|F5GXS0|F5GXS0_HUMAN	Complement component 4B (Chido blood group) OS=Homo sapiens GN=C4B PE=4 SV=1	21
135	0	39.61	26.66	18.58	18.29	tr|A2BHY4|A2BHY4_HUMAN	Complement component C4B (Childo blood group) OS=Homo sapiens GN=C4B-1 PE=4 SV=1	22
136	39.58	39.58	76.96	76.96	73.77	sp|Q03154|ACY1_HUMAN	Aminoacylase-1 OS=Homo sapiens GN=ACY1 PE=1 SV=1	24	0.920799	0.106732	1.10763
137	39.48	39.48	41.21	31.36	31.36	sp|P54136|SYRC_HUMAN	Arginine--tRNA ligase, cytoplasmic OS=Homo sapiens GN=RARS PE=1 SV=2	20	0.92595	0.0533499	1.0813
138	39.44	39.46	46.86	36.48	36.48	sp|P11940|PABP1_HUMAN	Polyadenylate-binding protein 1 OS=Homo sapiens GN=PABPC1 PE=1 SV=2	23	1.04612	0.322712	1.10058
138	0	39.46	49.91	42.41	42.41	sp|P11940-2|PABP1_HUMAN	Isoform 2 of Polyadenylate-binding protein 1 OS=Homo sapiens GN=PABPC1	23
138	0	37.43	47.21	37.39	37.39	tr|E7EQV3|E7EQV3_HUMAN	Poly(A) binding protein, cytoplasmic 1 OS=Homo sapiens GN=PABPC1 PE=4 SV=1	22
139	39.4	39.4	32.46	25.41	24.77	sp|O94979-3|SC31A_HUMAN	Isoform 3 of Protein transport protein Sec31A OS=Homo sapiens GN=SEC31A	21	0.958371	0.325508	1.09218
139	0	39.3	29.79	23.32	22.74	sp|O94979-2|SC31A_HUMAN	Isoform 2 of Protein transport protein Sec31A OS=Homo sapiens GN=SEC31A	21
139	0	39.25	29.81	23.79	23.2	sp|O94979-4|SC31A_HUMAN	Isoform 4 of Protein transport protein Sec31A OS=Homo sapiens GN=SEC31A	21
139	0	39.37	32.99	26.34	25.68	sp|O94979-6|SC31A_HUMAN	Isoform 6 of Protein transport protein Sec31A OS=Homo sapiens GN=SEC31A	21
139	0	39.27	29.12	22.79	22.22	sp|O94979-8|SC31A_HUMAN	Isoform 8 of Protein transport protein Sec31A OS=Homo sapiens GN=SEC31A	21
139	0	39.28	29.43	23.03	22.46	sp|O94979|SC31A_HUMAN	Protein transport protein Sec31A OS=Homo sapiens GN=SEC31A PE=1 SV=3	21
139	0	39.27	30.19	24.1	23.5	tr|B7ZL00|B7ZL00_HUMAN	SEC31 homolog A (S. cerevisiae) OS=Homo sapiens GN=SEC31A PE=2 SV=1	21
139	0	39.25	28.7	22.46	21.9	tr|D6REX3|D6REX3_HUMAN	SEC31 homolog A (S. cerevisiae) OS=Homo sapiens GN=SEC31A PE=4 SV=1	21
140	39.32	39.32	37.92	31.26	31.26	tr|E9PLK3|E9PLK3_HUMAN	Aminopeptidase puromycin sensitive OS=Homo sapiens GN=NPEPPS PE=4 SV=1	22	0.992395	0.846864	1.0848
140	0	39.32	37.76	31.12	31.12	sp|P55786|PSA_HUMAN	Puromycin-sensitive aminopeptidase OS=Homo sapiens GN=NPEPPS PE=1 SV=2	22
140	0	37.38	39.09	32.78	32.78	tr|B7Z463|B7Z463_HUMAN	Uncharacterized protein OS=Homo sapiens GN=NPEPPS PE=2 SV=1	21
141	39.23	51.28	65.96	56.81	56.81	sp|P17661|DESM_HUMAN	Desmin OS=Homo sapiens GN=DES PE=1 SV=3	31	1.26288	3.16186e-05	1.09186
142	39.23	39.23	19.79	11.01	11.01	sp|Q6P2Q9|PRP8_HUMAN	Pre-mRNA-processing-splicing factor 8 OS=Homo sapiens GN=PRPF8 PE=1 SV=2	23	0.901909	0.0599025	1.11412
143	38.97	38.97	89.85	79.4	76.12	sp|P04406|G3P_HUMAN	Glyceraldehyde-3-phosphate dehydrogenase OS=Homo sapiens GN=GAPDH PE=1 SV=3	34	1.22225	0.00369398	1.1239
144	38.67	38.67	83.23	75	72.78	sp|O60218|AK1BA_HUMAN	Aldo-keto reductase family 1 member B10 OS=Homo sapiens GN=AKR1B10 PE=1 SV=2	27	0.907896	0.0213367	1.08385
145	38.48	38.48	52.26	52.26	50.97	sp|P16233|LIPP_HUMAN	Pancreatic triacylglycerol lipase OS=Homo sapiens GN=PNLIP PE=1 SV=1	22	0.950588	0.374686	1.12407
146	38.29	38.29	59.97	53.67	52.27	tr|E7ETW9|E7ETW9_HUMAN	Uncharacterized protein OS=Homo sapiens GN=EPHX2 PE=4 SV=1	21	0.888555	0.009407	1.08891
146	0	38.29	61.8	55.32	53.87	sp|P34913|HYES_HUMAN	Epoxide hydrolase 2 OS=Homo sapiens GN=EPHX2 PE=1 SV=2	21
147	38.23	38.23	78.23	77.92	77.92	sp|P63244|GBLP_HUMAN	Guanine nucleotide-binding protein subunit beta-2-like 1 OS=Homo sapiens GN=GNB2L1 PE=1 SV=3	22	0.991736	0.850021	1.09587
148	38.19	38.19	82.37	67.22	63.64	sp|P00813|ADA_HUMAN	Adenosine deaminase OS=Homo sapiens GN=ADA PE=1 SV=3	28	0.957507	0.2986	1.08858
149	38.13	38.13	43.82	35.75	33.77	tr|A8MVA9|A8MVA9_HUMAN	Uncharacterized protein OS=Homo sapiens GN=WDR1 PE=4 SV=2	19	0.927897	0.0598286	1.0814
149	0	38.13	43.89	35.81	33.83	sp|O75083|WDR1_HUMAN	WD repeat-containing protein 1 OS=Homo sapiens GN=WDR1 PE=1 SV=4	19
150	38.11	38.11	42.77	40.51	38.4	sp|P31040|DHSA_HUMAN	Succinate dehydrogenase [ubiquinone] flavoprotein subunit, mitochondrial OS=Homo sapiens GN=SDHA PE=1 SV=2	22	0.976367	0.580075	1.093
150	0	35.98	44.81	42.37	40.1	tr|E9PBJ5|E9PBJ5_HUMAN	Succinate dehydrogenase complex, subunit A, flavoprotein (Fp) OS=Homo sapiens GN=SDHA PE=4 SV=1	21
150	0	35.98	46.83	44.25	41.85	tr|D6RFM5|D6RFM5_HUMAN	Succinate dehydrogenase complex, subunit A, flavoprotein (Fp) OS=Homo sapiens GN=SDHA PE=4 SV=1	21
151	38.09	38.09	49.45	44.53	41.2	tr|E7EPA7|E7EPA7_HUMAN	Transketolase OS=Homo sapiens GN=TKT PE=4 SV=1	21	1.14099	0.00545511	1.09234
151	0	38.09	50.08	45.1	41.73	sp|P29401|TKT_HUMAN	Transketolase OS=Homo sapiens GN=TKT PE=1 SV=3	21
151	0	38.09	54.17	48.78	45.14	tr|B4E022|B4E022_HUMAN	Uncharacterized protein OS=Homo sapiens GN=TKT PE=2 SV=1	21
152	38.07	38.07	47.32	42.75	42.75	sp|Q15436|SC23A_HUMAN	Protein transport protein Sec23A OS=Homo sapiens GN=SEC23A PE=1 SV=2	22	0.876502	0.0334487	1.12685
152	0	36.06	44.84	40.08	40.08	tr|F5H365|F5H365_HUMAN	Sec23 homolog A (S. cerevisiae) OS=Homo sapiens GN=SEC23A PE=4 SV=1	20
153	38.06	46.07	44.99	35.5	32.26	sp|P58107|EPIPL_HUMAN	Epiplakin OS=Homo sapiens GN=EPPK1 PE=1 SV=2	25	0.884929	0.0328986	1.11756
154	38.06	38.06	48.3	47.41	47.41	sp|O00748|EST2_HUMAN	Cocaine esterase OS=Homo sapiens GN=CES2 PE=1 SV=1	29	0.915646	0.0476007	1.091
155	38.04	38.04	30.21	23.88	23.88	sp|Q2TB90|HKDC1_HUMAN	Putative hexokinase HKDC1 OS=Homo sapiens GN=HKDC1 PE=2 SV=3	19	0.898951	0.133669	1.15469
156	38	38	64.77	60.74	60.74	sp|P05141|ADT2_HUMAN	ADP/ATP translocase 2 OS=Homo sapiens GN=SLC25A5 PE=1 SV=7	26	0.868326	0.0895874	1.18855
157	38	38	65.15	63.94	63.94	sp|P01857|IGHG1_HUMAN	Ig gamma-1 chain C region OS=Homo sapiens GN=IGHG1 PE=1 SV=1	32	1.15507	0.0857972	1.18953
158	37.9	37.9	61.31	57.76	52.34	sp|P78371|TCPB_HUMAN	T-complex protein 1 subunit beta OS=Homo sapiens GN=CCT2 PE=1 SV=4	21	1.00095	0.985486	1.11482
158	0	35.8	64.14	60.25	54.3	tr|B7ZAT2|B7ZAT2_HUMAN	Chaperonin containing TCP1, subunit 2 (Beta), isoform CRA_c OS=Homo sapiens GN=CCT2 PE=2 SV=1	20
159	37.81	39.84	41.53	35.2	35.2	sp|P38646|GRP75_HUMAN	Stress-70 protein, mitochondrial OS=Homo sapiens GN=HSPA9 PE=1 SV=2	25	1.08537	0.0537303	1.08698
159	0	39.78	40.3	35.94	35.94	tr|B7Z4V2|B7Z4V2_HUMAN	Heat shock 70kDa protein 9 (mortalin) OS=Homo sapiens GN=HSPA9 PE=2 SV=1	25
160	37.8	37.8	53.71	51.91	51.91	tr|C9JEU5|C9JEU5_HUMAN	Fibrinogen gamma chain OS=Homo sapiens GN=FGG PE=4 SV=1	21	1.02037	0.605354	1.08389
160	0	37.8	52.76	50.99	50.99	sp|P02679|FIBG_HUMAN	Fibrinogen gamma chain OS=Homo sapiens GN=FGG PE=1 SV=3	21
160	0	37.8	51.84	50.11	50.11	tr|C9JC84|C9JC84_HUMAN	Fibrinogen gamma chain OS=Homo sapiens GN=FGG PE=4 SV=1	21
160	0	37.8	54.69	52.86	52.86	sp|P02679-2|FIBG_HUMAN	Isoform Gamma-A of Fibrinogen gamma chain OS=Homo sapiens GN=FGG	21
161	37.67	41.88	78.85	75.82	69.51	sp|P04075|ALDOA_HUMAN	Fructose-bisphosphate aldolase A OS=Homo sapiens GN=ALDOA PE=1 SV=2	30	1.02675	0.575794	1.10389
162	37.47	64.03	62.8	52.05	48.29	sp|P15311|EZRI_HUMAN	Ezrin OS=Homo sapiens GN=EZR PE=1 SV=4	36	1.0063	0.885081	1.0946
163	37.43	37.43	19.23	14.03	13.65	tr|C9J6C0|C9J6C0_HUMAN	Myosin VIIB OS=Homo sapiens GN=MYO7B PE=4 SV=1	21	0.864118	0.00202227	1.08928
163	0	37.43	19.23	14.04	13.66	sp|Q6PIF6|MYO7B_HUMAN	Unconventional myosin-VIIb OS=Homo sapiens GN=MYO7B PE=2 SV=2	21
164	37.42	37.43	46.41	42.75	42.75	tr|G8JLA8|G8JLA8_HUMAN	Transforming growth factor, beta-induced, 68kDa OS=Homo sapiens GN=TGFBI PE=4 SV=1	26	1.13412	0.0272269	1.11528
164	0	37.43	46.41	42.75	42.75	sp|Q15582|BGH3_HUMAN	Transforming growth factor-beta-induced protein ig-h3 OS=Homo sapiens GN=TGFBI PE=1 SV=1	26
165	37.31	37.31	39.07	33.64	30.4	sp|P50416|CPT1A_HUMAN	Carnitine O-palmitoyltransferase 1, liver isoform OS=Homo sapiens GN=CPT1A PE=1 SV=2	25	0.841102	0.00038193	1.08707
165	0	35.28	37.7	32.14	28.84	sp|P50416-2|CPT1A_HUMAN	Isoform 2 of Carnitine O-palmitoyltransferase 1, liver isoform OS=Homo sapiens GN=CPT1A	24
166	37.25	37.25	56.95	50.55	50.55	tr|B4DJV2|B4DJV2_HUMAN	Citrate synthase OS=Homo sapiens GN=CS PE=2 SV=1	24	0.924425	0.113923	1.10447
166	0	37.25	50.86	49.14	49.14	sp|O75390|CISY_HUMAN	Citrate synthase, mitochondrial OS=Homo sapiens GN=CS PE=1 SV=2	24
167	37.24	37.24	61.49	55.53	55.32	tr|B4DQJ8|B4DQJ8_HUMAN	6-phosphogluconate dehydrogenase, decarboxylating OS=Homo sapiens GN=PGD PE=2 SV=1	23	0.906268	0.0387154	1.09707
167	0	37.24	59.83	54.04	53.83	sp|P52209|6PGD_HUMAN	6-phosphogluconate dehydrogenase, decarboxylating OS=Homo sapiens GN=PGD PE=1 SV=3	23
167	0	35.17	57.27	52.28	52.06	tr|F5H7U0|F5H7U0_HUMAN	6-phosphogluconate dehydrogenase, decarboxylating OS=Homo sapiens GN=PGD PE=3 SV=1	21
168	36.99	65.74	54.14	44.75	44.61	sp|P08238|HS90B_HUMAN	Heat shock protein HSP 90-beta OS=Homo sapiens GN=HSP90AB1 PE=1 SV=4	39	0.997404	0.958762	1.10977
169	36.98	36.98	31.02	28.54	28.54	sp|Q00839-2|HNRPU_HUMAN	Isoform Short of Heterogeneous nuclear ribonucleoprotein U OS=Homo sapiens GN=HNRNPU	22	1.06785	0.1298	1.09119
169	0	36.97	30.3	27.88	27.88	sp|Q00839|HNRPU_HUMAN	Heterogeneous nuclear ribonucleoprotein U OS=Homo sapiens GN=HNRNPU PE=1 SV=6	22
169	0	35.02	29.07	26.4	26.4	tr|B3KX72|B3KX72_HUMAN	Uncharacterized protein OS=Homo sapiens GN=HNRNPU PE=2 SV=1	21
170	36.78	38.5	23.65	11.7	10.62	sp|P15924|DESP_HUMAN	Desmoplakin OS=Homo sapiens GN=DSP PE=1 SV=3	22	0.908458	0.0407926	1.09587
171	36.63	36.63	78.25	74.01	72.32	sp|P00480|OTC_HUMAN	Ornithine carbamoyltransferase, mitochondrial OS=Homo sapiens GN=OTC PE=1 SV=3	26	0.911062	0.0531822	1.09921
172	36.55	36.55	39.58	31.05	29.65	sp|P11678|PERE_HUMAN	Eosinophil peroxidase OS=Homo sapiens GN=EPX PE=1 SV=2	21	0.836232	0.000397608	1.08971
173	36.45	36.45	37.44	31.56	30.89	tr|F5GZ16|F5GZ16_HUMAN	Proteasome (prosome, macropain) 26S subunit, non-ATPase, 2 OS=Homo sapiens GN=PSMD2 PE=4 SV=1	19	1.01347	0.769158	1.09972
173	0	36.44	37.11	31.28	30.62	sp|Q13200|PSMD2_HUMAN	26S proteasome non-ATPase regulatory subunit 2 OS=Homo sapiens GN=PSMD2 PE=1 SV=3	19
174	36.43	36.43	66.48	66.48	62.75	sp|P21695|GPDA_HUMAN	Glycerol-3-phosphate dehydrogenase [NAD+], cytoplasmic OS=Homo sapiens GN=GPD1 PE=1 SV=4	19	0.946495	0.201936	1.09156
174	0	34.37	61.35	61.35	57.36	tr|F8W1L5|F8W1L5_HUMAN	Glycerol-3-phosphate dehydrogenase 1 (soluble) OS=Homo sapiens GN=GPD1 PE=3 SV=1	18
175	36.4	36.4	53.96	53.96	52.5	sp|P31930|QCR1_HUMAN	Cytochrome b-c1 complex subunit 1, mitochondrial OS=Homo sapiens GN=UQCRC1 PE=1 SV=3	21	0.919789	0.0785939	1.09913
176	36.28	36.28	89.8	89.8	89.8	sp|P68871|HBB_HUMAN	Hemoglobin subunit beta OS=Homo sapiens GN=HBB PE=1 SV=2	32	1.0229	0.707609	1.13964
177	36.19	36.19	48.73	29.58	28.45	sp|P19338|NUCL_HUMAN	Nucleolin OS=Homo sapiens GN=NCL PE=1 SV=3	22	1.16057	0.00480098	1.10179
177	0	36.18	52.66	34.88	33.55	tr|E7EX81|E7EX81_HUMAN	Nucleolin OS=Homo sapiens GN=NCL PE=4 SV=1	22
178	36.13	36.13	49.15	47.06	45.92	sp|Q6UWM9|UD2A3_HUMAN	UDP-glucuronosyltransferase 2A3 OS=Homo sapiens GN=UGT2A3 PE=2 SV=2	21	0.905067	0.0298948	1.09266
179	36.05	36.05	66.1	59.81	58.35	sp|P17174|AATC_HUMAN	Aspartate aminotransferase, cytoplasmic OS=Homo sapiens GN=GOT1 PE=1 SV=3	20	0.953382	0.183574	1.07522
179	0	34.02	64.03	60.46	58.93	tr|B7Z7E9|B7Z7E9_HUMAN	Aspartate aminotransferase OS=Homo sapiens GN=GOT1 PE=2 SV=1	19
180	36.03	36.03	53.96	50.51	50.51	sp|P12955|PEPD_HUMAN	Xaa-Pro dipeptidase OS=Homo sapiens GN=PEPD PE=1 SV=3	21	1.05031	0.265844	1.09473
181	36.01	36.01	61.39	60.19	60.19	sp|P27797|CALR_HUMAN	Calreticulin OS=Homo sapiens GN=CALR PE=1 SV=1	27	1.10048	0.0449831	1.09783
182	36	36	40.12	32.52	32.52	sp|P23786|CPT2_HUMAN	Carnitine O-palmitoyltransferase 2, mitochondrial OS=Homo sapiens GN=CPT2 PE=1 SV=2	19	0.943845	0.161846	1.08713
183	35.94	35.94	30.91	27.06	26.31	tr|G3V2B8|G3V2B8_HUMAN	Methylenetetrahydrofolate dehydrogenase (NADP+ dependent) 1, methenyltetrahydrofolate cyclohydrolase, formyltetrahydrofolate synthetase OS=Homo sapiens GN=MTHFD1 PE=3 SV=1	22	0.961292	0.368127	1.0949
183	0	35.94	30.91	27.06	26.31	sp|P11586|C1TC_HUMAN	C-1-tetrahydrofolate synthase, cytoplasmic OS=Homo sapiens GN=MTHFD1 PE=1 SV=3	22
183	0	35.85	32.94	24.8	24.12	tr|F5H2F4|F5H2F4_HUMAN	Methylenetetrahydrofolate dehydrogenase (NADP+ dependent) 1, methenyltetrahydrofolate cyclohydrolase, formyltetrahydrofolate synthetase OS=Homo sapiens GN=MTHFD1 PE=3 SV=1	22
184	35.81	35.81	27.28	25.36	25.36	sp|O60716-21|CTND1_HUMAN	Isoform 3A of Catenin delta-1 OS=Homo sapiens GN=CTNND1	19	1.02697	0.53596	1.09328
184	0	34.89	26.58	22.11	22.11	tr|E9PIE5|E9PIE5_HUMAN	Catenin (cadherin-associated protein), delta 1 OS=Homo sapiens GN=CTNND1 PE=4 SV=1	19
184	0	34.85	25.77	21.44	21.44	tr|F8WA43|F8WA43_HUMAN	Catenin (cadherin-associated protein), delta 1 OS=Homo sapiens GN=CTNND1 PE=4 SV=1	19
184	0	36.88	25.31	22.21	22.21	sp|O60716|CTND1_HUMAN	Catenin delta-1 OS=Homo sapiens GN=CTNND1 PE=1 SV=1	20
184	0	34.91	25.52	22.23	22.23	sp|O60716-8|CTND1_HUMAN	Isoform 1 of Catenin delta-1 OS=Homo sapiens GN=CTNND1	19
184	0	36.93	26.26	23.04	23.04	sp|O60716-5|CTND1_HUMAN	Isoform 1A of Catenin delta-1 OS=Homo sapiens GN=CTNND1	20
184	0	36.89	25.47	22.35	22.35	sp|O60716-2|CTND1_HUMAN	Isoform 1AB of Catenin delta-1 OS=Homo sapiens GN=CTNND1	20
184	0	36.92	26.09	22.9	22.9	sp|O60716-3|CTND1_HUMAN	Isoform 1AC of Catenin delta-1 OS=Homo sapiens GN=CTNND1	20
184	0	34.87	24.73	21.55	21.55	sp|O60716-6|CTND1_HUMAN	Isoform 1B of Catenin delta-1 OS=Homo sapiens GN=CTNND1	19
184	0	34.85	24.58	21.41	21.41	sp|O60716-4|CTND1_HUMAN	Isoform 1BC of Catenin delta-1 OS=Homo sapiens GN=CTNND1	19
184	0	34.89	25.35	22.09	22.09	sp|O60716-7|CTND1_HUMAN	Isoform 1C of Catenin delta-1 OS=Homo sapiens GN=CTNND1	19
184	0	33.78	26.66	23.17	23.17	sp|O60716-16|CTND1_HUMAN	Isoform 2 of Catenin delta-1 OS=Homo sapiens GN=CTNND1	18
184	0	35.78	27.42	24	24	sp|O60716-13|CTND1_HUMAN	Isoform 2A of Catenin delta-1 OS=Homo sapiens GN=CTNND1	19
184	0	35.75	26.54	23.24	23.24	sp|O60716-10|CTND1_HUMAN	Isoform 2AB of Catenin delta-1 OS=Homo sapiens GN=CTNND1	19
184	0	35.75	26.37	23.09	23.09	sp|O60716-9|CTND1_HUMAN	Isoform 2ABC of Catenin delta-1 OS=Homo sapiens GN=CTNND1	19
184	0	35.78	27.23	23.84	23.84	sp|O60716-11|CTND1_HUMAN	Isoform 2AC of Catenin delta-1 OS=Homo sapiens GN=CTNND1	19
184	0	33.75	25.79	22.41	22.41	sp|O60716-14|CTND1_HUMAN	Isoform 2B of Catenin delta-1 OS=Homo sapiens GN=CTNND1	18
184	0	33.73	25.62	22.26	22.26	sp|O60716-12|CTND1_HUMAN	Isoform 2BC of Catenin delta-1 OS=Homo sapiens GN=CTNND1	18
184	0	33.75	26.47	23.01	23.01	sp|O60716-15|CTND1_HUMAN	Isoform 2C of Catenin delta-1 OS=Homo sapiens GN=CTNND1	18
184	0	33.81	26.48	24.51	24.51	sp|O60716-24|CTND1_HUMAN	Isoform 3 of Catenin delta-1 OS=Homo sapiens GN=CTNND1	18
184	0	35.78	26.36	24.51	24.51	sp|O60716-18|CTND1_HUMAN	Isoform 3AB of Catenin delta-1 OS=Homo sapiens GN=CTNND1	19
184	0	35.78	26.18	24.34	24.34	sp|O60716-17|CTND1_HUMAN	Isoform 3ABC of Catenin delta-1 OS=Homo sapiens GN=CTNND1	19
184	0	35.81	27.09	25.18	25.18	sp|O60716-19|CTND1_HUMAN	Isoform 3AC of Catenin delta-1 OS=Homo sapiens GN=CTNND1	19
184	0	33.78	25.56	23.66	23.66	sp|O60716-22|CTND1_HUMAN	Isoform 3B of Catenin delta-1 OS=Homo sapiens GN=CTNND1	18
184	0	33.78	25.38	23.49	23.49	sp|O60716-20|CTND1_HUMAN	Isoform 3BC of Catenin delta-1 OS=Homo sapiens GN=CTNND1	18
184	0	33.81	26.28	24.33	24.33	sp|O60716-23|CTND1_HUMAN	Isoform 3C of Catenin delta-1 OS=Homo sapiens GN=CTNND1	18
184	0	36.93	26.87	22.92	22.92	tr|C9JZR2|C9JZR2_HUMAN	Uncharacterized protein OS=Homo sapiens GN=CTNND1 PE=4 SV=2	20
185	35.38	38.09	70.63	68.12	66.25	sp|P08758|ANXA5_HUMAN	Annexin A5 OS=Homo sapiens GN=ANXA5 PE=1 SV=2	23	0.986242	0.753674	1.0973
186	34.8	34.8	51.49	40.26	37.75	sp|Q13724|MOGS_HUMAN	Mannosyl-oligosaccharide glucosidase OS=Homo sapiens GN=MOGS PE=1 SV=5	19	0.957233	0.30285	1.09094
187	34.73	34.73	77.14	65.31	65.31	sp|P63104|1433Z_HUMAN	14-3-3 protein zeta/delta OS=Homo sapiens GN=YWHAZ PE=1 SV=1	24	1.04718	0.483167	1.14892
188	34.67	34.67	67.47	64.36	64.36	sp|P00491|PNPH_HUMAN	Purine nucleoside phosphorylase OS=Homo sapiens GN=PNP PE=1 SV=2	24	1.02438	0.662373	1.1212
189	34.65	34.65	56.31	48.13	46.73	tr|Q5T6W5|Q5T6W5_HUMAN	Heterogeneous nuclear ribonucleoprotein K OS=Homo sapiens GN=HNRNPK PE=2 SV=1	23	1.0702
189	0	34.65	57.76	49.57	48.28	sp|P61978-2|HNRPK_HUMAN	Isoform 2 of Heterogeneous nuclear ribonucleoprotein K OS=Homo sapiens GN=HNRNPK	23
189	0	34.65	55.45	46.82	45.45	sp|P61978-3|HNRPK_HUMAN	Isoform 3 of Heterogeneous nuclear ribonucleoprotein K OS=Homo sapiens GN=HNRNPK	23
190	34.56	34.56	48.87	46.2	43.53	tr|B4DTG2|B4DTG2_HUMAN	Eukaryotic translation elongation factor 1 gamma OS=Homo sapiens GN=EEF1G PE=2 SV=1	19	0.971215	0.525317	1.10044
190	0	34.56	54.46	51.49	48.51	sp|P26641|EF1G_HUMAN	Elongation factor 1-gamma OS=Homo sapiens GN=EEF1G PE=1 SV=3	19
191	34.32	34.32	40.34	31.23	30.11	sp|P07384|CAN1_HUMAN	Calpain-1 catalytic subunit OS=Homo sapiens GN=CAPN1 PE=1 SV=1	20	0.953361	0.27996	1.09477
192	34.29	34.33	39.04	24.92	24.09	sp|P33176|KINH_HUMAN	Kinesin-1 heavy chain OS=Homo sapiens GN=KIF5B PE=1 SV=1	20	0.968904	0.530374	1.11165
193	34.21	36.21	46.33	32.61	32.61	tr|E9PGK1|E9PGK1_HUMAN	Annexin A6 OS=Homo sapiens GN=ANXA6 PE=3 SV=1	18
193	0	36.21	44.13	31.05	31.05	sp|P08133|ANXA6_HUMAN	Annexin A6 OS=Homo sapiens GN=ANXA6 PE=1 SV=3	18
194	34.11	34.11	54.68	43.1	40.39	sp|P00738|HPT_HUMAN	Haptoglobin OS=Homo sapiens GN=HP PE=1 SV=1	24	1.15248	0.00506262	1.09795
194	0	32.08	51.31	41.1	39.53	tr|H0Y300|H0Y300_HUMAN	Haptoglobin OS=Homo sapiens GN=HP PE=4 SV=1	21
195	34.1	34.1	41.03	31.67	31.67	sp|P17858|K6PL_HUMAN	6-phosphofructokinase, liver type OS=Homo sapiens GN=PFKL PE=1 SV=6	20	0.958068	0.330837	1.0955
195	0	34.09	38.69	29.87	29.87	sp|P17858-2|K6PL_HUMAN	Isoform 2 of 6-phosphofructokinase, liver type OS=Homo sapiens GN=PFKL	20
196	34.04	34.04	31.07	27.92	26.54	sp|P54886|P5CS_HUMAN	Delta-1-pyrroline-5-carboxylate synthase OS=Homo sapiens GN=ALDH18A1 PE=1 SV=2	19	0.890315	0.108738	1.15687
196	0	34.04	31.15	27.99	26.61	sp|P54886-2|P5CS_HUMAN	Isoform Short of Delta-1-pyrroline-5-carboxylate synthase OS=Homo sapiens GN=ALDH18A1	19
197	34.01	34.01	36.21	28.75	28.75	sp|O94973|AP2A2_HUMAN	AP-2 complex subunit alpha-2 OS=Homo sapiens GN=AP2A2 PE=1 SV=2	20	1.0118	0.800856	1.10506
197	0	34.01	34.57	28.72	28.72	sp|O94973-2|AP2A2_HUMAN	Isoform 2 of AP-2 complex subunit alpha-2 OS=Homo sapiens GN=AP2A2	20
198	34	34	65.03	63.5	63.5	tr|B7Z6B8|B7Z6B8_HUMAN	Uncharacterized protein OS=Homo sapiens GN=DECR1 PE=2 SV=1	21	0.934917	0.179123	1.10746
198	0	34	63.28	61.79	61.79	sp|Q16698|DECR_HUMAN	2,4-dienoyl-CoA reductase, mitochondrial OS=Homo sapiens GN=DECR1 PE=1 SV=1	21
199	34	34	81.12	71.68	71.68	sp|P60174|TPIS_HUMAN	Triosephosphate isomerase OS=Homo sapiens GN=TPI1 PE=1 SV=3	24	1.15889	0.00182479	1.08803
199	0	34	89.16	82.33	82.33	sp|P60174-1|TPIS_HUMAN	Isoform 2 of Triosephosphate isomerase OS=Homo sapiens GN=TPI1	24
200	34	34	51.86	50	50	sp|Q6XQN6|PNCB_HUMAN	Nicotinate phosphoribosyltransferase OS=Homo sapiens GN=NAPRT1 PE=1 SV=2	20	0.929636	0.403505	1.19922
200	0	32	47.09	45.33	45.33	sp|Q6XQN6-2|PNCB_HUMAN	Isoform 2 of Nicotinate phosphoribosyltransferase OS=Homo sapiens GN=NAPRT1	19
200	0	32	49.52	47.62	47.62	sp|Q6XQN6-3|PNCB_HUMAN	Isoform 3 of Nicotinate phosphoribosyltransferase OS=Homo sapiens GN=NAPRT1	19
200	0	32	47.17	45.41	45.41	tr|C9JC60|C9JC60_HUMAN	Nicotinate phosphoribosyltransferase domain containing 1 OS=Homo sapiens GN=NAPRT1 PE=4 SV=1	19
201	34	34	48.16	40.51	40.51	sp|P22626|ROA2_HUMAN	Heterogeneous nuclear ribonucleoproteins A2/B1 OS=Homo sapiens GN=HNRNPA2B1 PE=1 SV=2	18	1.05955	0.296133	1.12522
201	0	32	47.21	39.3	39.3	sp|P22626-2|ROA2_HUMAN	Isoform A2 of Heterogeneous nuclear ribonucleoproteins A2/B1 OS=Homo sapiens GN=HNRNPA2B1	17
202	33.83	33.83	38.79	36.03	36.03	tr|E9PAQ6|E9PAQ6_HUMAN	Uncharacterized protein OS=Homo sapiens GN=CCT3 PE=3 SV=1	17	0.9976	0.95122	1.08581
202	0	33.83	38.72	35.96	35.96	sp|P49368|TCPG_HUMAN	T-complex protein 1 subunit gamma OS=Homo sapiens GN=CCT3 PE=1 SV=4	17
203	33.73	33.73	53	46.76	45.32	sp|P15086|CBPB1_HUMAN	Carboxypeptidase B OS=Homo sapiens GN=CPB1 PE=1 SV=4	17	0.926746	0.115383	1.10186
204	33.6	33.6	21.27	13.62	12.54	sp|P49327|FAS_HUMAN	Fatty acid synthase OS=Homo sapiens GN=FASN PE=1 SV=3	20	0.95636	0.408866	1.11898
205	33.55	33.55	35.7	32.83	31.74	sp|P06396-2|GELS_HUMAN	Isoform 2 of Gelsolin OS=Homo sapiens GN=GSN	21	1.15307	0.00532576	1.09824
205	0	33.54	35.18	32.35	31.27	tr|B7Z373|B7Z373_HUMAN	Gelsolin (Amyloidosis, Finnish type), isoform CRA_b OS=Homo sapiens GN=GSN PE=2 SV=1	21
205	0	33.49	35.55	30.69	29.67	sp|P06396|GELS_HUMAN	Gelsolin OS=Homo sapiens GN=GSN PE=1 SV=1	21
205	0	33.54	35.32	32.48	31.39	tr|F5H1A8|F5H1A8_HUMAN	Gelsolin OS=Homo sapiens GN=GSN PE=4 SV=1	21
205	0	31.55	34.89	31.91	30.78	tr|F5H8M4|F5H8M4_HUMAN	Gelsolin OS=Homo sapiens GN=GSN PE=4 SV=1	20
205	0	31.54	33.15	30.21	29.09	tr|F8WA45|F8WA45_HUMAN	Gelsolin OS=Homo sapiens GN=GSN PE=4 SV=1	20
206	33.48	33.48	65.12	51.63	51.63	sp|P00505|AATM_HUMAN	Aspartate aminotransferase, mitochondrial OS=Homo sapiens GN=GOT2 PE=1 SV=3	18	1.03375	0.4487	1.09518
207	33.26	33.47	36.18	33.43	30.67	sp|P28331|NDUS1_HUMAN	NADH-ubiquinone oxidoreductase 75 kDa subunit, mitochondrial OS=Homo sapiens GN=NDUFS1 PE=1 SV=3	18	0.949164	0.262442	1.10098
207	0	31.74	38.21	35.22	32.24	tr|B4DUC1|B4DUC1_HUMAN	Uncharacterized protein OS=Homo sapiens GN=NDUFS1 PE=2 SV=1	17
208	33.09	33.12	39.27	32.33	26.44	sp|P01833|PIGR_HUMAN	Polymeric immunoglobulin receptor OS=Homo sapiens GN=PIGR PE=1 SV=4	18	1.00253	0.956296	1.10065
209	32.72	32.72	46.44	29.32	27.97	tr|G3XAD8|G3XAD8_HUMAN	Stress-induced-phosphoprotein 1 OS=Homo sapiens GN=STIP1 PE=4 SV=1	16	1.10159	0.0275667	1.08817
209	0	32.69	49.36	31.86	30.39	sp|P31948|STIP1_HUMAN	Stress-induced-phosphoprotein 1 OS=Homo sapiens GN=STIP1 PE=1 SV=1	16
210	32.42	32.42	22.01	16.33	16.33	sp|Q9NYU2-2|UGGG1_HUMAN	Isoform 2 of UDP-glucose:glycoprotein glucosyltransferase 1 OS=Homo sapiens GN=UGGT1	17	0.864709	0.0172488	1.12327
210	0	32.32	21.67	16.08	16.08	sp|Q9NYU2|UGGG1_HUMAN	UDP-glucose:glycoprotein glucosyltransferase 1 OS=Homo sapiens GN=UGGT1 PE=1 SV=3	17
211	32.32	32.32	36.8	29.87	27.73	sp|P08473|NEP_HUMAN	Neprilysin OS=Homo sapiens GN=MME PE=1 SV=2	17	0.893723	0.0307655	1.10597
212	32.3	32.31	49.31	47.69	44.68	sp|Q96I99|SUCB2_HUMAN	Succinyl-CoA ligase [GDP-forming] subunit beta, mitochondrial OS=Homo sapiens GN=SUCLG2 PE=1 SV=2	21	0.94082	0.204644	1.10335
213	32.3	32.3	70.71	61.24	61.24	sp|P40926|MDHM_HUMAN	Malate dehydrogenase, mitochondrial OS=Homo sapiens GN=MDH2 PE=1 SV=3	19	1.12511	0.0124135	1.09248
214	32.3	32.3	48.99	47.17	45.95	sp|O60701|UGDH_HUMAN	UDP-glucose 6-dehydrogenase OS=Homo sapiens GN=UGDH PE=1 SV=1	19	0.942814	0.162223	1.08876
214	0	30.24	50.12	48.01	46.6	tr|B3KUU2|B3KUU2_HUMAN	UDP-glucose 6-dehydrogenase OS=Homo sapiens GN=UGDH PE=2 SV=1	18
215	32.25	32.25	42.28	34.8	34.8	sp|P30153|2AAA_HUMAN	Serine/threonine-protein phosphatase 2A 65 kDa regulatory subunit A alpha isoform OS=Homo sapiens GN=PPP2R1A PE=1 SV=4	22	1.00125	0.978895	1.10577
215	0	32.08	41.45	35.41	35.41	tr|B4DDF7|B4DDF7_HUMAN	Uncharacterized protein OS=Homo sapiens GN=PPP2R1A PE=2 SV=1	22
216	32.17	32.85	51.48	41.98	40.72	tr|B4E1D3|B4E1D3_HUMAN	Fibrinogen beta chain OS=Homo sapiens GN=FGB PE=2 SV=1	19	0.995074	0.909118	1.09541
216	0	32.85	49.69	40.53	39.31	sp|P02675|FIBB_HUMAN	Fibrinogen beta chain OS=Homo sapiens GN=FGB PE=1 SV=2	19
217	32.13	32.13	68.68	63.42	63.42	sp|P08319|ADH4_HUMAN	Alcohol dehydrogenase 4 OS=Homo sapiens GN=ADH4 PE=1 SV=5	20	0.993948	0.929696	1.15952
217	0	32.13	65.41	60.4	60.4	sp|P08319-2|ADH4_HUMAN	Isoform 2 of Alcohol dehydrogenase 4 OS=Homo sapiens GN=ADH4	20
218	32.11	32.11	59.47	58.74	58.74	sp|P16219|ACADS_HUMAN	Short-chain specific acyl-CoA dehydrogenase, mitochondrial OS=Homo sapiens GN=ACADS PE=1 SV=1	24	0.954103	0.291848	1.09598
219	32.09	32.1	62.68	42.61	38.03	sp|P09493-3|TPM1_HUMAN	Isoform 3 of Tropomyosin alpha-1 chain OS=Homo sapiens GN=TPM1	20	0.643074
219	0	30.05	58.8	39.79	35.21	sp|P09493-4|TPM1_HUMAN	Isoform 4 of Tropomyosin alpha-1 chain OS=Homo sapiens GN=TPM1	19
219	0	30.05	64.44	39.79	35.21	tr|D9YZV2|D9YZV2_HUMAN	Tropomyosin 1 (Alpha) isoform 5 OS=Homo sapiens GN=TPM1 PE=3 SV=1	19
220	32.06	32.06	40	26.58	26.58	sp|P47897|SYQ_HUMAN	Glutamine--tRNA ligase OS=Homo sapiens GN=QARS PE=1 SV=1	16	0.920771	0.102612	1.10669
221	32.04	32.04	34.73	22.5	22.5	sp|O14980|XPO1_HUMAN	Exportin-1 OS=Homo sapiens GN=XPO1 PE=1 SV=1	20	0.954712	0.369917	1.11276
222	32.03	32.03	52.27	46.13	46.13	sp|P00326|ADH1G_HUMAN	Alcohol dehydrogenase 1C OS=Homo sapiens GN=ADH1C PE=1 SV=2	21	1.05081	0.507077	1.2081
223	32	36	45.66	40.75	40.75	sp|O75795|UDB17_HUMAN	UDP-glucuronosyltransferase 2B17 OS=Homo sapiens GN=UGT2B17 PE=2 SV=1	27	0.912391	0.0589323	1.1004
224	32	32	74.9	70.37	70.37	sp|P23396|RS3_HUMAN	40S ribosomal protein S3 OS=Homo sapiens GN=RPS3 PE=1 SV=2	18	0.954702	0.294978	1.0953
225	32	32	64.26	61.73	61.73	sp|P16152|CBR1_HUMAN	Carbonyl reductase [NADPH] 1 OS=Homo sapiens GN=CBR1 PE=1 SV=3	29	0.904768	0.0213586	1.08654
226	31.97	31.97	53.41	48.13	47.91	sp|P07099|HYEP_HUMAN	Epoxide hydrolase 1 OS=Homo sapiens GN=EPHX1 PE=1 SV=1	17	0.931063	0.0963823	1.0894
227	31.83	31.83	46.18	38.21	38.21	tr|Q5JYR6|Q5JYR6_HUMAN	Ribophorin II OS=Homo sapiens GN=RPN2 PE=2 SV=1	20	0.944586	0.202787	1.0955
227	0	31.83	45.01	37.24	37.24	sp|P04844|RPN2_HUMAN	Dolichyl-diphosphooligosaccharide--protein glycosyltransferase subunit 2 OS=Homo sapiens GN=RPN2 PE=1 SV=3	20
228	31.83	31.83	38.43	38.43	38.43	sp|P23526|SAHH_HUMAN	Adenosylhomocysteinase OS=Homo sapiens GN=AHCY PE=1 SV=4	17	1.05582	0.240044	1.10048
229	31.71	31.72	20.55	12.22	10.77	sp|O75643|U520_HUMAN	U5 small nuclear ribonucleoprotein 200 kDa helicase OS=Homo sapiens GN=SNRNP200 PE=1 SV=2	16	0.996989	0.946145	1.09919
230	31.67	31.72	51.18	49.22	48.04	sp|P07954|FUMH_HUMAN	Fumarate hydratase, mitochondrial OS=Homo sapiens GN=FH PE=1 SV=3	19	1.01002	0.827177	1.10095
230	0	31.72	55.89	53.75	52.46	sp|P07954-2|FUMH_HUMAN	Isoform Cytoplasmic of Fumarate hydratase, mitochondrial OS=Homo sapiens GN=FH	19
231	31.47	31.47	28.21	21.98	20.33	sp|P12109|CO6A1_HUMAN	Collagen alpha-1(VI) chain OS=Homo sapiens GN=COL6A1 PE=1 SV=3	22	0.937092	0.170104	1.10084
232	31.34	31.34	24.53	16.38	16.38	sp|P26640|SYVC_HUMAN	Valine--tRNA ligase OS=Homo sapiens GN=VARS PE=1 SV=4	17	0.985311	0.735003	1.09575
232	0	31.31	23.97	16.38	16.38	tr|B0V043|B0V043_HUMAN	Valyl-tRNA synthetase OS=Homo sapiens GN=VARS PE=3 SV=1	17
233	31.02	31.02	34.93	26.67	25.65	sp|Q12906-5|ILF3_HUMAN	Isoform 5 of Interleukin enhancer-binding factor 3 OS=Homo sapiens GN=ILF3	17	1.10518	0.0320436	1.0943
233	0	30.97	31.54	24.08	23.17	tr|C9JFV5|C9JFV5_HUMAN	Interleukin enhancer binding factor 3, 90kDa OS=Homo sapiens GN=ILF3 PE=4 SV=1	17
233	0	30.88	28.06	20.49	19.71	tr|G5E9M5|G5E9M5_HUMAN	Interleukin enhancer binding factor 3, 90kDa, isoform CRA_b OS=Homo sapiens GN=ILF3 PE=4 SV=1	17
233	0	30.88	28.19	20.58	19.8	sp|Q12906|ILF3_HUMAN	Interleukin enhancer-binding factor 3 OS=Homo sapiens GN=ILF3 PE=1 SV=3	17
233	0	31.01	34.33	26.21	25.21	sp|Q12906-2|ILF3_HUMAN	Isoform 2 of Interleukin enhancer-binding factor 3 OS=Homo sapiens GN=ILF3	17
233	0	30.97	31.54	24.08	23.17	sp|Q12906-3|ILF3_HUMAN	Isoform 3 of Interleukin enhancer-binding factor 3 OS=Homo sapiens GN=ILF3	17
233	0	31.02	34.53	26.36	25.36	sp|Q12906-4|ILF3_HUMAN	Isoform 4 of Interleukin enhancer-binding factor 3 OS=Homo sapiens GN=ILF3	17
233	0	31.01	34.14	26.06	25.07	sp|Q12906-6|ILF3_HUMAN	Isoform 6 of Interleukin enhancer-binding factor 3 OS=Homo sapiens GN=ILF3	17
234	30.9	30.9	31.55	25.98	24.79	sp|P11216|PYGB_HUMAN	Glycogen phosphorylase, brain form OS=Homo sapiens GN=PYGB PE=1 SV=5	16	0.97852	0.630426	1.09932
235	30.87	30.87	67.46	67.46	65.42	sp|P50225|ST1A1_HUMAN	Sulfotransferase 1A1 OS=Homo sapiens GN=SULT1A1 PE=1 SV=3	19	0.879119	0.311096	1.51053
236	30.82	30.84	22.51	15.64	15.64	sp|Q9UM54-5|MYO6_HUMAN	Isoform 5 of Unconventional myosin-VI OS=Homo sapiens GN=MYO6	16	0.891859	0.0208747	1.09864
236	0	30.79	21.95	15.25	15.25	sp|Q9UM54-1|MYO6_HUMAN	Isoform 1 of Unconventional myosin-VI OS=Homo sapiens GN=MYO6	16
236	0	30.83	22.35	15.53	15.53	sp|Q9UM54-2|MYO6_HUMAN	Isoform 2 of Unconventional myosin-VI OS=Homo sapiens GN=MYO6	16
236	0	30.79	21.95	15.25	15.25	sp|Q9UM54-4|MYO6_HUMAN	Isoform 4 of Unconventional myosin-VI OS=Homo sapiens GN=MYO6	16
236	0	30.79	21.95	15.25	15.25	sp|Q9UM54-6|MYO6_HUMAN	Isoform 6 of Unconventional myosin-VI OS=Homo sapiens GN=MYO6	16
236	0	30.79	21.93	15.24	15.24	tr|E7EW20|E7EW20_HUMAN	Myosin VI OS=Homo sapiens GN=MYO6 PE=4 SV=1	16
236	0	30.79	21.79	15.15	15.15	sp|Q9UM54|MYO6_HUMAN	Unconventional myosin-VI OS=Homo sapiens GN=MYO6 PE=1 SV=4	16
237	30.82	30.82	73.29	70.89	70.89	tr|Q32Q12|Q32Q12_HUMAN	Nucleoside diphosphate kinase OS=Homo sapiens GN=NME1-NME2 PE=2 SV=1	22	1.10604	0.177057	1.1721
237	0	30.82	80.15	77.53	77.53	sp|P22392-2|NDKB_HUMAN	Isoform 3 of Nucleoside diphosphate kinase B OS=Homo sapiens GN=NME2	22
238	30.77	30.77	55.79	53.19	51.3	sp|P50440|GATM_HUMAN	Glycine amidinotransferase, mitochondrial OS=Homo sapiens GN=GATM PE=1 SV=1	17	0.871608	0.00965274	1.10384
238	0	30.77	60.36	57.54	55.5	sp|P50440-2|GATM_HUMAN	Isoform 2 of Glycine amidinotransferase, mitochondrial OS=Homo sapiens GN=GATM	17
238	0	28.75	58.57	55.75	53.71	sp|P50440-3|GATM_HUMAN	Isoform 3 of Glycine amidinotransferase, mitochondrial OS=Homo sapiens GN=GATM	16
239	30.76	30.76	56.95	53.86	52.54	sp|P22695|QCR2_HUMAN	Cytochrome b-c1 complex subunit 2, mitochondrial OS=Homo sapiens GN=UQCRC2 PE=1 SV=3	19	0.912118	0.0413039	1.09171
240	30.47	30.47	58.29	56.45	55.07	sp|O60664|PLIN3_HUMAN	Perilipin-3 OS=Homo sapiens GN=PLIN3 PE=1 SV=3	20	0.989054	0.862193	1.14286
241	30.35	30.35	48.04	37.57	36.45	sp|Q02252|MMSA_HUMAN	Methylmalonate-semialdehyde dehydrogenase [acylating], mitochondrial OS=Homo sapiens GN=ALDH6A1 PE=1 SV=2	16	0.900782	0.0607635	1.11618
242	30.31	30.31	27.28	25.11	23.4	sp|Q14974|IMB1_HUMAN	Importin subunit beta-1 OS=Homo sapiens GN=KPNB1 PE=1 SV=2	20	1.00807	0.892229	1.13305
243	30.29	30.29	64.23	61.21	60.45	sp|P42765|THIM_HUMAN	3-ketoacyl-CoA thiolase, mitochondrial OS=Homo sapiens GN=ACAA2 PE=1 SV=2	21	0.991819	0.865997	1.10859
244	30.24	30.24	25.16	22.87	21.93	sp|O60763|USO1_HUMAN	General vesicular transport factor p115 OS=Homo sapiens GN=USO1 PE=1 SV=2	18	0.945337	0.246062	1.10473
244	0	28.14	22.82	19.84	18.91	sp|O60763-2|USO1_HUMAN	Isoform 2 of General vesicular transport factor p115 OS=Homo sapiens GN=USO1	17
245	30.21	32.26	56.83	45.37	43.83	sp|Q9Y2T3|GUAD_HUMAN	Guanine deaminase OS=Homo sapiens GN=GDA PE=1 SV=1	19	0.902979	0.0696042	1.11786
245	0	32.26	54.78	43.74	42.25	sp|Q9Y2T3-3|GUAD_HUMAN	Isoform 3 of Guanine deaminase OS=Homo sapiens GN=GDA	19
246	30.11	30.11	75.76	73.23	73.23	sp|P32119|PRDX2_HUMAN	Peroxiredoxin-2 OS=Homo sapiens GN=PRDX2 PE=1 SV=5	20	0.972858	0.609408	1.12206
247	30.08	30.12	43.92	35.17	34.04	sp|Q16134|ETFD_HUMAN	Electron transfer flavoprotein-ubiquinone oxidoreductase, mitochondrial OS=Homo sapiens GN=ETFDH PE=1 SV=2	20	0.95928	0.317519	1.09022
248	30.07	30.07	69.88	62.65	62.65	sp|Q06323|PSME1_HUMAN	Proteasome activator complex subunit 1 OS=Homo sapiens GN=PSME1 PE=1 SV=1	21	1.16772	0.00264873	1.09625
248	0	28.07	69.53	61.8	61.8	tr|H0YNE3|H0YNE3_HUMAN	Proteasome (prosome, macropain) activator subunit 1 (PA28 alpha) OS=Homo sapiens GN=PSME1 PE=4 SV=1	19
248	0	28.07	64.8	57.6	57.6	tr|A6NJG9|A6NJG9_HUMAN	Proteasome (prosome, macropain) activator subunit 1 (PA28 alpha) OS=Homo sapiens GN=PSME1 PE=4 SV=2	19
249	30	30	36.12	26.65	26.65	sp|O60506|HNRPQ_HUMAN	Heterogeneous nuclear ribonucleoprotein Q OS=Homo sapiens GN=SYNCRIP PE=1 SV=2	15	0.994937	0.924735	1.12546
249	0	30	34.18	28.23	28.23	sp|O60506-2|HNRPQ_HUMAN	Isoform 2 of Heterogeneous nuclear ribonucleoprotein Q OS=Homo sapiens GN=SYNCRIP	15
249	0	30	39.68	29.54	29.54	sp|O60506-3|HNRPQ_HUMAN	Isoform 3 of Heterogeneous nuclear ribonucleoprotein Q OS=Homo sapiens GN=SYNCRIP	15
249	0	30	37.76	31.5	31.5	sp|O60506-4|HNRPQ_HUMAN	Isoform 4 of Heterogeneous nuclear ribonucleoprotein Q OS=Homo sapiens GN=SYNCRIP	15
250	29.85	29.85	39.38	38.27	38.27	sp|P01871|IGHM_HUMAN	Ig mu chain C region OS=Homo sapiens GN=IGHM PE=1 SV=3	18	1.14706	0.00415596	1.08919
250	0	29.85	37.63	36.58	36.58	sp|P01871-2|IGHM_HUMAN	Isoform 2 of Ig mu chain C region OS=Homo sapiens GN=IGHM	18
251	29.8	29.8	36.58	27.63	27.63	tr|E7EPL4|E7EPL4_HUMAN	Pyridoxal-dependent decarboxylase domain containing 1 OS=Homo sapiens GN=PDXDC1 PE=3 SV=1	16	0.98331	0.811149	1.16077
251	0	29.77	33.5	26.65	26.65	sp|Q6P996|PDXD1_HUMAN	Pyridoxal-dependent decarboxylase domain-containing protein 1 OS=Homo sapiens GN=PDXDC1 PE=1 SV=2	16
252	29.8	29.8	48.28	39.16	39.16	sp|P60842|IF4A1_HUMAN	Eukaryotic initiation factor 4A-I OS=Homo sapiens GN=EIF4A1 PE=1 SV=1	15	0.934556	0.285378	1.14843
253	29.7	29.7	32.41	19.54	19.54	sp|P50570|DYN2_HUMAN	Dynamin-2 OS=Homo sapiens GN=DNM2 PE=1 SV=2	15	1.23668	0.29915	3.93835
253	0	29.7	32.22	19.63	19.63	sp|P50570-2|DYN2_HUMAN	Isoform 2 of Dynamin-2 OS=Homo sapiens GN=DNM2	15
254	29.7	29.7	36.82	30.57	29.56	sp|P27824|CALX_HUMAN	Calnexin OS=Homo sapiens GN=CANX PE=1 SV=2	17	1.03963	0.430046	1.10805
255	29.58	29.61	33.73	23.81	23.81	tr|A8K968|A8K968_HUMAN	Erythrocyte membrane protein band 4.1-like 3 OS=Homo sapiens GN=EPB41L3 PE=2 SV=1	16	0.903623	0.196138	1.18594
255	0	29.53	30.06	20.81	20.81	sp|Q9Y2J2-2|E41L3_HUMAN	Isoform B of Band 4.1-like protein 3 OS=Homo sapiens GN=EPB41L3	16
256	29.51	29.51	50.76	50.76	48.94	sp|Q14914|PTGR1_HUMAN	Prostaglandin reductase 1 OS=Homo sapiens GN=PTGR1 PE=1 SV=2	17	0.867371	0.00286001	1.08895
257	29.45	29.45	45.26	40	35.37	sp|Q01518|CAP1_HUMAN	Adenylyl cyclase-associated protein 1 OS=Homo sapiens GN=CAP1 PE=1 SV=5	17	1.03735	0.456251	1.10809
257	0	28.72	46.24	39.38	37.17	tr|F5H6Z3|F5H6Z3_HUMAN	Adenylyl cyclase-associated protein OS=Homo sapiens GN=CAP1 PE=3 SV=1	17
257	0	27.41	45.15	39.87	35.23	sp|Q01518-2|CAP1_HUMAN	Isoform 2 of Adenylyl cyclase-associated protein 1 OS=Homo sapiens GN=CAP1	15
258	29.11	29.11	37.37	31.17	28.8	sp|P16435|NCPR_HUMAN	NADPH--cytochrome P450 reductase OS=Homo sapiens GN=POR PE=1 SV=2	17	0.872114	0.013247	1.1091
259	29.07	29.07	41.59	39.37	32.9	sp|P48643|TCPE_HUMAN	T-complex protein 1 subunit epsilon OS=Homo sapiens GN=CCT5 PE=1 SV=1	18	0.966771	0.485756	1.10654
259	0	28.05	43.14	40.76	35.39	tr|B7ZAR1|B7ZAR1_HUMAN	Chaperonin containing TCP1, subunit 5 (epsilon) OS=Homo sapiens GN=CCT5 PE=2 SV=1	18
259	0	28.05	41.73	39.42	34.23	tr|E9PCA1|E9PCA1_HUMAN	Chaperonin containing TCP1, subunit 5 (epsilon) OS=Homo sapiens GN=CCT5 PE=3 SV=1	18
259	0	26.96	37.94	35.6	28.79	tr|E7EWW2|E7EWW2_HUMAN	Chaperonin containing TCP1, subunit 5 (epsilon) OS=Homo sapiens GN=CCT5 PE=3 SV=2	16
259	0	26.96	40.12	37.65	30.45	tr|E7ENZ3|E7ENZ3_HUMAN	Chaperonin containing TCP1, subunit 5 (epsilon) OS=Homo sapiens GN=CCT5 PE=4 SV=1	16
260	29.01	29.01	69.38	69.38	65.63	tr|E9PP50|E9PP50_HUMAN	Cofilin 1 (non-muscle) (Fragment) OS=Homo sapiens GN=CFL1 PE=4 SV=1	16	1.10667	0.0681171	1.11648
260	0	29.01	54.41	54.41	51.47	tr|E9PK25|E9PK25_HUMAN	Cofilin 1 (non-muscle) OS=Homo sapiens GN=CFL1 PE=4 SV=1	16
260	0	26.99	70.47	70.47	66.44	tr|G3V1A4|G3V1A4_HUMAN	Cofilin 1 (Non-muscle), isoform CRA_a OS=Homo sapiens GN=CFL1 PE=4 SV=1	15
260	0	29.01	66.87	66.87	63.25	sp|P23528|COF1_HUMAN	Cofilin-1 OS=Homo sapiens GN=CFL1 PE=1 SV=3	16
261	28.89	28.89	64.08	52.24	49.8	sp|Q96DG6|CMBL_HUMAN	Carboxymethylenebutenolidase homolog OS=Homo sapiens GN=CMBL PE=1 SV=1	19	0.896138	0.0289674	1.1015
262	28.68	28.68	41.6	34.8	33.6	sp|P80404|GABT_HUMAN	4-aminobutyrate aminotransferase, mitochondrial OS=Homo sapiens GN=ABAT PE=1 SV=3	17	0.860069	0.00310738	1.09494
263	28.58	30	58.8	52.43	52.43	sp|P02647|APOA1_HUMAN	Apolipoprotein A-I OS=Homo sapiens GN=APOA1 PE=1 SV=1	19	1.06878	0.154376	1.09939
264	28.54	28.54	56.33	46.77	46.77	sp|P37059|DHB2_HUMAN	Estradiol 17-beta-dehydrogenase 2 OS=Homo sapiens GN=HSD17B2 PE=1 SV=1	18	0.876097	0.0167094	1.10933
265	28.53	28.53	50	50	47.37	sp|P61158|ARP3_HUMAN	Actin-related protein 3 OS=Homo sapiens GN=ACTR3 PE=1 SV=3	16	0.968848	0.50435	1.10467
265	0	26.51	51.5	51.5	48.5	tr|B4DXW1|B4DXW1_HUMAN	ARP3 actin-related protein 3 homolog (yeast) OS=Homo sapiens GN=ACTR3 PE=2 SV=1	15
266	28.52	28.52	11.93	5.58	5.58	sp|P98160|PGBM_HUMAN	Basement membrane-specific heparan sulfate proteoglycan core protein OS=Homo sapiens GN=HSPG2 PE=1 SV=4	18	0.957796	0.400823	1.11265
267	28.52	28.52	48.28	45.32	45.32	sp|Q9BS26|ERP44_HUMAN	Endoplasmic reticulum resident protein 44 OS=Homo sapiens GN=ERP44 PE=1 SV=1	16	0.98582	0.769176	1.10923
268	28.28	30.3	55.37	49.4	44.87	sp|P15085|CBPA1_HUMAN	Carboxypeptidase A1 OS=Homo sapiens GN=CPA1 PE=1 SV=2	17	1.09088	0.0730609	1.10114
269	28.18	28.18	57.85	51.29	49.41	sp|P24752|THIL_HUMAN	Acetyl-CoA acetyltransferase, mitochondrial OS=Homo sapiens GN=ACAT1 PE=1 SV=1	15	0.945709	0.258738	1.10748
270	28.16	28.16	73.02	50.7	50.7	sp|P09429|HMGB1_HUMAN	High mobility group protein B1 OS=Homo sapiens GN=HMGB1 PE=1 SV=3	19	1.11992	0.0586666	1.12567
271	28.14	28.14	30.38	23.07	22.45	sp|P55060|XPO2_HUMAN	Exportin-2 OS=Homo sapiens GN=CSE1L PE=1 SV=3	15	1.01048	0.822644	1.10343
271	0	26.14	30.38	22.62	21.97	tr|F8W904|F8W904_HUMAN	CSE1 chromosome segregation 1-like (yeast) OS=Homo sapiens GN=CSE1L PE=4 SV=1	14
271	0	28.14	31.22	23.7	23.07	sp|P55060-3|XPO2_HUMAN	Isoform 3 of Exportin-2 OS=Homo sapiens GN=CSE1L	15
272	28.05	32.05	64.31	62.35	62.35	sp|P62258|1433E_HUMAN	14-3-3 protein epsilon OS=Homo sapiens GN=YWHAE PE=1 SV=1	24	1.07867	0.116928	1.10229
272	0	30.05	66.52	64.38	64.38	sp|P62258-2|1433E_HUMAN	Isoform SV of 14-3-3 protein epsilon OS=Homo sapiens GN=YWHAE	23
273	28.04	32.66	31.42	21.83	19.47	sp|O00159|MYO1C_HUMAN	Unconventional myosin-Ic OS=Homo sapiens GN=MYO1C PE=1 SV=4	16	0.865944	0.0117328	1.1125
273	0	32.5	30.64	20.72	20.14	sp|O00159-2|MYO1C_HUMAN	Isoform 2 of Unconventional myosin-Ic OS=Homo sapiens GN=MYO1C	16
273	0	32.46	30.17	20.4	19.83	sp|O00159-3|MYO1C_HUMAN	Isoform 3 of Unconventional myosin-Ic OS=Homo sapiens GN=MYO1C	16
273	0	32.46	32.15	20.5	19.92	tr|F5H6E2|F5H6E2_HUMAN	Myosin IC OS=Homo sapiens GN=MYO1C PE=4 SV=1	16
273	0	32.46	30.17	20.4	19.83	tr|F5H3W9|F5H3W9_HUMAN	Myosin IC OS=Homo sapiens GN=MYO1C PE=4 SV=1	16
274	28.01	28.01	49.01	39.16	39.16	tr|E7EWF1|E7EWF1_HUMAN	Ribosomal protein L4 OS=Homo sapiens GN=RPL4 PE=4 SV=1	17	1.01607	0.754017	1.11441
274	0	28.01	46.6	37.24	37.24	sp|P36578|RL4_HUMAN	60S ribosomal protein L4 OS=Homo sapiens GN=RPL4 PE=1 SV=5	17
275	28	30	60.09	42.08	42.08	sp|Q02818|NUCB1_HUMAN	Nucleobindin-1 OS=Homo sapiens GN=NUCB1 PE=1 SV=4	16	1.06795	0.186347	1.10812
276	28	28	84.91	72.41	72.41	sp|P54819-2|KAD2_HUMAN	Isoform 2 of Adenylate kinase 2, mitochondrial OS=Homo sapiens GN=AK2	17	1.06946	0.236187	1.12451
276	0	26	83.62	71.12	71.12	tr|F8W1A4|F8W1A4_HUMAN	Adenylate kinase 2 OS=Homo sapiens GN=AK2 PE=3 SV=1	16
276	0	26	81.17	69.04	69.04	sp|P54819|KAD2_HUMAN	Adenylate kinase 2, mitochondrial OS=Homo sapiens GN=AK2 PE=1 SV=2	16
277	28	28	40.66	39.56	39.56	sp|A1L0T0|ILVBL_HUMAN	Acetolactate synthase-like protein OS=Homo sapiens GN=ILVBL PE=1 SV=2	17	0.915163	0.0979022	1.11392
278	28	28	78.52	70.42	70.42	tr|B4DT43|B4DT43_HUMAN	Uncharacterized protein OS=Homo sapiens GN=ETFA PE=2 SV=1	19	0.962781	0.392336	1.09762
278	0	28	62.46	60.06	60.06	sp|P13804|ETFA_HUMAN	Electron transfer flavoprotein subunit alpha, mitochondrial OS=Homo sapiens GN=ETFA PE=1 SV=1	19
279	28	28	74.63	68.75	68.75	sp|P35232|PHB_HUMAN	Prohibitin OS=Homo sapiens GN=PHB PE=1 SV=1	14	0.86495	0.0203275	1.12452
279	0	26	76.83	70.33	70.33	tr|C9JW96|C9JW96_HUMAN	Prohibitin (Fragment) OS=Homo sapiens GN=PHB PE=4 SV=2	13
280	28	28	45.15	42.23	42.23	sp|P07339|CATD_HUMAN	Cathepsin D OS=Homo sapiens GN=CTSD PE=1 SV=1	22	1.01877	0.697447	1.10713
281	27.97	27.97	40.65	27.71	26.72	tr|B9A067|B9A067_HUMAN	Inner membrane protein, mitochondrial OS=Homo sapiens GN=IMMT PE=4 SV=2	15	0.925847	0.128783	1.10805
281	0	27.95	39.81	27.13	26.17	tr|F8W9I1|F8W9I1_HUMAN	Inner membrane protein, mitochondrial OS=Homo sapiens GN=IMMT PE=4 SV=1	15
281	0	27.92	38.69	26.37	25.44	tr|F5GZ32|F5GZ32_HUMAN	Inner membrane protein, mitochondrial OS=Homo sapiens GN=IMMT PE=4 SV=1	15
281	0	25.94	43.7	27.92	26.86	tr|B8ZZQ7|B8ZZQ7_HUMAN	Inner membrane protein, mitochondrial OS=Homo sapiens GN=IMMT PE=4 SV=2	14
281	0	27.92	38.69	26.37	25.44	sp|Q16891-2|IMMT_HUMAN	Isoform 2 of Mitochondrial inner membrane protein OS=Homo sapiens GN=IMMT	15
281	0	27.95	39.81	27.13	26.17	sp|Q16891-3|IMMT_HUMAN	Isoform 3 of Mitochondrial inner membrane protein OS=Homo sapiens GN=IMMT	15
281	0	27.91	38.13	25.99	25.07	sp|Q16891|IMMT_HUMAN	Mitochondrial inner membrane protein OS=Homo sapiens GN=IMMT PE=1 SV=1	15
282	27.96	27.96	50.4	47.48	47.48	sp|Q16795|NDUA9_HUMAN	NADH dehydrogenase [ubiquinone] 1 alpha subcomplex subunit 9, mitochondrial OS=Homo sapiens GN=NDUFA9 PE=1 SV=2	14	0.873489	0.0290419	1.12599
283	27.95	27.95	43.29	40.91	39.61	sp|P02790|HEMO_HUMAN	Hemopexin OS=Homo sapiens GN=HPX PE=1 SV=2	15	1.11089	0.0251007	1.09413
284	27.9	27.9	48.86	39.02	39.02	sp|P09923|PPBI_HUMAN	Intestinal-type alkaline phosphatase OS=Homo sapiens GN=ALPI PE=1 SV=2	14	0.860801	0.0269527	1.13807
285	27.81	27.81	36.62	25.77	24.65	sp|P48147|PPCE_HUMAN	Prolyl endopeptidase OS=Homo sapiens GN=PREP PE=1 SV=2	14	0.978836	0.68808	1.12099
286	27.65	27.65	25.79	19.53	18.07	sp|P53396|ACLY_HUMAN	ATP-citrate synthase OS=Homo sapiens GN=ACLY PE=1 SV=3	16	0.996096	0.931506	1.10064
286	0	27.58	25.45	18.61	17.23	tr|E7ENH9|E7ENH9_HUMAN	ATP citrate lyase OS=Homo sapiens GN=ACLY PE=4 SV=2	16
286	0	25.65	25.57	18.42	16.96	sp|P53396-2|ACLY_HUMAN	Isoform 2 of ATP-citrate synthase OS=Homo sapiens GN=ACLY	14
287	27.6	27.6	46.59	43.62	36.8	sp|P37837|TALDO_HUMAN	Transaldolase OS=Homo sapiens GN=TALDO1 PE=1 SV=2	15	0.975569	0.551525	1.09038
287	0	25.55	46.86	42.45	35.22	tr|F2Z393|F2Z393_HUMAN	Transaldolase OS=Homo sapiens GN=TALDO1 PE=3 SV=1	13
288	27.26	27.26	48.76	38.61	38.61	sp|P29466|CASP1_HUMAN	Caspase-1 OS=Homo sapiens GN=CASP1 PE=1 SV=1	15	1.01095	0.803217	1.09761
288	0	25.23	48.77	37.6	37.6	tr|G3V169|G3V169_HUMAN	Caspase OS=Homo sapiens GN=CASP1 PE=3 SV=1	14
288	0	27.26	51.44	40.73	40.73	sp|P29466-2|CASP1_HUMAN	Isoform Beta of Caspase-1 OS=Homo sapiens GN=CASP1	15
289	27.23	27.23	63.71	53.63	48.79	sp|P18124|RL7_HUMAN	60S ribosomal protein L7 OS=Homo sapiens GN=RPL7 PE=1 SV=1	18	0.944706	0.208074	1.09718
290	27.22	27.22	40.97	37.89	37.89	tr|Q5T4U5|Q5T4U5_HUMAN	Acyl-CoA dehydrogenase, C-4 to C-12 straight chain OS=Homo sapiens GN=ACADM PE=2 SV=1	18	0.821224	0.00473446	1.12909
290	0	27.22	48.31	44.68	44.68	tr|B7Z9I1|B7Z9I1_HUMAN	Acyl-CoA dehydrogenase, C-4 to C-12 straight chain OS=Homo sapiens GN=ACADM PE=2 SV=1	18
290	0	27.22	43.76	40.47	40.47	sp|P11310-2|ACADM_HUMAN	Isoform 2 of Medium-chain specific acyl-CoA dehydrogenase, mitochondrial OS=Homo sapiens GN=ACADM	18
290	0	27.22	44.18	40.86	40.86	sp|P11310|ACADM_HUMAN	Medium-chain specific acyl-CoA dehydrogenase, mitochondrial OS=Homo sapiens GN=ACADM PE=1 SV=1	18
291	26.99	26.99	44.89	38.22	35.11	sp|Q9Y6N5|SQRD_HUMAN	Sulfide:quinone oxidoreductase, mitochondrial OS=Homo sapiens GN=SQRDL PE=1 SV=1	14	0.976744	0.59799	1.0986
292	26.98	27.03	51.26	45.66	43.14	sp|P27216-2|ANX13_HUMAN	Isoform B of Annexin A13 OS=Homo sapiens GN=ANXA13	14	0.846565	0.0739002	1.20485
292	0	27.03	56.01	51.58	48.73	sp|P27216|ANX13_HUMAN	Annexin A13 OS=Homo sapiens GN=ANXA13 PE=1 SV=3	14
293	26.97	29.13	18.7	12.06	11.84	tr|E7ER45|E7ER45_HUMAN	Maltase-glucoamylase (alpha-glucosidase) OS=Homo sapiens GN=MGAM PE=4 SV=1	16	0.885633	0.172598	1.20018
293	0	28.07	17.93	11.31	10.99	sp|O43451|MGA_HUMAN	Maltase-glucoamylase, intestinal OS=Homo sapiens GN=MGAM PE=1 SV=5	15
294	26.81	26.81	27.68	16.64	16.64	sp|O75533|SF3B1_HUMAN	Splicing factor 3B subunit 1 OS=Homo sapiens GN=SF3B1 PE=1 SV=3	14	0.997378	0.958239	1.11508
295	26.79	26.79	50.68	39.73	38.55	sp|P04746|AMYP_HUMAN	Pancreatic alpha-amylase OS=Homo sapiens GN=AMY2A PE=1 SV=2	21	1.17878	0.159967	1.32513
296	26.72	26.72	69.91	57.87	51.85	sp|P23284|PPIB_HUMAN	Peptidyl-prolyl cis-trans isomerase B OS=Homo sapiens GN=PPIB PE=1 SV=2	16	1.25845	0.000146112	1.09839
297	26.71	26.81	25.26	13.86	12.67	tr|E7EQ04|E7EQ04_HUMAN	Cytoplasmic FMR1 interacting protein 1 OS=Homo sapiens GN=CYFIP1 PE=4 SV=1	13	0.956422	0.367125	1.10849
297	0	26.81	25.3	13.89	12.69	sp|Q7L576|CYFP1_HUMAN	Cytoplasmic FMR1-interacting protein 1 OS=Homo sapiens GN=CYFIP1 PE=1 SV=1	13
298	26.68	26.68	63.35	48.3	46.31	tr|F5H098|F5H098_HUMAN	Malate dehydrogenase OS=Homo sapiens GN=MDH1 PE=3 SV=1	16	1.01311	0.769836	1.09945
298	0	26.68	63.77	50.9	48.8	sp|P40925|MDHC_HUMAN	Malate dehydrogenase, cytoplasmic OS=Homo sapiens GN=MDH1 PE=1 SV=4	16
299	26.46	26.46	44.84	33.84	33.84	tr|E9PBU3|E9PBU3_HUMAN	5-aminoimidazole-4-carboxamide ribonucleotide formyltransferase/IMP cyclohydrolase OS=Homo sapiens GN=ATIC PE=4 SV=1	14	1.08767	0.135253	1.12213
299	0	24.4	44.65	34.33	34.33	tr|F5GWY2|F5GWY2_HUMAN	5-aminoimidazole-4-carboxamide ribonucleotide formyltransferase/IMP cyclohydrolase OS=Homo sapiens GN=ATIC PE=4 SV=1	13
299	0	26.46	44.76	33.78	33.78	sp|P31939|PUR9_HUMAN	Bifunctional purine biosynthesis protein PURH OS=Homo sapiens GN=ATIC PE=1 SV=3	14
300	26.46	26.46	57.28	53.25	42.72	sp|P56470|LEG4_HUMAN	Galectin-4 OS=Homo sapiens GN=LGALS4 PE=1 SV=1	20	0.880749	0.0239158	1.11372
301	26.31	26.94	58.03	52.52	49.64	sp|P12532|KCRU_HUMAN	Creatine kinase U-type, mitochondrial OS=Homo sapiens GN=CKMT1A PE=1 SV=1	18	1.0412	0.422829	1.11263
301	0	24.9	51.34	46.21	43.53	sp|P12532-2|KCRU_HUMAN	Isoform 2 of Creatine kinase U-type, mitochondrial OS=Homo sapiens GN=CKMT1A	17
302	26.29	26.33	36.4	30.39	30.39	tr|E9PAU8|E9PAU8_HUMAN	Carboxylesterase 1 OS=Homo sapiens GN=CES1 PE=4 SV=1	17	1.10325	0.181608	1.16298
302	0	26.33	36.27	30.28	30.28	sp|P23141-2|EST1_HUMAN	Isoform 2 of Liver carboxylesterase 1 OS=Homo sapiens GN=CES1	17
302	0	26.33	36.33	30.34	30.34	sp|P23141|EST1_HUMAN	Liver carboxylesterase 1 OS=Homo sapiens GN=CES1 PE=1 SV=2	17
303	26.12	26.12	60.12	58.61	54.98	sp|O95154|ARK73_HUMAN	Aflatoxin B1 aldehyde reductase member 3 OS=Homo sapiens GN=AKR7A3 PE=1 SV=2	19	0.87515	0.024442	1.1188
304	26.09	26.09	11.9	5.252	5.252	tr|E9PD66|E9PD66_HUMAN	Uncharacterized protein OS=Homo sapiens GN=HUWE1 PE=4 SV=1	15	1.01025	0.932106	1.30664
304	0	26.08	11.87	5.235	5.235	sp|Q7Z6Z7|HUWE1_HUMAN	E3 ubiquitin-protein ligase HUWE1 OS=Homo sapiens GN=HUWE1 PE=1 SV=3	15
304	0	26.09	11.91	5.255	5.255	sp|Q7Z6Z7-2|HUWE1_HUMAN	Isoform 2 of E3 ubiquitin-protein ligase HUWE1 OS=Homo sapiens GN=HUWE1	15
304	0	26.09	11.71	5.246	5.246	sp|Q7Z6Z7-3|HUWE1_HUMAN	Isoform 3 of E3 ubiquitin-protein ligase HUWE1 OS=Homo sapiens GN=HUWE1	15
304	0	26.08	11.86	5.233	5.233	tr|E7EVU8|E7EVU8_HUMAN	Uncharacterized protein OS=Homo sapiens GN=HUWE1 PE=4 SV=1	15
305	26.05	26.05	54.41	48.66	48.66	sp|P30040|ERP29_HUMAN	Endoplasmic reticulum resident protein 29 OS=Homo sapiens GN=ERP29 PE=1 SV=4	15	1.13905	0.0384137	1.12962
306	26.03	28.05	24.65	10.9	10.57	sp|Q14980-2|NUMA1_HUMAN	Isoform 2 of Nuclear mitotic apparatus protein 1 OS=Homo sapiens GN=NUMA1	15	1.13518	0.0294453	1.11803
306	0	28.04	24.49	10.83	10.5	sp|Q14980|NUMA1_HUMAN	Nuclear mitotic apparatus protein 1 OS=Homo sapiens GN=NUMA1 PE=1 SV=2	15
307	26.01	26.01	73.96	72.92	72.92	sp|P30039|PBLD_HUMAN	Phenazine biosynthesis-like domain-containing protein OS=Homo sapiens GN=PBLD PE=1 SV=2	13	0.873881	0.0120582	1.10456
307	0	24.01	75.71	70.36	70.36	tr|C9JIM0|C9JIM0_HUMAN	MAWD binding protein, isoform CRA_a OS=Homo sapiens GN=PBLD PE=4 SV=1	12
308	26	36.43	40.13	34.09	32.75	sp|P14923|PLAK_HUMAN	Junction plakoglobin OS=Homo sapiens GN=JUP PE=1 SV=3	21	0.948919	0.291474	1.10909
309	26	26.05	65.49	59.29	59.29	tr|F8W181|F8W181_HUMAN	60S ribosomal protein L6 (Fragment) OS=Homo sapiens GN=RPL6 PE=3 SV=1	14	0.95392	0.368256	1.11801
309	0	26.05	51.39	46.53	46.53	sp|Q02878|RL6_HUMAN	60S ribosomal protein L6 OS=Homo sapiens GN=RPL6 PE=1 SV=3	14
310	26	26.04	48.2	44.14	44.14	sp|P09210|GSTA2_HUMAN	Glutathione S-transferase A2 OS=Homo sapiens GN=GSTA2 PE=1 SV=4	19	0.92953	0.165317	1.1143
310	0	24.1	47.3	40.99	40.99	sp|P08263|GSTA1_HUMAN	Glutathione S-transferase A1 OS=Homo sapiens GN=GSTA1 PE=1 SV=3	18
311	26	26	61.76	57.05	57.05	sp|Q9Y2S2|CRYL1_HUMAN	Lambda-crystallin homolog OS=Homo sapiens GN=CRYL1 PE=1 SV=3	14	0.889364	0.0335893	1.11238
311	0	24	61.62	56.57	56.57	sp|Q9Y2S2-2|CRYL1_HUMAN	Isoform 2 of Lambda-crystallin homolog OS=Homo sapiens GN=CRYL1	13
312	25.98	25.98	28.16	19.5	18.36	tr|B4DZI8|B4DZI8_HUMAN	Coatomer protein complex, subunit beta 2 (Beta prime), isoform CRA_b OS=Homo sapiens GN=COPB2 PE=2 SV=1	14	0.982793	0.731792	1.11595
312	0	25.94	27.26	18.87	17.77	sp|P35606|COPB2_HUMAN	Coatomer subunit beta' OS=Homo sapiens GN=COPB2 PE=1 SV=2	14
313	25.96	25.96	50.38	46.87	46.87	sp|P22760|AAAD_HUMAN	Arylacetamide deacetylase OS=Homo sapiens GN=AADAC PE=1 SV=5	18	0.736518	6.42815e-05	1.11407
314	25.89	25.89	38.67	28.36	27.07	tr|F5H1Z9|F5H1Z9_HUMAN	Caldesmon 1 OS=Homo sapiens GN=CALD1 PE=4 SV=1	14	1.41279	0.000235456	1.14223
314	0	25.86	36.01	28.73	27.43	tr|E9PGZ1|E9PGZ1_HUMAN	Caldesmon 1 OS=Homo sapiens GN=CALD1 PE=4 SV=1	14
314	0	23.8	35.37	25.31	24.06	tr|E7EX44|E7EX44_HUMAN	Caldesmon 1 OS=Homo sapiens GN=CALD1 PE=4 SV=1	13
314	0	23.54	35.31	17.78	16.9	sp|Q05682|CALD1_HUMAN	Caldesmon OS=Homo sapiens GN=CALD1 PE=1 SV=3	13
314	0	23.8	34.93	25	23.76	sp|Q05682-2|CALD1_HUMAN	Isoform 2 of Caldesmon OS=Homo sapiens GN=CALD1	13
314	0	23.8	35.3	25.27	24.01	sp|Q05682-3|CALD1_HUMAN	Isoform 3 of Caldesmon OS=Homo sapiens GN=CALD1	13
314	0	25.89	39.03	28.62	27.32	sp|Q05682-4|CALD1_HUMAN	Isoform 4 of Caldesmon OS=Homo sapiens GN=CALD1	14
314	0	25.89	39.47	28.95	27.63	sp|Q05682-5|CALD1_HUMAN	Isoform 5 of Caldesmon OS=Homo sapiens GN=CALD1	14
314	0	23.8	34.99	25.04	23.8	tr|A8K0X1|A8K0X1_HUMAN	Uncharacterized protein OS=Homo sapiens GN=CALD1 PE=2 SV=1	13
315	25.85	25.85	74.41	66.14	66.14	sp|P18669|PGAM1_HUMAN	Phosphoglycerate mutase 1 OS=Homo sapiens GN=PGAM1 PE=1 SV=2	16	1.15273	0.015923	1.11621
316	25.83	25.83	62.46	57.23	50.77	sp|P14550|AK1A1_HUMAN	Alcohol dehydrogenase [NADP+] OS=Homo sapiens GN=AKR1A1 PE=1 SV=3	16	0.984732	0.773083	1.12266
317	25.64	25.64	44.14	26.24	26.24	tr|A6NM69|A6NM69_HUMAN	Sterol carrier protein 2 OS=Homo sapiens GN=SCP2 PE=3 SV=2	14	0.94203	0.204668	1.10142
317	0	25.64	40.59	24.13	24.13	sp|P22307|NLTP_HUMAN	Non-specific lipid-transfer protein OS=Homo sapiens GN=SCP2 PE=1 SV=2	14
317	0	23.61	43.13	26.18	26.18	tr|B4DHP6|B4DHP6_HUMAN	Sterol carrier protein 2 OS=Homo sapiens GN=SCP2 PE=2 SV=1	13
317	0	25.64	40.34	25.24	25.24	tr|C9JC79|C9JC79_HUMAN	Sterol carrier protein 2 OS=Homo sapiens GN=SCP2 PE=3 SV=2	14
318	25.52	25.52	33.33	27.17	25.36	tr|B0YIW6|B0YIW6_HUMAN	Archain 1 OS=Homo sapiens GN=ARCN1 PE=4 SV=1	14	0.957614	0.315097	1.09366
318	0	25.52	36.01	29.35	27.4	sp|P48444|COPD_HUMAN	Coatomer subunit delta OS=Homo sapiens GN=ARCN1 PE=1 SV=1	14
319	25.51	25.51	25.83	23.12	23.12	tr|G5E9Y2|G5E9Y2_HUMAN	X-prolyl aminopeptidase (Aminopeptidase P) 1, soluble, isoform CRA_b OS=Homo sapiens GN=XPNPEP1 PE=3 SV=1	14	0.908326	0.0961172	1.12334
319	0	23.48	25.04	22.87	22.87	sp|Q9NQW7-2|XPP1_HUMAN	Isoform 2 of Xaa-Pro aminopeptidase 1 OS=Homo sapiens GN=XPNPEP1	13
319	0	25.51	30.25	27.9	27.9	tr|Q5T6H7|Q5T6H7_HUMAN	X-prolyl aminopeptidase (Aminopeptidase P) 1, soluble OS=Homo sapiens GN=XPNPEP1 PE=2 SV=1	14
319	0	23.48	24.14	21.34	21.34	tr|G8JLB2|G8JLB2_HUMAN	X-prolyl aminopeptidase (aminopeptidase P) 1, soluble OS=Homo sapiens GN=XPNPEP1 PE=4 SV=1	13
319	0	25.51	26.81	24.72	24.72	sp|Q9NQW7|XPP1_HUMAN	Xaa-Pro aminopeptidase 1 OS=Homo sapiens GN=XPNPEP1 PE=1 SV=3	14
320	25.47	25.47	44.81	43.98	43.98	sp|P78417|GSTO1_HUMAN	Glutathione S-transferase omega-1 OS=Homo sapiens GN=GSTO1 PE=1 SV=2	14	0.997255	0.961335	1.12864
320	0	23.44	47	46	46	tr|Q5TA02|Q5TA02_HUMAN	Glutathione S-transferase omega 1 (Fragment) OS=Homo sapiens GN=GSTO1 PE=2 SV=1	13
320	0	23.44	44.13	43.19	43.19	tr|D3DRA3|D3DRA3_HUMAN	Glutathione S-transferase omega 1 OS=Homo sapiens GN=GSTO1 PE=3 SV=1	13
321	25.31	25.31	35.85	22.46	22.46	sp|Q92841|DDX17_HUMAN	Probable ATP-dependent RNA helicase DDX17 OS=Homo sapiens GN=DDX17 PE=1 SV=1	15	1.06043	0.292066	1.12953
321	0	25.27	29.85	19.81	19.81	tr|Q59F66|Q59F66_HUMAN	DEAD (Asp-Glu-Ala-Asp) box polypeptide 17 (Fragment) OS=Homo sapiens GN=DDX17 PE=2 SV=1	15
321	0	25.31	32.67	22.39	22.39	tr|C9JMU5|C9JMU5_HUMAN	DEAD (Asp-Glu-Ala-Asp) box polypeptide 17 OS=Homo sapiens GN=DDX17 PE=3 SV=1	15
321	0	25.31	32.67	22.39	22.39	sp|Q92841-2|DDX17_HUMAN	Isoform 2 of Probable ATP-dependent RNA helicase DDX17 OS=Homo sapiens GN=DDX17	15
321	0	25.3	33.74	22.39	22.39	sp|Q92841-3|DDX17_HUMAN	Isoform 3 of Probable ATP-dependent RNA helicase DDX17 OS=Homo sapiens GN=DDX17	15
321	0	25.29	31.96	20.03	20.03	sp|Q92841-4|DDX17_HUMAN	Isoform 4 of Probable ATP-dependent RNA helicase DDX17 OS=Homo sapiens GN=DDX17	15
322	25.24	25.24	44.09	32.08	30.96	tr|F5H559|F5H559_HUMAN	EH-domain containing 2 OS=Homo sapiens GN=EHD2 PE=4 SV=1	14	1.24123	0.00536845	1.14356
322	0	25.24	43.28	31.49	30.39	sp|Q9NZN4|EHD2_HUMAN	EH domain-containing protein 2 OS=Homo sapiens GN=EHD2 PE=1 SV=2	14
322	0	23.15	45.76	38.5	37.05	tr|F5GXL2|F5GXL2_HUMAN	EH-domain containing 2 OS=Homo sapiens GN=EHD2 PE=4 SV=1	13
323	25.22	25.22	65	54.23	51.92	sp|P00918|CAH2_HUMAN	Carbonic anhydrase 2 OS=Homo sapiens GN=CA2 PE=1 SV=2	17	0.951526	0.288551	1.10185
324	25.17	25.17	64.68	64.68	64.68	sp|Q01995|TAGL_HUMAN	Transgelin OS=Homo sapiens GN=TAGLN PE=1 SV=4	17	1.37529	1.81606e-05	1.10697
324	0	23.14	73.01	73.01	73.01	tr|E9PC82|E9PC82_HUMAN	Uncharacterized protein OS=Homo sapiens GN=TAGLN PE=4 SV=1	16
325	25.16	25.16	62.5	59.38	59.38	sp|P30041|PRDX6_HUMAN	Peroxiredoxin-6 OS=Homo sapiens GN=PRDX6 PE=1 SV=3	13	1.0713	0.170799	1.10899
326	25.06	25.06	39.44	30.28	23.74	tr|E7EQZ9|E7EQZ9_HUMAN	Uncharacterized protein OS=Homo sapiens GN=PRKCSH PE=4 SV=1	12	1.21813	0.0826729	1.25608
326	0	25.06	39.96	30.68	24.05	sp|P14314|GLU2B_HUMAN	Glucosidase 2 subunit beta OS=Homo sapiens GN=PRKCSH PE=1 SV=2	12
326	0	25.06	36.57	30.86	24.19	tr|A8K318|A8K318_HUMAN	Protein kinase C substrate 80K-H OS=Homo sapiens GN=PRKCSH PE=2 SV=1	12
327	25.04	25.04	11.75	4.727	4.495	sp|Q5T4S7|UBR4_HUMAN	E3 ubiquitin-protein ligase UBR4 OS=Homo sapiens GN=UBR4 PE=1 SV=1	15	0.912688	0.117662	1.12536
327	0	25.04	11.7	4.708	4.477	sp|Q5T4S7-2|UBR4_HUMAN	Isoform 2 of E3 ubiquitin-protein ligase UBR4 OS=Homo sapiens GN=UBR4	15
327	0	25.04	11.8	4.749	4.516	sp|Q5T4S7-3|UBR4_HUMAN	Isoform 3 of E3 ubiquitin-protein ligase UBR4 OS=Homo sapiens GN=UBR4	15
327	0	25.04	11.77	4.733	4.502	sp|Q5T4S7-4|UBR4_HUMAN	Isoform 4 of E3 ubiquitin-protein ligase UBR4 OS=Homo sapiens GN=UBR4	15
328	24.9	24.95	56.67	53.67	48.67	sp|O15144|ARPC2_HUMAN	Actin-related protein 2/3 complex subunit 2 OS=Homo sapiens GN=ARPC2 PE=1 SV=1	13	0.97236	0.557916	1.10664
329	24.73	24.73	43.52	33.08	31.91	tr|E7EUC7|E7EUC7_HUMAN	UDP-glucose pyrophosphorylase 2 OS=Homo sapiens GN=UGP2 PE=4 SV=1	14	0.89675	0.0346128	1.10481
329	0	24.73	45.27	34.41	33.2	sp|Q16851-2|UGPA_HUMAN	Isoform 2 of UTP--glucose-1-phosphate uridylyltransferase OS=Homo sapiens GN=UGP2	14
329	0	24.73	44.29	33.66	32.48	tr|C9JKD6|C9JKD6_HUMAN	Uncharacterized protein OS=Homo sapiens GN=UGP2 PE=4 SV=1	14
329	0	24.73	44.29	33.66	32.48	sp|Q16851|UGPA_HUMAN	UTP--glucose-1-phosphate uridylyltransferase OS=Homo sapiens GN=UGP2 PE=1 SV=5	14
330	24.7	24.7	49.44	44.41	42.74	sp|O14745|NHRF1_HUMAN	Na(+)/H(+) exchange regulatory cofactor NHE-RF1 OS=Homo sapiens GN=SLC9A3R1 PE=1 SV=4	14	1.07581	0.501249	1.31618
331	24.64	24.64	19.37	14.65	13.8	tr|G5E960|G5E960_HUMAN	Phospholipase C, beta 3 (Phosphatidylinositol-specific), isoform CRA_b OS=Homo sapiens GN=PLCB3 PE=4 SV=1	14	0.919514	0.300885	1.1912
331	0	24.63	20.26	13.86	13.05	sp|Q01970|PLCB3_HUMAN	1-phosphatidylinositol-4,5-bisphosphate phosphodiesterase beta-3 OS=Homo sapiens GN=PLCB3 PE=1 SV=2	14
332	24.61	24.61	68.91	59.59	56.48	sp|P61586|RHOA_HUMAN	Transforming protein RhoA OS=Homo sapiens GN=RHOA PE=1 SV=1	14	0.92113	0.390045	1.29798
333	24.6	24.6	37.03	23.37	21.7	sp|P28288|ABCD3_HUMAN	ATP-binding cassette sub-family D member 3 OS=Homo sapiens GN=ABCD3 PE=1 SV=1	12	0.889306	0.0862845	1.14838
333	0	24.6	34.55	22.55	20.94	tr|E7EUE1|E7EUE1_HUMAN	ATP-binding cassette, sub-family D (ALD), member 3 OS=Homo sapiens GN=ABCD3 PE=3 SV=1	12
333	0	22.54	34.98	25.26	23.38	tr|F5GYC1|F5GYC1_HUMAN	ATP-binding cassette, sub-family D (ALD), member 3 OS=Homo sapiens GN=ABCD3 PE=3 SV=1	11
334	24.47	24.47	69.71	67.22	64.73	sp|O00299|CLIC1_HUMAN	Chloride intracellular channel protein 1 OS=Homo sapiens GN=CLIC1 PE=1 SV=4	16	1.00312	0.959899	1.14865
335	24.4	24.4	57.58	46.21	44.7	sp|P61247|RS3A_HUMAN	40S ribosomal protein S3a OS=Homo sapiens GN=RPS3A PE=1 SV=2	13	1.00167	0.971656	1.10465
336	24.33	24.41	39.02	21.68	19.86	sp|Q9Y6U3|ADSV_HUMAN	Adseverin OS=Homo sapiens GN=SCIN PE=1 SV=4	12	0.816145	0.000540565	1.10114
337	24.33	24.33	35.72	30.04	29	sp|O94925|GLSK_HUMAN	Glutaminase kidney isoform, mitochondrial OS=Homo sapiens GN=GLS PE=1 SV=1	14	0.925765	0.172542	1.12341
338	24.32	24.32	64.56	57.19	53.68	sp|O94760|DDAH1_HUMAN	N(G),N(G)-dimethylarginine dimethylaminohydrolase 1 OS=Homo sapiens GN=DDAH1 PE=1 SV=3	12	1.15093	0.0272449	1.12887
339	24.25	32.3	39.29	39.29	37.5	tr|B7Z242|B7Z242_HUMAN	Uncharacterized protein OS=Homo sapiens GN=MAOB PE=2 SV=1	18	0.926541	0.176077	1.12384
339	0	32.3	38.08	38.08	36.35	sp|P27338|AOFB_HUMAN	Amine oxidase [flavin-containing] B OS=Homo sapiens GN=MAOB PE=1 SV=3	18
340	24.18	24.18	50.47	46.23	44.81	sp|P09110|THIK_HUMAN	3-ketoacyl-CoA thiolase, peroxisomal OS=Homo sapiens GN=ACAA1 PE=1 SV=2	13	0.954438	0.338123	1.10659
341	24.05	24.05	45.28	40.97	40.97	tr|A9R9N7|A9R9N7_HUMAN	Major histocompatibility complex, class I, A OS=Homo sapiens GN=HLA-A PE=3 SV=1	12	0.81535	0.266113	1.77695
341	0	24.05	43.29	41.64	41.64	sp|P01892|1A02_HUMAN	HLA class I histocompatibility antigen, A-2 alpha chain OS=Homo sapiens GN=HLA-A PE=1 SV=1	12
341	0	24.05	42.47	40.82	40.82	sp|P10316|1A69_HUMAN	HLA class I histocompatibility antigen, A-69 alpha chain OS=Homo sapiens GN=HLA-A PE=1 SV=2	12
341	0	24.05	43.65	41.99	41.99	tr|F8VU18|F8VU18_HUMAN	Major histocompatibility complex, class I, A OS=Homo sapiens GN=HLA-A PE=3 SV=1	12
341	0	24.05	52.84	50.84	50.84	tr|A9R9N8|A9R9N8_HUMAN	Major histocompatibility complex, class I, A OS=Homo sapiens GN=HLA-A PE=3 SV=1	12
342	24.03	24.03	44.04	37.82	37.82	sp|Q6NVY1|HIBCH_HUMAN	3-hydroxyisobutyryl-CoA hydrolase, mitochondrial OS=Homo sapiens GN=HIBCH PE=1 SV=2	12	0.953582	0.320279	1.10573
343	24.01	24.01	60.11	47.87	47.87	tr|F8VTY8|F8VTY8_HUMAN	Proliferation-associated 2G4, 38kDa OS=Homo sapiens GN=PA2G4 PE=4 SV=1	17	1.0424	0.438361	1.12037
343	0	22.01	51.36	40	40	tr|H0Y3X3|H0Y3X3_HUMAN	Proliferation-associated 2G4, 38kDa OS=Homo sapiens GN=PA2G4 PE=4 SV=1	14
343	0	24.01	57.36	45.69	45.69	sp|Q9UQ80|PA2G4_HUMAN	Proliferation-associated protein 2G4 OS=Homo sapiens GN=PA2G4 PE=1 SV=3	17
344	24	31.4	64.22	49.14	49.14	tr|Q5VU59|Q5VU59_HUMAN	Tropomyosin 3 OS=Homo sapiens GN=TPM3 PE=2 SV=1	20	1.10502	0.117377	1.13933
344	0	31.4	59.68	45.97	45.97	sp|P06753-2|TPM3_HUMAN	Isoform 2 of Tropomyosin alpha-3 chain OS=Homo sapiens GN=TPM3	20
344	0	25.32	48.21	40.63	40.63	tr|Q5VU61|Q5VU61_HUMAN	Tropomyosin 3 OS=Homo sapiens GN=TPM3 PE=2 SV=1	16
344	0	25.32	56.83	49.73	49.73	tr|Q8NAG3|Q8NAG3_HUMAN	Uncharacterized protein OS=Homo sapiens GN=TPM3 PE=2 SV=1	16
345	24	28.07	82.91	76.38	76.38	sp|Q06830|PRDX1_HUMAN	Peroxiredoxin-1 OS=Homo sapiens GN=PRDX1 PE=1 SV=1	23	1.03704	0.518124	1.13012
346	24	24.08	43.28	41.08	41.08	sp|P54727|RD23B_HUMAN	UV excision repair protein RAD23 homolog B OS=Homo sapiens GN=RAD23B PE=1 SV=1	15	1.14325	0.0417412	1.13615
347	24	24.02	57.95	54.42	54.42	sp|P21796|VDAC1_HUMAN	Voltage-dependent anion-selective channel protein 1 OS=Homo sapiens GN=VDAC1 PE=1 SV=2	15	0.840332	0.0104762	1.12826
348	24	24	68.11	58.27	58.27	tr|C9JE52|C9JE52_HUMAN	Uncharacterized protein OS=Homo sapiens GN=PSME2 PE=4 SV=1	15	1.02723	0.68688	1.15358
348	0	22	65.35	59.21	59.21	tr|H0YM70|H0YM70_HUMAN	Proteasome (prosome, macropain) activator subunit 2 (PA28 beta) OS=Homo sapiens GN=PSME2 PE=4 SV=1	13
348	0	24	72.38	61.92	61.92	sp|Q9UL46|PSME2_HUMAN	Proteasome activator complex subunit 2 OS=Homo sapiens GN=PSME2 PE=1 SV=4	15
348	0	24	69.48	59.44	59.44	tr|A8MZ76|A8MZ76_HUMAN	Uncharacterized protein OS=Homo sapiens GN=PSME2 PE=4 SV=1	15
349	24	24	50	48.48	48.48	tr|B4DQ51|B4DQ51_HUMAN	Acyl-CoA dehydrogenase, short/branched chain OS=Homo sapiens GN=ACADSB PE=2 SV=1	13	0.861932	0.0211871	1.12891
349	0	24	38.19	37.04	37.04	sp|P45954|ACDSB_HUMAN	Short/branched chain specific acyl-CoA dehydrogenase, mitochondrial OS=Homo sapiens GN=ACADSB PE=1 SV=1	13
350	24	24	75.66	75.66	75.66	sp|Q99497|PARK7_HUMAN	Protein DJ-1 OS=Homo sapiens GN=PARK7 PE=1 SV=2	12	1.15136	0.135558	1.21341
351	23.82	25.85	22.2	21.02	21.02	tr|B4DK30|B4DK30_HUMAN	Elongation factor Tu GTP binding domain containing 2 OS=Homo sapiens GN=EFTUD2 PE=2 SV=1	13	0.950891	0.545781	1.20213
351	0	25.82	21.4	20.27	20.27	sp|Q15029|U5S1_HUMAN	116 kDa U5 small nuclear ribonucleoprotein component OS=Homo sapiens GN=EFTUD2 PE=1 SV=1	13
352	23.77	23.77	50.37	37.47	35.73	sp|P39023|RL3_HUMAN	60S ribosomal protein L3 OS=Homo sapiens GN=RPL3 PE=1 SV=2	15	0.990701	0.846103	1.10901
352	0	21.7	50.71	38.46	36.47	tr|G5E9G0|G5E9G0_HUMAN	Ribosomal protein L3 OS=Homo sapiens GN=RPL3 PE=3 SV=1	14
352	0	23.68	50.56	42.66	40.68	tr|F2Z3A5|F2Z3A5_HUMAN	Uncharacterized protein OS=Homo sapiens GN=RPL3 PE=3 SV=1	15
353	23.7	23.7	67.13	65.4	65.4	sp|Q15181|IPYR_HUMAN	Inorganic pyrophosphatase OS=Homo sapiens GN=PPA1 PE=1 SV=2	12	1.02087	0.728347	1.13928
354	23.67	23.67	54.39	53.26	51.84	sp|P01876|IGHA1_HUMAN	Ig alpha-1 chain C region OS=Homo sapiens GN=IGHA1 PE=1 SV=2	18	1.07818	0.376403	1.23392
355	23.62	23.62	50.28	50.28	50.28	sp|Q15365|PCBP1_HUMAN	Poly(rC)-binding protein 1 OS=Homo sapiens GN=PCBP1 PE=1 SV=2	18	1.04161	0.582188	1.18196
356	23.49	23.49	60	57.69	50.77	sp|Q16836-2|HCDH_HUMAN	Isoform 2 of Hydroxyacyl-coenzyme A dehydrogenase, mitochondrial OS=Homo sapiens GN=HADH	17	0.992368	0.878168	1.11346
356	0	23.49	71.66	71.66	63.06	sp|Q16836|HCDH_HUMAN	Hydroxyacyl-coenzyme A dehydrogenase, mitochondrial OS=Homo sapiens GN=HADH PE=1 SV=3	17
356	0	21.42	59.12	59.12	50.63	tr|E9PF18|E9PF18_HUMAN	Uncharacterized protein OS=Homo sapiens GN=HADH PE=4 SV=1	15
357	23.49	23.49	48.24	40.58	39.13	sp|P49753|ACOT2_HUMAN	Acyl-coenzyme A thioesterase 2, mitochondrial OS=Homo sapiens GN=ACOT2 PE=1 SV=6	14	1.02201	0.672188	1.1177
357	0	21.44	60.1	40.86	39.19	sp|Q86TX2|ACOT1_HUMAN	Acyl-coenzyme A thioesterase 1 OS=Homo sapiens GN=ACOT1 PE=1 SV=1	13
358	23.45	23.45	40.49	28.81	28.81	sp|Q02318|CP27A_HUMAN	Sterol 26-hydroxylase, mitochondrial OS=Homo sapiens GN=CYP27A1 PE=1 SV=1	13	0.933891	0.264808	1.13669
359	23.28	23.28	41.21	28.75	22.84	sp|Q9Y3Z3|SAMH1_HUMAN	SAM domain and HD domain-containing protein 1 OS=Homo sapiens GN=SAMHD1 PE=1 SV=2	11	1.04606	0.38724	1.11637
360	23.28	23.28	54.1	31.9	31.9	tr|B4DR31|B4DR31_HUMAN	Uncharacterized protein OS=Homo sapiens GN=DPYSL2 PE=2 SV=1	13	1.14639	0.123443	1.19835
360	0	23.28	50.7	29.9	29.9	sp|Q16555|DPYL2_HUMAN	Dihydropyrimidinase-related protein 2 OS=Homo sapiens GN=DPYSL2 PE=1 SV=1	13
361	23.28	23.28	46.46	38.38	38.38	sp|P46777|RL5_HUMAN	60S ribosomal protein L5 OS=Homo sapiens GN=RPL5 PE=1 SV=3	16	1.01142	0.812384	1.10735
361	0	23.28	50.61	46.15	46.15	tr|B3KTM6|B3KTM6_HUMAN	Ribosomal protein L5, isoform CRA_b OS=Homo sapiens GN=RPL5 PE=2 SV=1	16
362	23.22	23.22	56.21	49.66	49.66	sp|P30084|ECHM_HUMAN	Enoyl-CoA hydratase, mitochondrial OS=Homo sapiens GN=ECHS1 PE=1 SV=4	16	0.950405	0.289255	1.10658
363	23.17	23.19	40.11	29.14	29.14	sp|P17987|TCPA_HUMAN	T-complex protein 1 subunit alpha OS=Homo sapiens GN=TCP1 PE=1 SV=1	14	0.943605	0.512823	1.21588
364	23.08	23.08	51.33	49.05	44.49	sp|P62701|RS4X_HUMAN	40S ribosomal protein S4, X isoform OS=Homo sapiens GN=RPS4X PE=1 SV=2	11	0.966604	0.5895	1.14955
365	22.99	23.01	47.43	26.61	19.76	sp|Q9UHB6|LIMA1_HUMAN	LIM domain and actin-binding protein 1 OS=Homo sapiens GN=LIMA1 PE=1 SV=1	13	0.967996	0.626715	1.15258
365	0	23.01	47.37	26.58	19.74	sp|Q9UHB6-4|LIMA1_HUMAN	Isoform 4 of LIM domain and actin-binding protein 1 OS=Homo sapiens GN=LIMA1	13
366	22.98	22.98	26.1	13.64	13.09	sp|Q00341|VIGLN_HUMAN	Vigilin OS=Homo sapiens GN=HDLBP PE=1 SV=2	11	0.992328	0.882164	1.11945
367	22.84	22.84	32.22	20.64	19.71	sp|P19801|ABP1_HUMAN	Amiloride-sensitive amine oxidase [copper-containing] OS=Homo sapiens GN=ABP1 PE=1 SV=4	11	1.00076	0.987168	1.10598
367	0	22.82	31.43	20.13	19.22	tr|C9J690|C9J690_HUMAN	Amine oxidase OS=Homo sapiens GN=ABP1 PE=3 SV=1	11
367	0	22.82	31.43	20.13	19.22	sp|P19801-2|ABP1_HUMAN	Isoform 2 of Amiloride-sensitive amine oxidase [copper-containing] OS=Homo sapiens GN=ABP1	11
368	22.79	22.79	60.82	54.09	44.74	sp|Q96C23|GALM_HUMAN	Aldose 1-epimerase OS=Homo sapiens GN=GALM PE=1 SV=1	12	0.971107	0.591079	1.12369
369	22.76	22.76	36.19	26.51	26.51	sp|Q14258|TRI25_HUMAN	E3 ubiquitin/ISG15 ligase TRIM25 OS=Homo sapiens GN=TRIM25 PE=1 SV=2	15	0.972585	0.713812	1.17653
370	22.74	23.04	32.37	20.33	18.53	sp|P26639|SYTC_HUMAN	Threonine--tRNA ligase, cytoplasmic OS=Homo sapiens GN=TARS PE=1 SV=3	11	0.951088	0.356491	1.12252
370	0	22.97	30.95	19.44	17.72	tr|B4DEG8|B4DEG8_HUMAN	Threonyl-tRNA synthetase OS=Homo sapiens GN=TARS PE=2 SV=1	11
371	22.72	22.74	49.19	42.97	40.81	tr|E7EMM4|E7EMM4_HUMAN	N-acylsphingosine amidohydrolase (acid ceramidase) 1 OS=Homo sapiens GN=ASAH1 PE=4 SV=1	14	1.26998	0.00054731	1.11267
371	0	22.74	46.08	40.25	38.23	sp|Q13510|ASAH1_HUMAN	Acid ceramidase OS=Homo sapiens GN=ASAH1 PE=1 SV=5	14
371	0	22.74	44.28	38.69	36.74	sp|Q13510-2|ASAH1_HUMAN	Isoform 2 of Acid ceramidase OS=Homo sapiens GN=ASAH1	14
372	22.64	22.65	21.07	17.57	15.65	sp|Q16706|MA2A1_HUMAN	Alpha-mannosidase 2 OS=Homo sapiens GN=MAN2A1 PE=1 SV=2	11	0.917131	0.366004	1.22218
373	22.64	22.64	24.04	11.28	11.28	tr|F5H335|F5H335_HUMAN	Eukaryotic translation initiation factor 3, subunit A OS=Homo sapiens GN=EIF3A PE=4 SV=1	13	0.89154	0.321995	1.28506
373	0	22.59	23.44	11	11	sp|Q14152|EIF3A_HUMAN	Eukaryotic translation initiation factor 3 subunit A OS=Homo sapiens GN=EIF3A PE=1 SV=1	13
374	22.63	22.63	67.32	67.32	64.39	sp|P62820|RAB1A_HUMAN	Ras-related protein Rab-1A OS=Homo sapiens GN=RAB1A PE=1 SV=3	12	0.951853	0.593032	1.26641
375	22.6	22.6	25.07	15.5	14.04	sp|O00410|IPO5_HUMAN	Importin-5 OS=Homo sapiens GN=IPO5 PE=1 SV=4	12	1.03331	0.477361	1.10299
375	0	20.49	21.29	14.1	12.65	tr|H0Y8C6|H0Y8C6_HUMAN	Importin 5 (Fragment) OS=Homo sapiens GN=IPO5 PE=4 SV=1	11
375	0	22.59	25.38	15.25	13.81	sp|O00410-3|IPO5_HUMAN	Isoform 3 of Importin-5 OS=Homo sapiens GN=IPO5	12
375	0	20.66	25.51	15.74	14.09	tr|B4E0R6|B4E0R6_HUMAN	Uncharacterized protein OS=Homo sapiens GN=IPO5 PE=2 SV=1	11
376	22.49	22.49	47.44	45.83	43.91	sp|Q53GQ0|DHB12_HUMAN	Estradiol 17-beta-dehydrogenase 12 OS=Homo sapiens GN=HSD17B12 PE=1 SV=2	14	0.902526	0.138195	1.15165
377	22.47	22.48	47.22	35.49	33.64	tr|F8VVM2|F8VVM2_HUMAN	Solute carrier family 25 (mitochondrial carrier; phosphate carrier), member 3 OS=Homo sapiens GN=SLC25A3 PE=3 SV=1	14	0.890586	0.0261516	1.10408
377	0	22.48	42.38	31.86	30.19	sp|Q00325-2|MPCP_HUMAN	Isoform B of Phosphate carrier protein, mitochondrial OS=Homo sapiens GN=SLC25A3	14
377	0	22.48	37.29	31.77	30.11	sp|Q00325|MPCP_HUMAN	Phosphate carrier protein, mitochondrial OS=Homo sapiens GN=SLC25A3 PE=1 SV=2	14
378	22.47	22.47	49.49	44.37	44.37	sp|P15880|RS2_HUMAN	40S ribosomal protein S2 OS=Homo sapiens GN=RPS2 PE=1 SV=2	12	0.956446	0.355475	1.10695
379	22.43	24.53	39.47	30.97	30.97	sp|P49189|AL9A1_HUMAN	4-trimethylaminobutyraldehyde dehydrogenase OS=Homo sapiens GN=ALDH9A1 PE=1 SV=3	15	0.967604	0.709965	1.21135
380	22.38	22.51	23.3	15.7	15.21	tr|E9PFS5|E9PFS5_HUMAN	Dynactin 1 OS=Homo sapiens GN=DCTN1 PE=4 SV=1	13	0.969737	0.771833	1.26645
380	0	20.85	21.86	15.8	15.28	tr|G5E9H4|G5E9H4_HUMAN	Dynactin 1 (P150, glued homolog, Drosophila), isoform CRA_a OS=Homo sapiens GN=DCTN1 PE=4 SV=1	12
380	0	22.48	22.98	15.48	15	tr|E9PGE1|E9PGE1_HUMAN	Dynactin 1 OS=Homo sapiens GN=DCTN1 PE=4 SV=1	13
380	0	20.35	20.14	12.69	12.21	tr|A8MWX9|A8MWX9_HUMAN	Dynactin 1 OS=Homo sapiens GN=DCTN1 PE=4 SV=2	12
380	0	20.34	19.98	12.59	12.12	tr|A8MY36|A8MY36_HUMAN	Dynactin 1 OS=Homo sapiens GN=DCTN1 PE=4 SV=2	12
380	0	20.32	19.87	12.52	12.05	sp|Q14203|DCTN1_HUMAN	Dynactin subunit 1 OS=Homo sapiens GN=DCTN1 PE=1 SV=3	12
380	0	22.48	22.93	15.45	14.97	tr|E7EX90|E7EX90_HUMAN	Uncharacterized protein OS=Homo sapiens GN=DCTN1 PE=4 SV=1	13
380	0	20.36	20.27	12.77	12.29	tr|E7EUR0|E7EUR0_HUMAN	Uncharacterized protein OS=Homo sapiens GN=DCTN1 PE=4 SV=1	12
381	22.34	22.35	47.04	37.34	36.27	tr|Q9BUQ0|Q9BUQ0_HUMAN	Polypyrimidine tract binding protein 1 OS=Homo sapiens GN=PTBP1 PE=2 SV=1	15	1.06975	0.364436	1.1787
381	0	22.35	47.64	37.82	36.73	sp|P26599-2|PTBP1_HUMAN	Isoform 2 of Polypyrimidine tract-binding protein 1 OS=Homo sapiens GN=PTBP1	15
381	0	22.35	49.34	39.17	38.04	sp|P26599|PTBP1_HUMAN	Polypyrimidine tract-binding protein 1 OS=Homo sapiens GN=PTBP1 PE=1 SV=1	15
382	22.19	22.19	28.75	18.04	16.97	tr|F8W7W2|F8W7W2_HUMAN	Far upstream element (FUSE) binding protein 1 OS=Homo sapiens GN=FUBP1 PE=4 SV=1	11	1.086	0.185513	1.14037
382	0	22.19	29.89	18.76	17.65	tr|B4E0X8|B4E0X8_HUMAN	Far upstream element (FUSE) binding protein 1 OS=Homo sapiens GN=FUBP1 PE=2 SV=1	11
382	0	22.19	28.27	17.74	16.69	tr|B4DT31|B4DT31_HUMAN	Far upstream element (FUSE) binding protein 1 OS=Homo sapiens GN=FUBP1 PE=2 SV=1	11
382	0	22.19	28.7	18.02	16.95	tr|E9PEB5|E9PEB5_HUMAN	Far upstream element (FUSE) binding protein 1 OS=Homo sapiens GN=FUBP1 PE=4 SV=1	11
382	0	22.19	29.19	18.32	17.24	sp|Q96AE4|FUBP1_HUMAN	Far upstream element-binding protein 1 OS=Homo sapiens GN=FUBP1 PE=1 SV=3	11
382	0	22.19	28.79	18.07	17	sp|Q96AE4-2|FUBP1_HUMAN	Isoform 2 of Far upstream element-binding protein 1 OS=Homo sapiens GN=FUBP1	11
383	22.17	22.17	26.79	20.36	19.4	sp|P34932|HSP74_HUMAN	Heat shock 70 kDa protein 4 OS=Homo sapiens GN=HSPA4 PE=1 SV=4	12	1.01272	0.897722	1.2415
384	22.13	22.13	18.62	12.6	12.6	sp|P41252|SYIC_HUMAN	Isoleucine--tRNA ligase, cytoplasmic OS=Homo sapiens GN=IARS PE=1 SV=2	12	0.939843	0.246078	1.1179
385	22.1	22.1	52.69	41.94	41.94	sp|O60547|GMDS_HUMAN	GDP-mannose 4,6 dehydratase OS=Homo sapiens GN=GMDS PE=1 SV=1	12	0.999722	0.995232	1.10516
385	0	20.09	50.58	38.89	38.89	tr|E9PI88|E9PI88_HUMAN	GDP-mannose 4,6-dehydratase OS=Homo sapiens GN=GMDS PE=4 SV=1	11
386	22.07	22.07	82.44	73.17	73.17	sp|P04792|HSPB1_HUMAN	Heat shock protein beta-1 OS=Homo sapiens GN=HSPB1 PE=1 SV=2	13	1.01274	0.812609	1.1228
387	22.03	22.03	54.34	46.22	46.22	sp|Q00796|DHSO_HUMAN	Sorbitol dehydrogenase OS=Homo sapiens GN=SORD PE=1 SV=4	12	0.78614	0.0535117	1.27764
387	0	20.03	52.68	44.05	44.05	tr|H0YLA4|H0YLA4_HUMAN	Sorbitol dehydrogenase OS=Homo sapiens GN=SORD PE=4 SV=1	11
388	22.01	22.02	15.34	9.214	9.214	sp|Q5VYK3|ECM29_HUMAN	Proteasome-associated protein ECM29 homolog OS=Homo sapiens GN=ECM29 PE=1 SV=2	12	0.920585	0.310733	1.19036
389	22	32	60.94	44.37	44.37	tr|F8W6I7|F8W6I7_HUMAN	Heterogeneous nuclear ribonucleoprotein A1 OS=Homo sapiens GN=HNRNPA1 PE=4 SV=1	18	1.07147	0.245115	1.1353
389	0	30	67.1	56.71	56.71	tr|F8VZ49|F8VZ49_HUMAN	Heterogeneous nuclear ribonucleoprotein A1 (Fragment) OS=Homo sapiens GN=HNRNPA1 PE=4 SV=1	17
389	0	32	52.42	38.17	38.17	sp|P09651|ROA1_HUMAN	Heterogeneous nuclear ribonucleoprotein A1 OS=Homo sapiens GN=HNRNPA1 PE=1 SV=5	18
389	0	32	53.03	43.03	43.03	tr|F8W1S7|F8W1S7_HUMAN	Heterogeneous nuclear ribonucleoprotein A1 OS=Homo sapiens GN=HNRNPA1 PE=4 SV=1	18
389	0	32	64.14	46.71	46.71	tr|F8VXY0|F8VXY0_HUMAN	Heterogeneous nuclear ribonucleoprotein A1 OS=Homo sapiens GN=HNRNPA1 PE=4 SV=1	18
389	0	32	63.52	46.25	46.25	tr|F8VRQ1|F8VRQ1_HUMAN	Heterogeneous nuclear ribonucleoprotein A1 OS=Homo sapiens GN=HNRNPA1 PE=4 SV=1	18
389	0	32	53.59	46.41	46.41	tr|F8VSB5|F8VSB5_HUMAN	Heterogeneous nuclear ribonucleoprotein A1 OS=Homo sapiens GN=HNRNPA1 PE=4 SV=1	18
389	0	32	73.03	53.18	53.18	sp|P09651-3|ROA1_HUMAN	Isoform 2 of Heterogeneous nuclear ribonucleoprotein A1 OS=Homo sapiens GN=HNRNPA1	18
389	0	32	60.94	44.37	44.37	sp|P09651-2|ROA1_HUMAN	Isoform A1-A of Heterogeneous nuclear ribonucleoprotein A1 OS=Homo sapiens GN=HNRNPA1	18
390	22	27.44	53.29	48.2	48.2	sp|P07195|LDHB_HUMAN	L-lactate dehydrogenase B chain OS=Homo sapiens GN=LDHB PE=1 SV=2	16	1.04081	0.704341	1.25636
391	22	22	12.02	3.501	3.311	tr|C9JCP4|C9JCP4_HUMAN	Ring finger protein 213 OS=Homo sapiens GN=RNF213 PE=4 SV=2	12	0.894795	0.10012	1.14709
392	22	22	25.61	14.23	14.23	sp|P12110|CO6A2_HUMAN	Collagen alpha-2(VI) chain OS=Homo sapiens GN=COL6A2 PE=1 SV=4	11	0.982149	0.728331	1.12041
393	22	22	29.23	23.28	23.28	tr|G3V1D3|G3V1D3_HUMAN	HCG2016942, isoform CRA_c OS=Homo sapiens GN=DPP3 PE=4 SV=1	11	0.940885	0.341755	1.14916
393	0	22	29.99	23.88	23.88	sp|Q9NY33|DPP3_HUMAN	Dipeptidyl peptidase 3 OS=Homo sapiens GN=DPP3 PE=1 SV=2	11
393	0	22	33.54	27.72	27.72	tr|F5GXD5|F5GXD5_HUMAN	Dipeptidyl-peptidase 3 OS=Homo sapiens GN=DPP3 PE=4 SV=1	11
393	0	20	30.98	23.9	23.9	tr|F5H8L6|F5H8L6_HUMAN	Dipeptidyl-peptidase 3 OS=Homo sapiens GN=DPP3 PE=4 SV=1	10
393	0	22	29.19	23.25	23.25	tr|G3V180|G3V180_HUMAN	HCG2016942, isoform CRA_d OS=Homo sapiens GN=DPP3 PE=4 SV=1	11
394	22	22	71.15	67.69	67.69	sp|Q6UWP2|DHR11_HUMAN	Dehydrogenase/reductase SDR family member 11 OS=Homo sapiens GN=DHRS11 PE=1 SV=1	13	0.999497	0.992098	1.11675
395	22	22	60.95	60.95	60.95	sp|P09211|GSTP1_HUMAN	Glutathione S-transferase P OS=Homo sapiens GN=GSTP1 PE=1 SV=2	22	1.06817	0.287228	1.14097
396	22	22	40.51	40.51	40.51	sp|Q5R3I4|TTC38_HUMAN	Tetratricopeptide repeat protein 38 OS=Homo sapiens GN=TTC38 PE=1 SV=1	13	0.986127	0.775179	1.11334
397	22	22	80.21	80.21	80.21	sp|P30086|PEBP1_HUMAN	Phosphatidylethanolamine-binding protein 1 OS=Homo sapiens GN=PEBP1 PE=1 SV=3	17	1.15704	0.0104258	1.10887
398	22	22	72.86	72.86	72.86	sp|P07737|PROF1_HUMAN	Profilin-1 OS=Homo sapiens GN=PFN1 PE=1 SV=2	16	1.0515	0.374043	1.12778
399	21.89	21.89	42.81	35.93	33.83	tr|E7EQ40|E7EQ40_HUMAN	Capping protein (actin filament) muscle Z-line, beta OS=Homo sapiens GN=CAPZB PE=4 SV=1	12	0.95714	0.478063	1.1416
399	0	21.89	44.19	39.87	37.54	tr|B1AK88|B1AK88_HUMAN	Capping protein (Actin filament) muscle Z-line, beta OS=Homo sapiens GN=CAPZB PE=4 SV=1	12
399	0	21.89	51.15	46.15	43.46	tr|B1AK87|B1AK87_HUMAN	Capping protein (Actin filament) muscle Z-line, beta OS=Homo sapiens GN=CAPZB PE=4 SV=1	12
399	0	21.89	48.9	44.12	41.54	sp|P47756-2|CAPZB_HUMAN	Isoform 2 of F-actin-capping protein subunit beta OS=Homo sapiens GN=CAPZB	12
400	21.87	21.87	53.51	47.83	45.82	sp|Q99623|PHB2_HUMAN	Prohibitin-2 OS=Homo sapiens GN=PHB2 PE=1 SV=2	11	0.799994	0.00128895	1.11898
400	0	19.77	52.81	46.44	44.19	tr|F5GY37|F5GY37_HUMAN	Prohibitin 2 OS=Homo sapiens GN=PHB2 PE=4 SV=1	10
400	0	19.77	56.7	50.19	47.89	tr|B4DP75|B4DP75_HUMAN	Uncharacterized protein OS=Homo sapiens GN=PHB2 PE=2 SV=1	10
401	21.87	21.87	17.73	17.73	17.73	sp|O94855|SC24D_HUMAN	Protein transport protein Sec24D OS=Homo sapiens GN=SEC24D PE=1 SV=2	12	0.856299	0.0192565	1.13129
401	0	21.87	17.72	17.72	17.72	sp|O94855-2|SC24D_HUMAN	Isoform 2 of Protein transport protein Sec24D OS=Homo sapiens GN=SEC24D	12
402	21.81	21.81	32.5	26.92	26.92	sp|P78329|CP4F2_HUMAN	Leukotriene-B(4) omega-hydroxylase 1 OS=Homo sapiens GN=CYP4F2 PE=1 SV=1	12	0.898314	0.0578081	1.11798
403	21.77	21.84	65.45	58.18	58.18	sp|P62937|PPIA_HUMAN	Peptidyl-prolyl cis-trans isomerase A OS=Homo sapiens GN=PPIA PE=1 SV=2	19	1.20332	0.00696891	1.12582
404	21.69	21.69	67.8	65.91	63.64	tr|C9J9K3|C9J9K3_HUMAN	Ribosomal protein SA (Fragment) OS=Homo sapiens GN=RPSA PE=3 SV=1	16	1.09124	0.113917	1.11886
404	0	21.69	60.68	58.98	56.95	sp|P08865|RSSA_HUMAN	40S ribosomal protein SA OS=Homo sapiens GN=RPSA PE=1 SV=4	16
405	21.66	25.85	33.28	29.26	29.26	sp|P35558|PCKGC_HUMAN	Phosphoenolpyruvate carboxykinase, cytosolic [GTP] OS=Homo sapiens GN=PCK1 PE=1 SV=3	16	0.841935	0.00726435	1.12092
406	21.6	21.6	43.63	33.26	28.29	sp|O75306|NDUS2_HUMAN	NADH dehydrogenase [ubiquinone] iron-sulfur protein 2, mitochondrial OS=Homo sapiens GN=NDUFS2 PE=1 SV=2	13	0.883007	0.0249916	1.11138
407	21.57	21.57	49.25	40.98	40.98	sp|P62424|RL7A_HUMAN	60S ribosomal protein L7a OS=Homo sapiens GN=RPL7A PE=1 SV=2	12	0.963838	0.495975	1.1246
408	21.49	21.49	64.44	64.44	64.44	sp|P18085|ARF4_HUMAN	ADP-ribosylation factor 4 OS=Homo sapiens GN=ARF4 PE=1 SV=3	13	0.947868	0.627121	1.30497
409	21.46	21.46	29.68	17.26	14.79	sp|P09874|PARP1_HUMAN	Poly [ADP-ribose] polymerase 1 OS=Homo sapiens GN=PARP1 PE=1 SV=4	11	1.04675	0.303088	1.09694
410	21.38	21.38	38.81	34.46	32.48	sp|Q9Y3I0|RTCB_HUMAN	tRNA-splicing ligase RtcB homolog OS=Homo sapiens GN=C22orf28 PE=1 SV=1	13	0.997904	0.971488	1.13785
410	0	19.32	38.08	33.47	31.38	tr|E9PCW3|E9PCW3_HUMAN	Uncharacterized protein OS=Homo sapiens GN=C22orf28 PE=4 SV=1	11
411	21.33	21.41	25	20.78	20.78	sp|P13866|SC5A1_HUMAN	Sodium/glucose cotransporter 1 OS=Homo sapiens GN=SLC5A1 PE=1 SV=1	15	0.865182	0.0349663	1.14118
412	21.33	21.34	56.85	44.35	44.35	sp|Q07955|SRSF1_HUMAN	Serine/arginine-rich splicing factor 1 OS=Homo sapiens GN=SRSF1 PE=1 SV=2	12	1.09792	0.279197	1.20393
412	0	19.28	45.89	34.25	34.25	sp|Q07955-2|SRSF1_HUMAN	Isoform ASF-2 of Serine/arginine-rich splicing factor 1 OS=Homo sapiens GN=SRSF1	11
412	0	19.28	61.19	49.75	49.75	sp|Q07955-3|SRSF1_HUMAN	Isoform ASF-3 of Serine/arginine-rich splicing factor 1 OS=Homo sapiens GN=SRSF1	11
413	21.31	23.35	33.13	31.88	31.88	tr|B7Z9L0|B7Z9L0_HUMAN	T-complex protein 1 subunit delta OS=Homo sapiens GN=CCT4 PE=2 SV=1	13	0.957044	0.47141	1.13962
413	0	23.35	29.68	28.57	28.57	sp|P50991|TCPD_HUMAN	T-complex protein 1 subunit delta OS=Homo sapiens GN=CCT4 PE=1 SV=4	13
413	0	21.31	29.47	28.29	28.29	tr|F5H5W3|F5H5W3_HUMAN	T-complex protein 1 subunit delta OS=Homo sapiens GN=CCT4 PE=3 SV=1	12
414	21.3	21.3	89.76	85.83	85.83	sp|P07148|FABPL_HUMAN	Fatty acid-binding protein, liver OS=Homo sapiens GN=FABP1 PE=1 SV=1	23	0.947811	0.433271	1.16162
415	21.23	21.23	40.68	22.97	21.22	sp|Q92499|DDX1_HUMAN	ATP-dependent RNA helicase DDX1 OS=Homo sapiens GN=DDX1 PE=1 SV=2	12	1.14587	0.0241696	1.12113
416	21.22	21.22	31.37	23.01	21.78	sp|P52272|HNRPM_HUMAN	Heterogeneous nuclear ribonucleoprotein M OS=Homo sapiens GN=HNRNPM PE=1 SV=3	12	1.05212	0.394452	1.13713
416	0	19.15	27.06	18.23	16.93	sp|P52272-2|HNRPM_HUMAN	Isoform 2 of Heterogeneous nuclear ribonucleoprotein M OS=Homo sapiens GN=HNRNPM	11
417	21.21	21.21	50.79	47.63	45.74	sp|P05388|RLA0_HUMAN	60S acidic ribosomal protein P0 OS=Homo sapiens GN=RPLP0 PE=1 SV=1	13	1.02461	0.730857	1.16546
417	0	19.15	58.3	54.25	51.82	tr|F8VU65|F8VU65_HUMAN	Ribosomal protein, large, P0 (Fragment) OS=Homo sapiens GN=RPLP0 PE=3 SV=1	12
417	0	19.15	52.67	49.11	46.98	tr|F8VWS0|F8VWS0_HUMAN	Ribosomal protein, large, P0 OS=Homo sapiens GN=RPLP0 PE=3 SV=1	12
418	21.06	21.11	62.5	51.69	46.28	sp|O43704|ST1B1_HUMAN	Sulfotransferase family cytosolic 1B member 1 OS=Homo sapiens GN=SULT1B1 PE=1 SV=2	11	0.913226	0.179385	1.15036
419	20.93	23	48.54	43.6	39.55	tr|F8WA83|F8WA83_HUMAN	Protein disulfide isomerase family A, member 6 OS=Homo sapiens GN=PDIA6 PE=3 SV=1	15	1.06794	0.220966	1.11794
419	0	23	43.9	39.43	35.77	sp|Q15084-2|PDIA6_HUMAN	Isoform 2 of Protein disulfide-isomerase A6 OS=Homo sapiens GN=PDIA6	15
419	0	23	46.91	44.39	40.27	tr|B7Z254|B7Z254_HUMAN	Protein disulfide isomerase family A, member 6 OS=Homo sapiens GN=PDIA6 PE=2 SV=1	15
419	0	23	44.26	39.75	36.07	tr|B5MCQ5|B5MCQ5_HUMAN	Protein disulfide isomerase family A, member 6 OS=Homo sapiens GN=PDIA6 PE=3 SV=1	15
419	0	23	46.59	44.09	40	sp|Q15084|PDIA6_HUMAN	Protein disulfide-isomerase A6 OS=Homo sapiens GN=PDIA6 PE=1 SV=1	15
420	20.89	20.89	92.96	92.96	89.44	sp|P69905|HBA_HUMAN	Hemoglobin subunit alpha OS=Homo sapiens GN=HBA1 PE=1 SV=2	19	1.02188	0.733494	1.14767
421	20.87	20.87	28.01	19.38	18.39	sp|P23246|SFPQ_HUMAN	Splicing factor, proline- and glutamine-rich OS=Homo sapiens GN=SFPQ PE=1 SV=2	12	1.02811	0.614561	1.12619
421	0	18.83	27.35	18.24	17.19	sp|P23246-2|SFPQ_HUMAN	Isoform Short of Splicing factor, proline- and glutamine-rich OS=Homo sapiens GN=SFPQ	11
422	20.76	20.76	43.53	31.06	28	tr|Q5STU3|Q5STU3_HUMAN	DEAD (Asp-Glu-Ala-Asp) box polypeptide 39B OS=Homo sapiens GN=BAT1 PE=2 SV=2	11	0.994704	0.94844	1.23889
422	0	20.76	41.76	29.8	26.86	tr|F8VQ10|F8VQ10_HUMAN	DEAD (Asp-Glu-Ala-Asp) box polypeptide 39B OS=Homo sapiens GN=DDX39B PE=4 SV=1	11
422	0	20.76	41.76	29.8	26.86	sp|Q13838-2|DX39B_HUMAN	Isoform 2 of Spliceosome RNA helicase DDX39B OS=Homo sapiens GN=DDX39B	11
422	0	20.76	43.22	30.84	27.8	sp|Q13838|DX39B_HUMAN	Spliceosome RNA helicase DDX39B OS=Homo sapiens GN=DDX39B PE=1 SV=1	11
423	20.71	20.73	52.62	41.46	40.09	sp|Q07960|RHG01_HUMAN	Rho GTPase-activating protein 1 OS=Homo sapiens GN=ARHGAP1 PE=1 SV=1	10	1.04548	0.550727	1.18273
423	0	18.68	45.85	35.81	34.5	tr|E9PCG8|E9PCG8_HUMAN	Rho GTPase activating protein 1 OS=Homo sapiens GN=ARHGAP1 PE=4 SV=2	9
424	20.47	20.47	34.67	27.37	26.28	sp|O43776|SYNC_HUMAN	Asparagine--tRNA ligase, cytoplasmic OS=Homo sapiens GN=NARS PE=1 SV=1	11	0.9133	0.115974	1.1241
425	20.45	20.45	21.4	12.35	11.03	tr|E7ERW8|E7ERW8_HUMAN	Diaphanous homolog 1 (Drosophila) OS=Homo sapiens GN=DIAPH1 PE=4 SV=1	13	0.957975	0.481723	1.14149
425	0	20.43	20.63	11.9	10.63	tr|E9PHQ0|E9PHQ0_HUMAN	Diaphanous homolog 1 (Drosophila) OS=Homo sapiens GN=DIAPH1 PE=4 SV=1	13
425	0	20.43	20.59	11.88	10.61	tr|E9PEZ2|E9PEZ2_HUMAN	Diaphanous homolog 1 (Drosophila) OS=Homo sapiens GN=DIAPH1 PE=4 SV=1	13
425	0	20.43	20.83	12.02	10.74	tr|B9ZVX0|B9ZVX0_HUMAN	Diaphanous homolog 1 (Drosophila) OS=Homo sapiens GN=DIAPH1 PE=4 SV=1	13
425	0	20.42	20.49	11.82	10.56	tr|E9PEZ3|E9PEZ3_HUMAN	Diaphanous homolog 1 (Drosophila) OS=Homo sapiens GN=DIAPH1 PE=4 SV=1	13
425	0	20.43	20.57	11.87	10.6	tr|E7ET75|E7ET75_HUMAN	Diaphanous homolog 1 (Drosophila) OS=Homo sapiens GN=DIAPH1 PE=4 SV=2	13
425	0	20.43	20.83	12.02	10.74	sp|O60610-2|DIAP1_HUMAN	Isoform 2 of Protein diaphanous homolog 1 OS=Homo sapiens GN=DIAPH1	13
425	0	20.42	20.44	11.79	10.53	sp|O60610|DIAP1_HUMAN	Protein diaphanous homolog 1 OS=Homo sapiens GN=DIAPH1 PE=1 SV=2	13
426	20.42	20.43	17.84	11.11	10.39	sp|Q96JP2|MY15B_HUMAN	Putative unconventional myosin-XVB OS=Homo sapiens GN=MYO15B PE=5 SV=2	11	0.86562	0.12674	1.21409
427	20.37	20.37	54.41	35.63	32.95	sp|Q14847|LASP1_HUMAN	LIM and SH3 domain protein 1 OS=Homo sapiens GN=LASP1 PE=1 SV=2	13	1.04678	0.508691	1.16024
427	0	18.21	38.7	24.15	21.98	sp|Q14847-2|LASP1_HUMAN	Isoform 2 of LIM and SH3 domain protein 1 OS=Homo sapiens GN=LASP1	11
427	0	18.21	39.31	24.53	22.33	tr|C9JVR8|C9JVR8_HUMAN	Uncharacterized protein OS=Homo sapiens GN=LASP1 PE=4 SV=1	11
428	20.29	20.34	24.06	17.52	15.99	tr|E9PRI4|E9PRI4_HUMAN	Ribosomal protein S6 kinase OS=Homo sapiens GN=RPS6KA1 PE=3 SV=1	11	0.905333	0.128745	1.14636
428	0	20.29	23.25	16.94	15.46	sp|Q15418-2|KS6A1_HUMAN	Isoform 2 of Ribosomal protein S6 kinase alpha-1 OS=Homo sapiens GN=RPS6KA1	11
428	0	20.31	23.54	17.14	15.65	sp|Q15418|KS6A1_HUMAN	Ribosomal protein S6 kinase alpha-1 OS=Homo sapiens GN=RPS6KA1 PE=1 SV=2	11
428	0	20.32	23.9	17.4	15.88	tr|E9PGT3|E9PGT3_HUMAN	Ribosomal protein S6 kinase OS=Homo sapiens GN=RPS6KA1 PE=3 SV=1	11
429	20.29	20.3	36.48	29.35	27.46	sp|Q6NUK1|SCMC1_HUMAN	Calcium-binding mitochondrial carrier protein SCaMC-1 OS=Homo sapiens GN=SLC25A24 PE=1 SV=2	11	0.896171	0.315623	1.26636
430	20.26	20.26	34.87	27.52	27.52	tr|D6RF35|D6RF35_HUMAN	Group-specific component (vitamin D binding protein) OS=Homo sapiens GN=GC PE=4 SV=1	10	1.02495	0.668818	1.13135
430	0	20.26	33.67	26.57	26.57	tr|D6RAK8|D6RAK8_HUMAN	Group-specific component (vitamin D binding protein) OS=Homo sapiens GN=GC PE=4 SV=1	10
430	0	20.26	35.02	27.64	27.64	sp|P02774|VTDB_HUMAN	Vitamin D-binding protein OS=Homo sapiens GN=GC PE=1 SV=1	10
431	20.22	20.22	39.88	30.26	27.86	tr|B7Z4T9|B7Z4T9_HUMAN	Chaperonin containing TCP1, subunit 7 (Eta), isoform CRA_c OS=Homo sapiens GN=CCT7 PE=2 SV=1	14	0.96274	0.52167	1.13354
431	0	20.22	36.65	27.81	25.6	sp|Q99832|TCPH_HUMAN	T-complex protein 1 subunit eta OS=Homo sapiens GN=CCT7 PE=1 SV=2	14
432	20.18	20.18	67.43	60.92	60.92	sp|Q99714|HCD2_HUMAN	3-hydroxyacyl-CoA dehydrogenase type-2 OS=Homo sapiens GN=HSD17B10 PE=1 SV=3	11	0.991858	0.883256	1.13023
433	20.16	20.22	31.51	25.68	24.66	sp|P23368|MAOM_HUMAN	NAD-dependent malic enzyme, mitochondrial OS=Homo sapiens GN=ME2 PE=1 SV=1	10	0.950834	0.381371	1.13372
433	0	18.2	33.19	26.1	24.84	tr|Q9BWL6|Q9BWL6_HUMAN	Malic enzyme OS=Homo sapiens GN=ME2 PE=2 SV=1	9
434	20.13	20.13	43.26	40.17	40.17	sp|Q12907|LMAN2_HUMAN	Vesicular integral-membrane protein VIP36 OS=Homo sapiens GN=LMAN2 PE=1 SV=1	12	1.11002	0.10698	1.14095
434	0	18.12	44	40.62	40.62	tr|D6RBV2|D6RBV2_HUMAN	Lectin, mannose-binding 2 OS=Homo sapiens GN=LMAN2 PE=4 SV=1	10
434	0	18.12	42.46	38.6	38.6	tr|B4DWN1|B4DWN1_HUMAN	Uncharacterized protein OS=Homo sapiens GN=LMAN2 PE=2 SV=1	10
435	20.08	20.08	38.73	22.36	22.36	tr|E9PNQ6|E9PNQ6_HUMAN	Thioredoxin reductase 1 OS=Homo sapiens GN=TXNRD1 PE=3 SV=1	11	0.947372	0.329462	1.12468
435	0	20.08	38.31	23.39	23.39	sp|Q16881-2|TRXR1_HUMAN	Isoform 2 of Thioredoxin reductase 1, cytoplasmic OS=Homo sapiens GN=TXNRD1	11
435	0	20.08	36.29	21.24	21.24	sp|Q16881-3|TRXR1_HUMAN	Isoform 3 of Thioredoxin reductase 1, cytoplasmic OS=Homo sapiens GN=TXNRD1	11
435	0	20.08	39.38	23.05	23.05	sp|Q16881-4|TRXR1_HUMAN	Isoform 4 of Thioredoxin reductase 1, cytoplasmic OS=Homo sapiens GN=TXNRD1	11
435	0	20.08	41.68	25.45	25.45	sp|Q16881-5|TRXR1_HUMAN	Isoform 5 of Thioredoxin reductase 1, cytoplasmic OS=Homo sapiens GN=TXNRD1	11
435	0	20.08	35.83	20.68	20.68	sp|Q16881-6|TRXR1_HUMAN	Isoform 6 of Thioredoxin reductase 1, cytoplasmic OS=Homo sapiens GN=TXNRD1	11
435	0	20.08	39.67	23.22	23.22	tr|B7Z2S5|B7Z2S5_HUMAN	Thioredoxin reductase 1 OS=Homo sapiens GN=TXNRD1 PE=2 SV=1	11
435	0	20.08	41.85	25.55	25.55	tr|B2R5P6|B2R5P6_HUMAN	Thioredoxin reductase 1 OS=Homo sapiens GN=TXNRD1 PE=2 SV=1	11
435	0	20.08	35.95	20.75	20.75	tr|E7EW10|E7EW10_HUMAN	Thioredoxin reductase 1 OS=Homo sapiens GN=TXNRD1 PE=3 SV=1	11
435	0	20.08	38.45	23.48	23.48	tr|E2QRB9|E2QRB9_HUMAN	Thioredoxin reductase 1 OS=Homo sapiens GN=TXNRD1 PE=3 SV=1	11
435	0	18.07	38.38	21.58	21.58	tr|E9PIR7|E9PIR7_HUMAN	Thioredoxin reductase 1 OS=Homo sapiens GN=TXNRD1 PE=3 SV=1	10
435	0	18.07	33.39	17.9	17.9	tr|E7ESI6|E7ESI6_HUMAN	Thioredoxin reductase 1 OS=Homo sapiens GN=TXNRD1 PE=3 SV=2	10
435	0	20.08	33.44	19.57	19.57	sp|Q16881|TRXR1_HUMAN	Thioredoxin reductase 1, cytoplasmic OS=Homo sapiens GN=TXNRD1 PE=1 SV=3	11
436	20.07	20.07	55.75	43.36	43.36	tr|E9PQW4|E9PQW4_HUMAN	Mitogen-activated protein kinase 3 OS=Homo sapiens GN=MAPK3 PE=4 SV=1	10	0.881028	0.338699	1.36066
436	0	20.07	52.94	41.18	41.18	sp|P27361-3|MK03_HUMAN	Isoform 3 of Mitogen-activated protein kinase 3 OS=Homo sapiens GN=MAPK3	10
436	0	18.06	52.86	43.77	43.77	tr|H0YDL8|H0YDL8_HUMAN	Mitogen-activated protein kinase 3 (Fragment) OS=Homo sapiens GN=MAPK3 PE=4 SV=1	9
436	0	20.07	49.87	38.79	38.79	sp|P27361|MK03_HUMAN	Mitogen-activated protein kinase 3 OS=Homo sapiens GN=MAPK3 PE=1 SV=4	10
436	0	18.06	54.72	49.06	49.06	tr|B3KR49|B3KR49_HUMAN	Mitogen-activated protein kinase 3, isoform CRA_b OS=Homo sapiens GN=MAPK3 PE=2 SV=1	9
437	20.07	20.07	54.72	43.4	41.51	sp|P27695|APEX1_HUMAN	DNA-(apurinic or apyrimidinic site) lyase OS=Homo sapiens GN=APEX1 PE=1 SV=2	11	1.12419	0.0494523	1.1238
437	0	17.98	59.32	45.63	43.35	tr|G3V3M6|G3V3M6_HUMAN	APEX nuclease (multifunctional DNA repair enzyme) 1 (Fragment) OS=Homo sapiens GN=APEX1 PE=4 SV=1	10
437	0	17.98	58.26	49.59	47.11	tr|G3V5Q1|G3V5Q1_HUMAN	APEX nuclease (multifunctional DNA repair enzyme) 1 (Fragment) OS=Homo sapiens GN=APEX1 PE=4 SV=1	10
438	20.02	20.08	16.38	12.63	12.63	sp|O95486|SC24A_HUMAN	Protein transport protein Sec24A OS=Homo sapiens GN=SEC24A PE=1 SV=2	11	0.844505	0.0722846	1.20805
439	20.02	20.02	40.41	25.64	25.64	sp|P14866|HNRPL_HUMAN	Heterogeneous nuclear ribonucleoprotein L OS=Homo sapiens GN=HNRNPL PE=1 SV=2	14	1.02231	0.704258	1.13805
440	20.01	21.16	35.05	35.05	35.05	sp|O75356|ENTP5_HUMAN	Ectonucleoside triphosphate diphosphohydrolase 5 OS=Homo sapiens GN=ENTPD5 PE=1 SV=1	12	0.866201	0.0416045	1.14618
441	20.01	20.01	49.39	30.61	30.61	sp|P62136|PP1A_HUMAN	Serine/threonine-protein phosphatase PP1-alpha catalytic subunit OS=Homo sapiens GN=PPP1CA PE=1 SV=1	11	1.02011	0.835414	1.4377
441	0	20	47.04	39.92	39.92	tr|E9PMD7|E9PMD7_HUMAN	Serine/threonine-protein phosphatase (Fragment) OS=Homo sapiens GN=PPP1CA PE=3 SV=1	11
441	0	18.01	44.57	26.39	26.39	tr|Q07161|Q07161_HUMAN	Serine/threonine-protein phosphatase OS=Homo sapiens GN=PPP1CA PE=2 SV=1	10
442	20	32	62.27	61.04	61.04	sp|P01859|IGHG2_HUMAN	Ig gamma-2 chain C region OS=Homo sapiens GN=IGHG2 PE=1 SV=2	26	0.943158	0.765813	1.77029
443	20	29.3	69.11	67.07	67.07	sp|P31946|1433B_HUMAN	14-3-3 protein beta/alpha OS=Homo sapiens GN=YWHAB PE=1 SV=3	19	0.975956	0.764647	1.20934
443	0	29.3	69.67	67.62	67.62	sp|P31946-2|1433B_HUMAN	Isoform Short of 14-3-3 protein beta/alpha OS=Homo sapiens GN=YWHAB	19
444	20	21	44.62	37.03	37.03	tr|E2QRM6|E2QRM6_HUMAN	Pyrophosphatase (inorganic) 2 OS=Homo sapiens GN=PPA2 PE=4 SV=1	12	1.01247	0.807886	1.11847
444	0	21	38.92	35.03	35.03	sp|Q9H2U2|IPYR2_HUMAN	Inorganic pyrophosphatase 2, mitochondrial OS=Homo sapiens GN=PPA2 PE=1 SV=2	12
444	0	21	34.96	33.52	33.52	sp|Q9H2U2-2|IPYR2_HUMAN	Isoform 2 of Inorganic pyrophosphatase 2, mitochondrial OS=Homo sapiens GN=PPA2	12
444	0	18.96	58.85	48.23	48.23	tr|H0Y9D8|H0Y9D8_HUMAN	Pyrophosphatase (inorganic) 2 (Fragment) OS=Homo sapiens GN=PPA2 PE=4 SV=1	11
445	20	20.25	30.24	20.11	18.14	sp|Q92945|FUBP2_HUMAN	Far upstream element-binding protein 2 OS=Homo sapiens GN=KHSRP PE=1 SV=4	11	1.1213	0.118809	1.16209
445	0	20.25	30.28	20.14	18.17	sp|Q92945-2|FUBP2_HUMAN	Isoform 2 of Far upstream element-binding protein 2 OS=Homo sapiens GN=KHSRP	11
446	20	20.01	61.81	54.27	54.27	sp|P37802|TAGL2_HUMAN	Transgelin-2 OS=Homo sapiens GN=TAGLN2 PE=1 SV=3	18	1.15434	0.0409172	1.14563
447	20	20	61.7	44.38	44.38	sp|Q15417|CNN3_HUMAN	Calponin-3 OS=Homo sapiens GN=CNN3 PE=1 SV=1	11	1.08965	0.421905	1.26876
448	20	20	34.16	25.5	25.5	sp|P10515|ODP2_HUMAN	Dihydrolipoyllysine-residue acetyltransferase component of pyruvate dehydrogenase complex, mitochondrial OS=Homo sapiens GN=DLAT PE=1 SV=3	12	1.02737	0.617938	1.12552
448	0	18	38.62	29.85	29.85	tr|H0YDD4|H0YDD4_HUMAN	Dihydrolipoamide S-acetyltransferase (Fragment) OS=Homo sapiens GN=DLAT PE=4 SV=1	11
448	0	18	35.61	27.86	27.86	tr|E9PEJ4|E9PEJ4_HUMAN	Dihydrolipoamide S-acetyltransferase OS=Homo sapiens GN=DLAT PE=3 SV=1	11
449	20	20	43.1	34.29	34.29	sp|P00390|GSHR_HUMAN	Glutathione reductase, mitochondrial OS=Homo sapiens GN=GSR PE=1 SV=2	14	1.08183	0.180834	1.1317
449	0	18	40.97	31.64	31.64	tr|C8KIL8|C8KIL8_HUMAN	Glutathion reductase delta8 alternative splicing variant OS=Homo sapiens GN=GSR PE=2 SV=1	12
449	0	18	42.22	34.12	34.12	tr|C8KIL9|C8KIL9_HUMAN	Glutathion reductase delta9 alternative splicing varian OS=Homo sapiens GN=GSR PE=2 SV=1	11
449	0	20	46.97	37.37	37.37	sp|P00390-2|GSHR_HUMAN	Isoform Cytoplasmic of Glutathione reductase, mitochondrial OS=Homo sapiens GN=GSR	14
450	20	20	16.04	14.16	14.16	sp|P22102|PUR2_HUMAN	Trifunctional purine biosynthetic protein adenosine-3 OS=Homo sapiens GN=GART PE=1 SV=1	11	0.911216	0.101609	1.12228
451	20	20	66.85	56.35	56.35	tr|E7EVE6|E7EVE6_HUMAN	Uncharacterized protein OS=Homo sapiens GN=CMPK1 PE=3 SV=1	13	1.0261
452	20	20	56.85	51.45	51.45	sp|P20618|PSB1_HUMAN	Proteasome subunit beta type-1 OS=Homo sapiens GN=PSMB1 PE=1 SV=2	13	1.00752	0.891061	1.12781
453	20	20	43.23	38.94	38.94	sp|P05026|AT1B1_HUMAN	Sodium/potassium-transporting ATPase subunit beta-1 OS=Homo sapiens GN=ATP1B1 PE=1 SV=1	11	0.937406	0.240192	1.12466
453	0	20	43.52	39.2	39.2	sp|P05026-2|AT1B1_HUMAN	Isoform 2 of Sodium/potassium-transporting ATPase subunit beta-1 OS=Homo sapiens GN=ATP1B1	11
454	20	20	36.07	36.07	36.07	tr|B4E3A8|B4E3A8_HUMAN	Serpin peptidase inhibitor, clade B (ovalbumin), member 1 OS=Homo sapiens GN=SERPINB1 PE=2 SV=1	10	0.932858	0.225379	1.12976
454	0	20	32.45	32.45	32.45	sp|P30740|ILEU_HUMAN	Leukocyte elastase inhibitor OS=Homo sapiens GN=SERPINB1 PE=1 SV=1	10
455	20	20	39.37	36.49	36.49	sp|Q14376|GALE_HUMAN	UDP-glucose 4-epimerase OS=Homo sapiens GN=GALE PE=1 SV=2	12	0.996492	0.962114	1.18393
456	20	20	84.77	76.16	76.16	sp|P60660-2|MYL6_HUMAN	Isoform Smooth muscle of Myosin light polypeptide 6 OS=Homo sapiens GN=MYL6	14	1.26463	0.00790118	1.15832
456	0	18	66.89	58.28	58.28	sp|P60660|MYL6_HUMAN	Myosin light polypeptide 6 OS=Homo sapiens GN=MYL6 PE=1 SV=2	13
456	0	20	75.66	75.66	75.66	tr|G8JLA2|G8JLA2_HUMAN	Myosin, light chain 6, alkali, smooth muscle and non-muscle OS=Homo sapiens GN=MYL6 PE=4 SV=1	14
456	0	18	69.66	60.69	60.69	tr|F8W1R7|F8W1R7_HUMAN	Myosin, light chain 6, alkali, smooth muscle and non-muscle OS=Homo sapiens GN=MYL6 PE=4 SV=1	13
456	0	18	62.73	54.66	54.66	tr|G3V1V0|G3V1V0_HUMAN	Myosin, light polypeptide 6, alkali, smooth muscle and non-muscle, isoform CRA_c OS=Homo sapiens GN=MYL6 PE=4 SV=1	13
456	0	18	46.64	36.97	36.97	tr|B7Z6Z4|B7Z6Z4_HUMAN	Uncharacterized protein OS=Homo sapiens GN=MYL6 PE=2 SV=1	13
457	20	20	17.66	16.2	16.2	sp|P19835|CEL_HUMAN	Bile salt-activated lipase OS=Homo sapiens GN=CEL PE=1 SV=3	10	0.849636	0.00880018	1.11705
457	0	18	17.17	15.65	15.65	tr|Q86SR3|Q86SR3_HUMAN	CEL protein OS=Homo sapiens GN=CEL PE=2 SV=1	9
458	19.95	19.95	45.8	41.22	37.79	tr|G3V4W0|G3V4W0_HUMAN	Heterogeneous nuclear ribonucleoprotein C (C1/C2) (Fragment) OS=Homo sapiens GN=HNRNPC PE=4 SV=1	11	1.09526	0.117736	1.12573
458	0	18.14	34.25	30.14	27.05	tr|G3V4C1|G3V4C1_HUMAN	Heterogeneous nuclear ribonucleoprotein C (C1/C2) OS=Homo sapiens GN=HNRNPC PE=4 SV=1	10
458	0	18.14	32.79	28.85	25.9	tr|G3V2Q1|G3V2Q1_HUMAN	Heterogeneous nuclear ribonucleoprotein C (C1/C2) OS=Homo sapiens GN=HNRNPC PE=4 SV=1	10
458	0	19.95	39.22	35.29	32.35	sp|P07910|HNRPC_HUMAN	Heterogeneous nuclear ribonucleoproteins C1/C2 OS=Homo sapiens GN=HNRNPC PE=1 SV=4	11
458	0	19.95	40.96	36.86	33.79	sp|P07910-2|HNRPC_HUMAN	Isoform C1 of Heterogeneous nuclear ribonucleoproteins C1/C2 OS=Homo sapiens GN=HNRNPC	11
458	0	19.95	41.67	37.5	34.38	tr|B4DY08|B4DY08_HUMAN	Uncharacterized protein OS=Homo sapiens GN=HNRNPC PE=2 SV=1	11
458	0	19.95	39.6	35.64	32.67	tr|B2R603|B2R603_HUMAN	Uncharacterized protein OS=Homo sapiens GN=HNRNPC PE=2 SV=1	11
458	0	18.13	40.26	38.1	34.2	tr|G3V576|G3V576_HUMAN	Uncharacterized protein OS=Homo sapiens GN=HNRNPC PE=4 SV=1	10
459	19.94	19.94	37.19	27.41	26.26	sp|O95831|AIFM1_HUMAN	Apoptosis-inducing factor 1, mitochondrial OS=Homo sapiens GN=AIFM1 PE=1 SV=1	11	0.966205	0.541831	1.13049
459	0	19.94	37.44	27.59	26.44	sp|O95831-3|AIFM1_HUMAN	Isoform 3 of Apoptosis-inducing factor 1, mitochondrial OS=Homo sapiens GN=AIFM1	11
460	19.9	19.91	50.42	38.5	34.35	tr|E9PFH8|E9PFH8_HUMAN	Sjogren syndrome antigen B (autoantigen La) OS=Homo sapiens GN=SSB PE=4 SV=1	11	1.0525	0.61065	1.24224
460	0	19.91	44.61	34.07	30.39	sp|P05455|LA_HUMAN	Lupus La protein OS=Homo sapiens GN=SSB PE=1 SV=2	11
461	19.85	19.85	54.49	45.85	45.85	sp|O43772|MCAT_HUMAN	Mitochondrial carnitine/acylcarnitine carrier protein OS=Homo sapiens GN=SLC25A20 PE=1 SV=1	10	0.900799	0.0856475	1.13078
461	0	17.8	56.18	45.82	45.82	tr|B4DWZ5|B4DWZ5_HUMAN	Solute carrier family 25 (carnitine/acylcarnitine translocase), member 20 OS=Homo sapiens GN=SLC25A20 PE=2 SV=1	9
461	0	17.8	52.63	46.93	46.93	tr|C9JPE1|C9JPE1_HUMAN	Solute carrier family 25 (carnitine/acylcarnitine translocase), member 20 OS=Homo sapiens GN=SLC25A20 PE=3 SV=1	9
462	19.82	19.82	35.4	26.09	24.84	sp|P34896|GLYC_HUMAN	Serine hydroxymethyltransferase, cytosolic OS=Homo sapiens GN=SHMT1 PE=1 SV=1	11	0.932167	0.344214	1.17796
462	0	19.82	36.71	28.38	27.03	sp|P34896-2|GLYC_HUMAN	Isoform 2 of Serine hydroxymethyltransferase, cytosolic OS=Homo sapiens GN=SHMT1	11
462	0	17.74	37.47	28.29	26.8	sp|P34896-3|GLYC_HUMAN	Isoform 3 of Serine hydroxymethyltransferase, cytosolic OS=Homo sapiens GN=SHMT1	10
462	0	17.74	36.32	26.23	24.89	tr|A8MYA6|A8MYA6_HUMAN	Serine hydroxymethyltransferase OS=Homo sapiens GN=SHMT1 PE=3 SV=1	10
463	19.71	19.71	19.65	13.25	13.25	sp|Q16531|DDB1_HUMAN	DNA damage-binding protein 1 OS=Homo sapiens GN=DDB1 PE=1 SV=1	11	0.980801	0.679094	1.10669
463	0	17.68	17.49	11.63	11.63	tr|F5GY55|F5GY55_HUMAN	Uncharacterized protein OS=Homo sapiens GN=DDB1 PE=4 SV=1	10
464	19.68	19.68	51.95	43.83	43.83	sp|O95861|BPNT1_HUMAN	3'(2'),5'-bisphosphate nucleotidase 1 OS=Homo sapiens GN=BPNT1 PE=1 SV=1	10	0.935815	0.443646	1.21321
464	0	17.62	48.16	38.97	38.97	tr|B4DUS9|B4DUS9_HUMAN	Uncharacterized protein OS=Homo sapiens GN=BPNT1 PE=2 SV=1	9
464	0	17.62	58.1	48.62	48.62	tr|B4DPS5|B4DPS5_HUMAN	Uncharacterized protein OS=Homo sapiens GN=BPNT1 PE=2 SV=1	9
465	19.66	19.72	54.05	42.77	42.77	sp|P04083|ANXA1_HUMAN	Annexin A1 OS=Homo sapiens GN=ANXA1 PE=1 SV=2	10	1.1995	0.0341036	1.17799
466	19.64	19.64	64.64	42.14	38.21	sp|P21912|DHSB_HUMAN	Succinate dehydrogenase [ubiquinone] iron-sulfur subunit, mitochondrial OS=Homo sapiens GN=SDHB PE=1 SV=3	14	1.00434	0.928357	1.11022
467	19.63	19.63	27.52	21.99	20.89	sp|Q08426|ECHP_HUMAN	Peroxisomal bifunctional enzyme OS=Homo sapiens GN=EHHADH PE=1 SV=3	11	0.80266	0.0189582	1.19031
467	0	17.58	27.11	22.97	21.69	tr|B4DWG3|B4DWG3_HUMAN	Uncharacterized protein OS=Homo sapiens GN=EHHADH PE=2 SV=1	9
468	19.54	19.54	52.72	51.63	51.63	sp|Q04760|LGUL_HUMAN	Lactoylglutathione lyase OS=Homo sapiens GN=GLO1 PE=1 SV=4	12	1.05745	0.2974	1.12102
468	0	19.54	57.4	56.21	56.21	sp|Q04760-2|LGUL_HUMAN	Isoform 2 of Lactoylglutathione lyase OS=Homo sapiens GN=GLO1	12
469	19.5	19.56	34.83	26.88	26.88	sp|P43490|NAMPT_HUMAN	Nicotinamide phosphoribosyltransferase OS=Homo sapiens GN=NAMPT PE=1 SV=1	13	0.934953	0.320407	1.15567
469	0	19.5	30.3	27.97	27.97	tr|Q5SYT8|Q5SYT8_HUMAN	Nicotinamide phosphoribosyltransferase-like (Fragment) OS=Homo sapiens GN=RP11-92J19.4 PE=1 SV=1	13
470	19.37	19.37	21.85	14.4	14.4	sp|Q5JPE7-2|NOMO2_HUMAN	Isoform 2 of Nodal modulator 2 OS=Homo sapiens GN=NOMO2	10	0.941321	0.342685	1.14632
470	0	17.31	19.07	11.62	11.62	sp|Q15155|NOMO1_HUMAN	Nodal modulator 1 OS=Homo sapiens GN=NOMO1 PE=1 SV=5	9
470	0	19.34	21.07	13.89	13.89	sp|Q5JPE7|NOMO2_HUMAN	Nodal modulator 2 OS=Homo sapiens GN=NOMO2 PE=1 SV=1	10
470	0	19.37	21.85	14.4	14.4	sp|P69849|NOMO3_HUMAN	Nodal modulator 3 OS=Homo sapiens GN=NOMO3 PE=2 SV=2	10
470	0	17.39	23.27	15	15	tr|F5H826|F5H826_HUMAN	NODAL modulator 3 OS=Homo sapiens GN=NOMO3 PE=4 SV=1	9
470	0	17.39	23.27	15	15	tr|Q4G177|Q4G177_HUMAN	NOMO2 protein OS=Homo sapiens GN=NOMO2 PE=2 SV=1	9
471	19.36	19.36	48.36	31.15	31.15	sp|P50213|IDH3A_HUMAN	Isocitrate dehydrogenase [NAD] subunit alpha, mitochondrial OS=Homo sapiens GN=IDH3A PE=1 SV=1	14	0.946768	0.380131	1.14811
471	0	17.31	48.94	29.91	29.91	tr|H0YL72|H0YL72_HUMAN	Isocitrate dehydrogenase 3 (NAD+) alpha OS=Homo sapiens GN=IDH3A PE=4 SV=1	13
472	19.32	19.36	61.33	42.97	42.97	tr|Q5SZ07|Q5SZ07_HUMAN	Hepatoma-derived growth factor (High-mobility group protein 1-like) OS=Homo sapiens GN=HDGF PE=2 SV=1	12	1.08769	0.469606	1.29702
472	0	19.32	65.24	47.21	47.21	tr|Q5SZ08|Q5SZ08_HUMAN	Hepatoma-derived growth factor (High-mobility group protein 1-like) OS=Homo sapiens GN=HDGF PE=2 SV=1	12
472	0	19.32	66.67	45.83	45.83	sp|P51858|HDGF_HUMAN	Hepatoma-derived growth factor OS=Homo sapiens GN=HDGF PE=1 SV=1	12
472	0	17.27	70.67	48.08	48.08	tr|A8K8G0|A8K8G0_HUMAN	Uncharacterized protein OS=Homo sapiens GN=HDGF PE=2 SV=1	11
473	19.32	19.32	21.45	13.54	13.54	tr|B5MCW9|B5MCW9_HUMAN	Echinoderm microtubule associated protein like 4 OS=Homo sapiens GN=EML4 PE=4 SV=2	11	0.975372	0.666267	1.14001
473	0	19.27	19.96	12.6	12.6	tr|B5MBZ0|B5MBZ0_HUMAN	Echinoderm microtubule associated protein like 4 OS=Homo sapiens GN=EML4 PE=4 SV=3	11
473	0	19.27	20.18	12.74	12.74	sp|Q9HC35|EMAL4_HUMAN	Echinoderm microtubule-associated protein-like 4 OS=Homo sapiens GN=EML4 PE=1 SV=3	11
474	19.29	19.29	54.71	46.2	41.03	sp|Q08257|QOR_HUMAN	Quinone oxidoreductase OS=Homo sapiens GN=CRYZ PE=1 SV=1	10	0.876995	0.084176	1.16528
475	19.28	19.28	53.05	37.2	37.2	sp|Q13011|ECH1_HUMAN	Delta(3,5)-Delta(2,4)-dienoyl-CoA isomerase, mitochondrial OS=Homo sapiens GN=ECH1 PE=1 SV=2	10	1.02707	0.630465	1.13106
476	19.28	19.28	64.08	60.19	60.19	sp|P62805|H4_HUMAN	Histone H4 OS=Homo sapiens GN=HIST1H4A PE=1 SV=2	13	0.813743	0.00610883	1.13988
477	19.14	19.14	33.65	18.89	18.06	sp|P43243|MATR3_HUMAN	Matrin-3 OS=Homo sapiens GN=MATR3 PE=1 SV=2	10	1.09599	0.173983	1.15402
477	0	19.09	31.84	17.88	17.09	tr|A8MXP9|A8MXP9_HUMAN	Uncharacterized protein OS=Homo sapiens GN=MATR3 PE=4 SV=1	10
478	19.13	19.13	54.87	54.87	54.87	sp|O00264|PGRC1_HUMAN	Membrane-associated progesterone receptor component 1 OS=Homo sapiens GN=PGRMC1 PE=1 SV=3	10	1.01715	0.831421	1.21521
479	19.01	19.01	60.54	50.68	44.9	sp|P06748|NPM_HUMAN	Nucleophosmin OS=Homo sapiens GN=NPM1 PE=1 SV=2	11	1.16092	0.0632583	1.17277
479	0	18.36	63.02	52.08	49.81	sp|P06748-2|NPM_HUMAN	Isoform 2 of Nucleophosmin OS=Homo sapiens GN=NPM1	11
480	18.97	18.97	31.55	24.79	24.79	sp|Q14103|HNRPD_HUMAN	Heterogeneous nuclear ribonucleoprotein D0 OS=Homo sapiens GN=HNRNPD PE=1 SV=1	10	1.18527	0.0537786	1.18962
480	0	18.97	51.43	41.9	41.9	tr|H0YA96|H0YA96_HUMAN	Heterogeneous nuclear ribonucleoprotein D (AU-rich element RNA binding protein 1, 37kDa) (Fragment) OS=Homo sapiens GN=HNRNPD PE=4 SV=1	10
480	0	18.97	38.7	33.72	33.72	tr|H0Y8G5|H0Y8G5_HUMAN	Heterogeneous nuclear ribonucleoprotein D (AU-rich element RNA binding protein 1, 37kDa) (Fragment) OS=Homo sapiens GN=HNRNPD PE=4 SV=1	10
480	0	18.97	32.14	26.19	26.19	sp|Q14103-2|HNRPD_HUMAN	Isoform 2 of Heterogeneous nuclear ribonucleoprotein D0 OS=Homo sapiens GN=HNRNPD	10
480	0	18.97	36.6	28.76	28.76	sp|Q14103-3|HNRPD_HUMAN	Isoform 3 of Heterogeneous nuclear ribonucleoprotein D0 OS=Homo sapiens GN=HNRNPD	10
480	0	18.97	37.63	30.66	30.66	sp|Q14103-4|HNRPD_HUMAN	Isoform 4 of Heterogeneous nuclear ribonucleoprotein D0 OS=Homo sapiens GN=HNRNPD	10
480	0	18.97	35.64	29.04	29.04	tr|B4DTC3|B4DTC3_HUMAN	Uncharacterized protein OS=Homo sapiens GN=HNRNPD PE=2 SV=1	10
481	18.91	18.91	32.89	31.13	31.13	sp|P36957|ODO2_HUMAN	Dihydrolipoyllysine-residue succinyltransferase component of 2-oxoglutarate dehydrogenase complex, mitochondrial OS=Homo sapiens GN=DLST PE=1 SV=4	10	1.02544	0.752713	1.1944
482	18.89	18.89	39.72	27.74	24.95	tr|E7EMY5|E7EMY5_HUMAN	Glyoxalase domain containing 4 OS=Homo sapiens GN=GLOD4 PE=4 SV=1	10	0.982241	0.733895	1.12097
482	0	18.89	52.08	44.41	39.94	sp|Q9HC38|GLOD4_HUMAN	Glyoxalase domain-containing protein 4 OS=Homo sapiens GN=GLOD4 PE=1 SV=1	10
482	0	18.89	57.72	46.64	41.95	sp|Q9HC38-2|GLOD4_HUMAN	Isoform 2 of Glyoxalase domain-containing protein 4 OS=Homo sapiens GN=GLOD4	10
482	0	18.89	53.29	48.1	43.25	tr|B7Z403|B7Z403_HUMAN	Uncharacterized protein OS=Homo sapiens GN=GLOD4 PE=2 SV=1	10
483	18.88	18.88	27.38	16.17	13.48	sp|P46977|STT3A_HUMAN	Dolichyl-diphosphooligosaccharide--protein glycosyltransferase subunit STT3A OS=Homo sapiens GN=STT3A PE=1 SV=2	9	0.857202	0.0335036	1.14872
484	18.88	18.88	35.44	27.27	27.27	sp|P49419|AL7A1_HUMAN	Alpha-aminoadipic semialdehyde dehydrogenase OS=Homo sapiens GN=ALDH7A1 PE=1 SV=5	10	0.98297	0.75664	1.13145
484	0	18.88	37.38	28.77	28.77	sp|P49419-2|AL7A1_HUMAN	Isoform 2 of Alpha-aminoadipic semialdehyde dehydrogenase OS=Homo sapiens GN=ALDH7A1	10
485	18.82	18.82	63.84	62.21	57.33	tr|F5H1E1|F5H1E1_HUMAN	Coatomer protein complex, subunit epsilon OS=Homo sapiens GN=COPE PE=4 SV=1	9	0.950764	0.452931	1.15904
485	0	18.82	63.64	62.01	57.14	sp|O14579|COPE_HUMAN	Coatomer subunit epsilon OS=Homo sapiens GN=COPE PE=1 SV=3	9
486	18.8	18.8	29.61	23.62	23.62	tr|H0Y373|H0Y373_HUMAN	3'-phosphoadenosine 5'-phosphosulfate synthase 2 OS=Homo sapiens GN=PAPSS2 PE=4 SV=1	10	0.814978	0.0175139	1.16666
486	0	18.8	29.61	23.62	23.62	tr|E7ER89|E7ER89_HUMAN	3'-phosphoadenosine 5'-phosphosulfate synthase 2 OS=Homo sapiens GN=PAPSS2 PE=3 SV=2	10
486	0	18.8	29.8	23.78	23.78	sp|O95340|PAPS2_HUMAN	Bifunctional 3'-phosphoadenosine 5'-phosphosulfate synthase 2 OS=Homo sapiens GN=PAPSS2 PE=1 SV=2	10
486	0	18.8	29.56	23.59	23.59	sp|O95340-2|PAPS2_HUMAN	Isoform B of Bifunctional 3'-phosphoadenosine 5'-phosphosulfate synthase 2 OS=Homo sapiens GN=PAPSS2	10
487	18.77	28.19	64.92	45.97	42.74	sp|P67936|TPM4_HUMAN	Tropomyosin alpha-4 chain OS=Homo sapiens GN=TPM4 PE=1 SV=3	16	1.22457	0.138985	1.34472
488	18.74	18.74	55.56	53.64	53.64	sp|P00915|CAH1_HUMAN	Carbonic anhydrase 1 OS=Homo sapiens GN=CA1 PE=1 SV=2	13	0.928888	0.239128	1.14521
488	0	16.7	47.81	45.82	45.82	tr|E5RHP7|E5RHP7_HUMAN	Carbonic anhydrase I (Fragment) OS=Homo sapiens GN=CA1 PE=4 SV=1	12
488	0	16.7	68.18	65.34	65.34	tr|E5RH81|E5RH81_HUMAN	Carbonic anhydrase I (Fragment) OS=Homo sapiens GN=CA1 PE=4 SV=1	12
489	18.71	18.72	29.09	28.08	26.67	sp|P04217|A1BG_HUMAN	Alpha-1B-glycoprotein OS=Homo sapiens GN=A1BG PE=1 SV=4	11	1.11238	0.160285	1.17197
490	18.7	18.71	40.51	35.13	34.87	sp|Q12905|ILF2_HUMAN	Interleukin enhancer-binding factor 2 OS=Homo sapiens GN=ILF2 PE=1 SV=2	10	1.01319	0.843718	1.15999
491	18.69	20.73	19.79	15.28	15.28	tr|E7EP00|E7EP00_HUMAN	SEC24 family, member C (S. cerevisiae) OS=Homo sapiens GN=SEC24C PE=4 SV=2	11	0.915032	0.348823	1.23266
491	0	20.66	17.64	13.62	13.62	sp|P53992|SC24C_HUMAN	Protein transport protein Sec24C OS=Homo sapiens GN=SEC24C PE=1 SV=3	11
491	0	18.66	15.93	12.67	12.67	tr|G5EA31|G5EA31_HUMAN	SEC24 family, member C (S. cerevisiae) OS=Homo sapiens GN=SEC24C PE=4 SV=1	10
492	18.69	18.69	21.63	17.04	16.12	sp|Q16853|AOC3_HUMAN	Membrane primary amine oxidase OS=Homo sapiens GN=AOC3 PE=1 SV=3	13	1.19435	0.0059752	1.11892
493	18.62	18.62	42.42	39.39	37.37	sp|Q16762|THTR_HUMAN	Thiosulfate sulfurtransferase OS=Homo sapiens GN=TST PE=1 SV=4	9	0.898785	0.0919005	1.13802
494	18.61	18.62	14.35	10.4	10.4	sp|Q27J81-2|INF2_HUMAN	Isoform 2 of Inverted formin-2 OS=Homo sapiens GN=INF2	10	0.951644	0.510215	1.17764
494	0	18.61	14.25	10.33	10.33	sp|Q27J81|INF2_HUMAN	Inverted formin-2 OS=Homo sapiens GN=INF2 PE=1 SV=2	10
495	18.51	18.51	29.84	20.8	19.35	sp|Q5SSJ5|HP1B3_HUMAN	Heterochromatin protein 1-binding protein 3 OS=Homo sapiens GN=HP1BP3 PE=1 SV=1	9	1.04404	0.456561	1.13351
495	0	18.51	32.04	22.33	20.78	sp|Q5SSJ5-2|HP1B3_HUMAN	Isoform 2 of Heterochromatin protein 1-binding protein 3 OS=Homo sapiens GN=HP1BP3	9
495	0	18.51	32.42	28.68	26.68	sp|Q5SSJ5-3|HP1B3_HUMAN	Isoform 3 of Heterochromatin protein 1-binding protein 3 OS=Homo sapiens GN=HP1BP3	9
496	18.49	18.49	27.29	25.49	24.18	sp|Q93052|LPP_HUMAN	Lipoma-preferred partner OS=Homo sapiens GN=LPP PE=1 SV=1	9	1.21249	0.010649	1.14107
497	18.48	18.6	52.58	37.11	33.51	sp|P46781|RS9_HUMAN	40S ribosomal protein S9 OS=Homo sapiens GN=RPS9 PE=1 SV=3	9	0.961842	0.48563	1.12866
498	18.46	26.58	37.3	34.66	28.84	sp|P51991|ROA3_HUMAN	Heterogeneous nuclear ribonucleoprotein A3 OS=Homo sapiens GN=HNRNPA3 PE=1 SV=2	13	1.07245	0.36627	1.1868
498	0	24.56	40.99	36.34	29.5	tr|E7EWI9|E7EWI9_HUMAN	Heterogeneous nuclear ribonucleoprotein A3 OS=Homo sapiens GN=HNRNPA3 PE=4 SV=1	12
498	0	24.56	40.87	36.22	29.41	tr|E7ERJ4|E7ERJ4_HUMAN	Heterogeneous nuclear ribonucleoprotein A3 OS=Homo sapiens GN=HNRNPA3 PE=4 SV=2	12
498	0	24.56	37.08	32.87	26.69	sp|P51991-2|ROA3_HUMAN	Isoform 2 of Heterogeneous nuclear ribonucleoprotein A3 OS=Homo sapiens GN=HNRNPA3	12
499	18.36	18.36	41.88	30.37	28.8	tr|Q9BUB1|Q9BUB1_HUMAN	PRKAR2A protein OS=Homo sapiens GN=PRKAR2A PE=2 SV=1	11	1.01688	0.87301	1.29155
499	0	18.36	39.6	28.71	27.23	sp|P13861|KAP2_HUMAN	cAMP-dependent protein kinase type II-alpha regulatory subunit OS=Homo sapiens GN=PRKAR2A PE=1 SV=2	11
500	18.3	18.3	13.95	8.61	7.573	tr|E9PC84|E9PC84_HUMAN	Tenascin C OS=Homo sapiens GN=TNC PE=4 SV=1	12	1.2128	0.017536	1.16227
500	0	16.36	13.63	8.534	7.388	sp|P24821-2|TENA_HUMAN	Isoform 2 of Tenascin OS=Homo sapiens GN=TNC	11
500	0	16.3	12.96	8.111	7.022	sp|P24821-3|TENA_HUMAN	Isoform 3 of Tenascin OS=Homo sapiens GN=TNC	11
500	0	18.12	13.13	7.867	6.919	sp|P24821-4|TENA_HUMAN	Isoform 4 of Tenascin OS=Homo sapiens GN=TNC	12
500	0	16.48	14.38	9.003	7.795	sp|P24821-5|TENA_HUMAN	Isoform 5 of Tenascin OS=Homo sapiens GN=TNC	11
500	0	16.56	14.71	9.527	8.248	sp|P24821-6|TENA_HUMAN	Isoform 6 of Tenascin OS=Homo sapiens GN=TNC	11
500	0	16.3	12.95	8.107	7.018	tr|F5H7V9|F5H7V9_HUMAN	Tenascin C OS=Homo sapiens GN=TNC PE=4 SV=1	11
500	0	18.04	12.59	7.542	6.633	sp|P24821|TENA_HUMAN	Tenascin OS=Homo sapiens GN=TNC PE=1 SV=3	12
501	18.24	18.27	48.07	40.35	38.25	sp|Q06520|ST2A1_HUMAN	Bile salt sulfotransferase OS=Homo sapiens GN=SULT2A1 PE=1 SV=3	10	0.886927	0.0728133	1.1434
502	18.23	18.23	13.41	6.063	6.063	tr|G5E9A9|G5E9A9_HUMAN	Tenascin XB OS=Homo sapiens GN=TNXB PE=4 SV=1	11	1.03576	0.682905	1.20452
502	0	18.21	13.34	6.035	6.035	sp|P22105-3|TENX_HUMAN	Isoform 3 of Tenascin-X OS=Homo sapiens GN=TNXB	11
502	0	18.23	13.41	6.063	6.063	tr|B0V046|B0V046_HUMAN	Tenascin XB OS=Homo sapiens GN=TNXB PE=4 SV=1	11
502	0	18.21	13.34	6.035	6.035	tr|E7EWZ8|E7EWZ8_HUMAN	Tenascin XB OS=Homo sapiens GN=TNXB PE=4 SV=1	11
502	0	18.21	13.34	6.032	6.032	tr|E7EPZ9|E7EPZ9_HUMAN	Tenascin XB OS=Homo sapiens GN=TNXB PE=4 SV=1	11
502	0	18.21	13.34	6.035	6.035	tr|E7EPQ1|E7EPQ1_HUMAN	Tenascin XB OS=Homo sapiens GN=TNXB PE=4 SV=1	11
502	0	16.11	12.86	5.519	5.519	tr|B0UYX3|B0UYX3_HUMAN	Tenascin XB OS=Homo sapiens GN=TNXB PE=4 SV=1	10
502	0	16.09	12.8	5.493	5.493	tr|E7EU03|E7EU03_HUMAN	Tenascin XB OS=Homo sapiens GN=TNXB PE=4 SV=1	10
502	0	18.16	13.13	5.969	5.969	sp|P22105|TENX_HUMAN	Tenascin-X OS=Homo sapiens GN=TNXB PE=1 SV=3	11
503	18.17	18.17	84.16	60.4	60.4	tr|C9JFR7|C9JFR7_HUMAN	Cytochrome c, somatic (Fragment) OS=Homo sapiens GN=CYCS PE=3 SV=1	15	1.09857	0.112531	1.12933
503	0	18.17	80.95	58.1	58.1	sp|P99999|CYC_HUMAN	Cytochrome c OS=Homo sapiens GN=CYCS PE=1 SV=2	15
504	18.16	18.16	68.67	68.67	65.06	sp|Q8TD06|AGR3_HUMAN	Anterior gradient protein 3 homolog OS=Homo sapiens GN=AGR3 PE=1 SV=1	12	0.942894	0.326109	1.14078
505	18.13	18.19	25.67	17.4	17.4	sp|O43747|AP1G1_HUMAN	AP-1 complex subunit gamma-1 OS=Homo sapiens GN=AP1G1 PE=1 SV=5	10	0.934318	0.293221	1.1476
505	0	18.16	24.97	16.92	16.92	tr|B3KXW5|B3KXW5_HUMAN	Adaptor-related protein complex 1, gamma 1 subunit OS=Homo sapiens GN=AP1G1 PE=2 SV=1	10
505	0	16.3	26.55	20.53	20.53	tr|E7EUH1|E7EUH1_HUMAN	Adaptor-related protein complex 1, gamma 1 subunit OS=Homo sapiens GN=AP1G1 PE=4 SV=2	9
505	0	18.19	24.61	17.33	17.33	sp|O43747-2|AP1G1_HUMAN	Isoform 2 of AP-1 complex subunit gamma-1 OS=Homo sapiens GN=AP1G1	10
506	18.11	38.27	72.34	66.22	66.22	sp|P63267|ACTH_HUMAN	Actin, gamma-enteric smooth muscle OS=Homo sapiens GN=ACTG2 PE=1 SV=1	36	1.2342	0.0188231	1.17971
506	0	32.24	74.4	67.47	67.47	tr|B4DUI8|B4DUI8_HUMAN	Actin, alpha 2, smooth muscle, aorta OS=Homo sapiens GN=ACTA2 PE=2 SV=1	29
506	0	38.27	72.15	66.05	66.05	sp|P68032|ACTC_HUMAN	Actin, alpha cardiac muscle 1 OS=Homo sapiens GN=ACTC1 PE=1 SV=1	37
506	0	38.27	72.15	66.05	66.05	sp|P62736|ACTA_HUMAN	Actin, aortic smooth muscle OS=Homo sapiens GN=ACTA2 PE=1 SV=1	36
506	0	28.22	68.17	61.56	61.56	tr|E9PG30|E9PG30_HUMAN	Actin, gamma 2, smooth muscle, enteric OS=Homo sapiens GN=ACTG2 PE=3 SV=1	25
507	18.11	18.11	52.66	52.66	47.34	sp|P51149|RAB7A_HUMAN	Ras-related protein Rab-7a OS=Homo sapiens GN=RAB7A PE=1 SV=1	10	1.05327	0.318749	1.11915
508	18.1	18.1	43.1	30.99	30.99	sp|P04899|GNAI2_HUMAN	Guanine nucleotide-binding protein G(i) subunit alpha-2 OS=Homo sapiens GN=GNAI2 PE=1 SV=3	9	1.06299	0.583963	1.30796
508	0	16.09	44.03	31.13	31.13	tr|B4DYA0|B4DYA0_HUMAN	Guanine nucleotide binding protein (G protein), alpha inhibiting activity polypeptide 2 OS=Homo sapiens GN=GNAI2 PE=2 SV=1	8
508	0	16.09	41.3	29.2	29.2	tr|B3KTZ0|B3KTZ0_HUMAN	Guanine nucleotide binding protein (G protein), alpha inhibiting activity polypeptide 2 OS=Homo sapiens GN=GNAI2 PE=2 SV=1	8
508	0	16.09	40.59	32.67	32.67	tr|B4E2X5|B4E2X5_HUMAN	Guanine nucleotide binding protein (G protein), alpha inhibiting activity polypeptide 2 OS=Homo sapiens GN=GNAI2 PE=2 SV=1	8
508	0	18.05	40.72	30.47	30.47	tr|F5H4U5|F5H4U5_HUMAN	Guanine nucleotide binding protein (G protein), alpha inhibiting activity polypeptide 2 OS=Homo sapiens GN=GNAI2 PE=4 SV=1	9
508	0	16.09	40.71	29.2	29.2	sp|P04899-2|GNAI2_HUMAN	Isoform 2 of Guanine nucleotide-binding protein G(i) subunit alpha-2 OS=Homo sapiens GN=GNAI2	8
509	18.09	18.09	39.28	28.45	28.45	sp|P23381|SYWC_HUMAN	Tryptophan--tRNA ligase, cytoplasmic OS=Homo sapiens GN=WARS PE=1 SV=2	10	1.07172	0.265169	1.14261
509	0	18	38.92	31.6	31.6	sp|P23381-2|SYWC_HUMAN	Isoform 2 of Tryptophan--tRNA ligase, cytoplasmic OS=Homo sapiens GN=WARS	10
510	18.08	22.1	26.64	15.96	15.96	tr|E9PPD9|E9PPD9_HUMAN	Erythrocyte membrane protein band 4.1-like 2 OS=Homo sapiens GN=EPB41L2 PE=4 SV=1	15	1.16871	0.0298196	1.14412
510	0	22.08	22.59	13.53	13.53	sp|O43491|E41L2_HUMAN	Band 4.1-like protein 2 OS=Homo sapiens GN=EPB41L2 PE=1 SV=1	15
510	0	20.1	28.25	16.6	16.6	tr|Q68DV2|Q68DV2_HUMAN	Erythrocyte membrane protein band 4.1-like 2 OS=Homo sapiens GN=DKFZp781H1755 PE=2 SV=1	14
510	0	20.11	29.12	18.42	18.42	tr|B4DHI8|B4DHI8_HUMAN	Erythrocyte membrane protein band 4.1-like 2 OS=Homo sapiens GN=EPB41L2 PE=2 SV=1	14
510	0	22.1	25.77	16.77	16.77	tr|E9PK52|E9PK52_HUMAN	Erythrocyte membrane protein band 4.1-like 2 OS=Homo sapiens GN=EPB41L2 PE=4 SV=1	15
510	0	22.08	24.28	14.55	14.55	tr|E9PHY5|E9PHY5_HUMAN	Erythrocyte membrane protein band 4.1-like 2 OS=Homo sapiens GN=EPB41L2 PE=4 SV=1	15
510	0	20.11	27.34	17.56	17.56	tr|E9PII3|E9PII3_HUMAN	Erythrocyte membrane protein band 4.1-like 2 OS=Homo sapiens GN=EPB41L2 PE=4 SV=1	14
511	18.08	18.08	42.25	23.47	23.47	sp|P16403|H12_HUMAN	Histone H1.2 OS=Homo sapiens GN=HIST1H1C PE=1 SV=2	10	1.17738	0.0453026	1.17184
511	0	18.08	30.32	22.62	22.62	sp|P16402|H13_HUMAN	Histone H1.3 OS=Homo sapiens GN=HIST1H1D PE=1 SV=2	10
511	0	18.08	30.59	22.83	22.83	sp|P10412|H14_HUMAN	Histone H1.4 OS=Homo sapiens GN=HIST1H1E PE=1 SV=2	10
512	18.06	18.06	41.36	31.07	31.07	tr|G3V0I5|G3V0I5_HUMAN	NADH dehydrogenase (Ubiquinone) flavoprotein 1, 51kDa, isoform CRA_c OS=Homo sapiens GN=NDUFV1 PE=4 SV=1	10	0.854911	0.036999	1.15517
512	0	18.06	41.54	31.21	31.21	sp|P49821-2|NDUV1_HUMAN	Isoform 2 of NADH dehydrogenase [ubiquinone] flavoprotein 1, mitochondrial OS=Homo sapiens GN=NDUFV1	10
512	0	18.06	40.73	30.6	30.6	sp|P49821|NDUV1_HUMAN	NADH dehydrogenase [ubiquinone] flavoprotein 1, mitochondrial OS=Homo sapiens GN=NDUFV1 PE=1 SV=4	10
513	18.05	18.05	44.68	33.57	30.97	sp|P26440|IVD_HUMAN	Isovaleryl-CoA dehydrogenase, mitochondrial OS=Homo sapiens GN=IVD PE=1 SV=1	11	0.985849	0.839712	1.17419
513	0	16.04	44.44	33.59	30.81	tr|B3KVI7|B3KVI7_HUMAN	Isovaleryl Coenzyme A dehydrogenase, isoform CRA_b OS=Homo sapiens GN=IVD PE=2 SV=1	10
514	18.04	18.04	24.24	14.03	14.03	tr|E9PJZ8|E9PJZ8_HUMAN	NLR family, pyrin domain containing 6 OS=Homo sapiens GN=NLRP6 PE=4 SV=1	10	1.00632	0.939499	1.21496
514	0	16.04	24.33	12.33	12.33	sp|P59044|NALP6_HUMAN	NACHT, LRR and PYD domains-containing protein 6 OS=Homo sapiens GN=NLRP6 PE=2 SV=2	8
515	18.02	18.02	35.36	21.04	21.04	sp|P31146|COR1A_HUMAN	Coronin-1A OS=Homo sapiens GN=CORO1A PE=1 SV=4	10	1.05238	0.444135	1.16055
516	18.02	18.02	65.04	54.42	54.42	tr|Q6FII1|Q6FII1_HUMAN	Glutathione S-transferase kappa 1 OS=Homo sapiens GN=LOC51064 PE=2 SV=1	11	0.951147	0.383065	1.13332
516	0	18.02	65.04	54.42	54.42	sp|Q9Y2Q3|GSTK1_HUMAN	Glutathione S-transferase kappa 1 OS=Homo sapiens GN=GSTK1 PE=1 SV=3	11
516	0	18.02	52.13	43.62	43.62	sp|Q9Y2Q3-2|GSTK1_HUMAN	Isoform 2 of Glutathione S-transferase kappa 1 OS=Homo sapiens GN=GSTK1	11
516	0	16.02	61.21	50	50	sp|Q9Y2Q3-3|GSTK1_HUMAN	Isoform 3 of Glutathione S-transferase kappa 1 OS=Homo sapiens GN=GSTK1	10
517	18.01	18.91	14.69	6.186	6.186	sp|Q92538|GBF1_HUMAN	Golgi-specific brefeldin A-resistance guanine nucleotide exchange factor 1 OS=Homo sapiens GN=GBF1 PE=1 SV=2	10	0.989875	0.860361	1.13789
518	18.01	18.01	38.79	28.63	27.12	sp|P40227|TCPZ_HUMAN	T-complex protein 1 subunit zeta OS=Homo sapiens GN=CCT6A PE=1 SV=3	9	0.999274	0.991498	1.17364
518	0	18.01	38.6	30.4	28.8	tr|B4DPJ8|B4DPJ8_HUMAN	Chaperonin containing TCP1, subunit 6A (zeta 1) OS=Homo sapiens GN=CCT6A PE=2 SV=1	9
519	18	18.04	62.57	62.57	62.57	sp|P19105|ML12A_HUMAN	Myosin regulatory light chain 12A OS=Homo sapiens GN=MYL12A PE=1 SV=2	15	1.19663	0.365047	4.36221
519	0	18.04	62.21	62.21	62.21	sp|O14950|ML12B_HUMAN	Myosin regulatory light chain 12B OS=Homo sapiens GN=MYL12B PE=1 SV=2	15
520	18	18.03	38.33	31.25	31.25	sp|Q96C19|EFHD2_HUMAN	EF-hand domain-containing protein D2 OS=Homo sapiens GN=EFHD2 PE=1 SV=1	9	1.04072	0.613493	1.19554
521	18	18.02	41.42	33.14	33.14	sp|P51884|LUM_HUMAN	Lumican OS=Homo sapiens GN=LUM PE=1 SV=2	11	1.17064	0.020925	1.13511
522	18	18	18.54	10.12	10.12	sp|P35573|GDE_HUMAN	Glycogen debranching enzyme OS=Homo sapiens GN=AGL PE=1 SV=3	9	0.964445	0.649112	1.21224
522	0	18	18.75	10.23	10.23	sp|P35573-2|GDE_HUMAN	Isoform 5 of Glycogen debranching enzyme OS=Homo sapiens GN=AGL	9
522	0	18	18.73	10.22	10.22	sp|P35573-3|GDE_HUMAN	Isoform 6 of Glycogen debranching enzyme OS=Homo sapiens GN=AGL	9
523	18	18	42.11	27.69	27.69	sp|Q16181|SEPT7_HUMAN	Septin-7 OS=Homo sapiens GN=SEPT7 PE=1 SV=2	10	1.05024	0.504706	1.18423
523	0	18	37.84	27.75	27.75	sp|Q16181-2|SEPT7_HUMAN	Isoform 2 of Septin-7 OS=Homo sapiens GN=SEPT7	10
523	0	16	38.07	29.76	29.76	tr|H0Y3Y4|H0Y3Y4_HUMAN	Septin 7 (Fragment) OS=Homo sapiens GN=SEPT7 PE=4 SV=1	9
523	0	16	33.51	27.23	27.23	tr|B4DNE4|B4DNE4_HUMAN	Septin 7 OS=Homo sapiens GN=SEPT7 PE=2 SV=1	9
523	0	18	37.84	27.75	27.75	tr|E7EPK1|E7EPK1_HUMAN	Septin 7 OS=Homo sapiens GN=SEPT7 PE=3 SV=1	10
523	0	16	33.33	27.08	27.08	tr|G3V1Q4|G3V1Q4_HUMAN	Septin 7 OS=Homo sapiens GN=SEPT7 PE=3 SV=1	9
523	0	18	37.84	27.75	27.75	tr|E7ES33|E7ES33_HUMAN	Septin 7 OS=Homo sapiens GN=SEPT7 PE=3 SV=2	10
523	0	16	37.27	29.13	29.13	tr|H0YFF6|H0YFF6_HUMAN	Septin 7 OS=Homo sapiens GN=SEPT7 PE=4 SV=1	9
524	18	18	38.76	30.14	30.14	sp|P50454|SERPH_HUMAN	Serpin H1 OS=Homo sapiens GN=SERPINH1 PE=1 SV=2	9	1.1566	0.0382113	1.14496
524	0	16	35.26	26.2	26.2	tr|B4DN87|B4DN87_HUMAN	Serpin peptidase inhibitor, clade H (heat shock protein 47), member 1, (collagen binding protein 1) OS=Homo sapiens GN=SERPINH1 PE=2 SV=1	8
525	18	18	53.72	49.47	49.47	tr|Q5JR95|Q5JR95_HUMAN	Ribosomal protein S8 OS=Homo sapiens GN=RPS8 PE=4 SV=1	10	0.994681	0.925632	1.1362
525	0	18	48.56	44.71	44.71	sp|P62241|RS8_HUMAN	40S ribosomal protein S8 OS=Homo sapiens GN=RPS8 PE=1 SV=2	10
526	18	18	29.43	26.08	26.08	sp|Q6YN16|HSDL2_HUMAN	Hydroxysteroid dehydrogenase-like protein 2 OS=Homo sapiens GN=HSDL2 PE=1 SV=1	9	0.961593	0.515396	1.14192
526	0	16	26.09	26.09	26.09	sp|Q6YN16-2|HSDL2_HUMAN	Isoform 2 of Hydroxysteroid dehydrogenase-like protein 2 OS=Homo sapiens GN=HSDL2	8
527	18	18	36.02	27.73	27.73	sp|O00231|PSD11_HUMAN	26S proteasome non-ATPase regulatory subunit 11 OS=Homo sapiens GN=PSMD11 PE=1 SV=3	9	0.936982	0.24129	1.12778
528	18	18	61.68	55.61	55.61	sp|P30044|PRDX5_HUMAN	Peroxiredoxin-5, mitochondrial OS=Homo sapiens GN=PRDX5 PE=1 SV=4	10	1.04478	0.480476	1.15321
528	0	18	73.46	73.46	73.46	sp|P30044-2|PRDX5_HUMAN	Isoform Cytoplasmic+peroxisomal of Peroxiredoxin-5, mitochondrial OS=Homo sapiens GN=PRDX5	10
528	0	16	69.41	61.76	61.76	tr|A6NG06|A6NG06_HUMAN	Peroxiredoxin 5 OS=Homo sapiens GN=PRDX5 PE=4 SV=1	9
529	18	18	81.07	70.87	70.87	sp|P30043|BLVRB_HUMAN	Flavin reductase (NADPH) OS=Homo sapiens GN=BLVRB PE=1 SV=3	11	0.923424	0.192298	1.13772
530	18	18	18.99	13.28	13.28	sp|P02730|B3AT_HUMAN	Band 3 anion transport protein OS=Homo sapiens GN=SLC4A1 PE=1 SV=3	9	0.728233	0.0050915	1.18714
531	18	18	30.69	28.96	28.96	tr|E9PEN4|E9PEN4_HUMAN	2-hydroxyacyl-CoA lyase 1 OS=Homo sapiens GN=HACL1 PE=3 SV=1	10	0.884941	0.323417	1.3128
531	0	18	27.51	25.95	25.95	sp|Q9UJ83|HACL1_HUMAN	2-hydroxyacyl-CoA lyase 1 OS=Homo sapiens GN=HACL1 PE=1 SV=2	10
531	0	18	32.06	30.24	30.24	tr|B4DXI5|B4DXI5_HUMAN	2-hydroxyacyl-CoA lyase 1 OS=Homo sapiens GN=HACL1 PE=2 SV=1	10
531	0	18	28.86	27.22	27.22	tr|B4DWI1|B4DWI1_HUMAN	2-hydroxyacyl-CoA lyase 1 OS=Homo sapiens GN=HACL1 PE=2 SV=1	10
532	18	18	39.62	38.66	38.66	sp|Q8WWA0|ITLN1_HUMAN	Intelectin-1 OS=Homo sapiens GN=ITLN1 PE=1 SV=1	11	1.02491	0.750224	1.25157
533	18	18	36.52	34.37	34.37	sp|P16930|FAAA_HUMAN	Fumarylacetoacetase OS=Homo sapiens GN=FAH PE=1 SV=2	9	1.10653	0.210428	1.19868
534	18	18	44.61	44.61	44.61	sp|Q3SYC2|MOGT2_HUMAN	2-acylglycerol O-acyltransferase 2 OS=Homo sapiens GN=MOGAT2 PE=1 SV=2	11	0.754302	0.00285393	1.16591
534	0	18	59.13	59.13	59.13	sp|Q3SYC2-2|MOGT2_HUMAN	Isoform 2 of 2-acylglycerol O-acyltransferase 2 OS=Homo sapiens GN=MOGAT2	11
535	18	18	54.77	54.77	54.77	sp|P28066|PSA5_HUMAN	Proteasome subunit alpha type-5 OS=Homo sapiens GN=PSMA5 PE=1 SV=3	10	1.0957	0.211756	1.17033
536	17.95	17.95	39.82	29.76	29.76	sp|P10645|CMGA_HUMAN	Chromogranin-A OS=Homo sapiens GN=CHGA PE=1 SV=7	12	1.37378	0.0976446	1.494
537	17.89	17.9	62.03	51.27	51.27	sp|P62280|RS11_HUMAN	40S ribosomal protein S11 OS=Homo sapiens GN=RPS11 PE=1 SV=3	9	0.959935	0.527974	1.15131
538	17.81	17.81	51.82	51.82	51.82	sp|Q9UFN0|NPS3A_HUMAN	Protein NipSnap homolog 3A OS=Homo sapiens GN=NIPSNAP3A PE=1 SV=2	9	1.149	0.0338599	1.1335
539	17.8	17.8	25.08	15.71	12.9	tr|E5KLK1|E5KLK1_HUMAN	Mitochondrial dynamin-like 120 kDa protein OS=Homo sapiens GN=OPA1 PE=3 SV=1	9	0.935292	0.244665	1.13072
539	0	15.71	26.25	14.37	11.56	sp|O60313|OPA1_HUMAN	Dynamin-like 120 kDa protein, mitochondrial OS=Homo sapiens GN=OPA1 PE=1 SV=3	8
539	0	17.75	26.58	15.15	12.44	sp|O60313-2|OPA1_HUMAN	Isoform 2 of Dynamin-like 120 kDa protein, mitochondrial OS=Homo sapiens GN=OPA1	9
539	0	17.77	24.62	15.42	12.67	tr|E5KLJ9|E5KLJ9_HUMAN	Mitochondrial dynamin-like 120 kDa protein OS=Homo sapiens GN=OPA1 PE=3 SV=1	9
539	0	17.72	24.53	14.88	12.22	tr|E5KLJ5|E5KLJ5_HUMAN	Mitochondrial dynamin-like 120 kDa protein OS=Homo sapiens GN=OPA1 PE=3 SV=1	9
539	0	15.68	24.13	14.11	11.35	tr|E5KLJ6|E5KLJ6_HUMAN	Mitochondrial dynamin-like 120 kDa protein OS=Homo sapiens GN=OPA1 PE=3 SV=1	8
540	17.8	17.8	45.64	39.26	39.26	sp|P36542|ATPG_HUMAN	ATP synthase subunit gamma, mitochondrial OS=Homo sapiens GN=ATP5C1 PE=1 SV=1	9	0.922523	0.166353	1.13142
540	0	15.77	49.2	41.6	41.6	tr|B4DL14|B4DL14_HUMAN	ATP synthase gamma chain OS=Homo sapiens GN=ATP5C1 PE=2 SV=1	8
540	0	15.77	41.41	35.02	35.02	sp|P36542-2|ATPG_HUMAN	Isoform Heart of ATP synthase subunit gamma, mitochondrial OS=Homo sapiens GN=ATP5C1	8
541	17.74	17.74	46.23	46.23	46.23	tr|F5H018|F5H018_HUMAN	RAN, member RAS oncogene family (Fragment) OS=Homo sapiens GN=RAN PE=4 SV=1	10	1.00283	0.962441	1.1433
541	0	17.74	42.59	42.59	42.59	sp|P62826|RAN_HUMAN	GTP-binding nuclear protein Ran OS=Homo sapiens GN=RAN PE=1 SV=3	10
541	0	17.74	39.48	39.48	39.48	tr|B5MDF5|B5MDF5_HUMAN	RAN, member RAS oncogene family OS=Homo sapiens GN=RAN PE=4 SV=1	10
542	17.71	17.71	53.23	45.16	42.74	sp|O14818|PSA7_HUMAN	Proteasome subunit alpha type-7 OS=Homo sapiens GN=PSMA7 PE=1 SV=1	10	1.03312	0.58081	1.13731
542	0	15.65	57.87	57.87	54.49	sp|O14818-2|PSA7_HUMAN	Isoform 2 of Proteasome subunit alpha type-7 OS=Homo sapiens GN=PSMA7	9
543	17.66	23.26	28.67	20.33	19.17	sp|Q03252|LMNB2_HUMAN	Lamin-B2 OS=Homo sapiens GN=LMNB2 PE=1 SV=3	12	1.19218	0.0606858	1.20416
544	17.57	17.62	43.45	33.98	33.98	sp|P29992|GNA11_HUMAN	Guanine nucleotide-binding protein subunit alpha-11 OS=Homo sapiens GN=GNA11 PE=1 SV=2	11	0.964664	0.660822	1.26615
545	17.57	17.57	70.97	62.58	62.58	tr|C9J0K6|C9J0K6_HUMAN	Sorcin OS=Homo sapiens GN=SRI PE=4 SV=1	10	0.968384	0.575636	1.13819
545	0	17.57	48.99	48.99	48.99	sp|P30626|SORCN_HUMAN	Sorcin OS=Homo sapiens GN=SRI PE=1 SV=1	10
545	0	17.57	53.89	53.89	53.89	tr|B4DKK2|B4DKK2_HUMAN	Sorcin OS=Homo sapiens GN=SRI PE=2 SV=1	10
545	0	17.57	53.01	53.01	53.01	tr|A8MTH6|A8MTH6_HUMAN	Sorcin OS=Homo sapiens GN=SRI PE=4 SV=2	10
546	17.56	17.56	26.08	23.73	22.55	sp|P49257|LMAN1_HUMAN	Protein ERGIC-53 OS=Homo sapiens GN=LMAN1 PE=1 SV=2	12	0.946055	0.382946	1.14858
547	17.54	19.62	42.51	39.82	37.43	tr|B7Z7L3|B7Z7L3_HUMAN	Cytochrome b5 reductase 3 OS=Homo sapiens GN=CYB5R3 PE=2 SV=1	11	1.00259	0.960939	1.12554
547	0	19.62	47.84	47.84	44.96	sp|P00387-2|NB5R3_HUMAN	Isoform 2 of NADH-cytochrome b5 reductase 3 OS=Homo sapiens GN=CYB5R3	11
547	0	19.62	44.19	44.19	41.53	sp|P00387|NB5R3_HUMAN	NADH-cytochrome b5 reductase 3 OS=Homo sapiens GN=CYB5R3 PE=1 SV=3	11
548	17.53	17.53	54.44	41.72	41.72	tr|E9PKG6|E9PKG6_HUMAN	Nucleobindin 2 OS=Homo sapiens GN=NUCB2 PE=4 SV=1	10	1.26523	0.1146	1.37288
548	0	17.53	43.81	33.57	33.57	sp|P80303-2|NUCB2_HUMAN	Isoform 2 of Nucleobindin-2 OS=Homo sapiens GN=NUCB2	10
548	0	17.53	43.81	33.57	33.57	sp|P80303|NUCB2_HUMAN	Nucleobindin-2 OS=Homo sapiens GN=NUCB2 PE=1 SV=2	10
549	17.53	17.53	68.46	66.15	66.15	sp|P62244|RS15A_HUMAN	40S ribosomal protein S15a OS=Homo sapiens GN=RPS15A PE=1 SV=2	10	0.996238	0.943508	1.12621
550	17.52	17.53	43.69	38.51	38.51	sp|P67775|PP2AA_HUMAN	Serine/threonine-protein phosphatase 2A catalytic subunit alpha isoform OS=Homo sapiens GN=PPP2CA PE=1 SV=1	10	1.02961	0.747772	1.23617
551	17.42	17.42	51.92	37.18	37.18	sp|Q12904|AIMP1_HUMAN	Aminoacyl tRNA synthase complex-interacting multifunctional protein 1 OS=Homo sapiens GN=AIMP1 PE=1 SV=2	9	1.03422	0.613159	1.16702
551	0	17.42	48.21	34.52	34.52	sp|Q12904-2|AIMP1_HUMAN	Isoform 2 of Aminoacyl tRNA synthase complex-interacting multifunctional protein 1 OS=Homo sapiens GN=AIMP1	9
551	0	15.27	49.44	40.15	40.15	tr|B4DNK3|B4DNK3_HUMAN	Uncharacterized protein OS=Homo sapiens GN=AIMP1 PE=2 SV=1	8
552	17.37	19.43	60.89	57.2	57.2	sp|P21964|COMT_HUMAN	Catechol O-methyltransferase OS=Homo sapiens GN=COMT PE=1 SV=2	10	0.979827	0.788225	1.19427
552	0	17.37	71.95	67.42	67.42	sp|P21964-2|COMT_HUMAN	Isoform Soluble of Catechol O-methyltransferase OS=Homo sapiens GN=COMT	9
553	17.36	17.36	31.83	18.31	18.31	sp|O00429-5|DNM1L_HUMAN	Isoform 5 of Dynamin-1-like protein OS=Homo sapiens GN=DNM1L	9	1.05861	0.492742	1.21893
553	0	17.29	29.71	16.43	16.43	tr|F8W8D1|F8W8D1_HUMAN	Dynamin 1-like OS=Homo sapiens GN=DNM1L PE=3 SV=1	9
553	0	17.35	31.18	18.26	18.26	tr|G8JLD5|G8JLD5_HUMAN	Dynamin 1-like OS=Homo sapiens GN=DNM1L PE=4 SV=1	9
553	0	17.33	31.66	17.66	17.66	sp|O00429|DNM1L_HUMAN	Dynamin-1-like protein OS=Homo sapiens GN=DNM1L PE=1 SV=2	9
553	0	17.36	32.25	18.31	18.31	sp|O00429-3|DNM1L_HUMAN	Isoform 2 of Dynamin-1-like protein OS=Homo sapiens GN=DNM1L	9
553	0	17.36	31.76	18.6	18.6	sp|O00429-4|DNM1L_HUMAN	Isoform 3 of Dynamin-1-like protein OS=Homo sapiens GN=DNM1L	9
553	0	17.34	31.17	17.93	17.93	sp|O00429-2|DNM1L_HUMAN	Isoform 4 of Dynamin-1-like protein OS=Homo sapiens GN=DNM1L	9
553	0	17.32	31.11	17.36	17.36	sp|O00429-6|DNM1L_HUMAN	Isoform 6 of Dynamin-1-like protein OS=Homo sapiens GN=DNM1L	9
554	17.15	17.15	33.98	29.13	29.13	sp|P00966|ASSY_HUMAN	Argininosuccinate synthase OS=Homo sapiens GN=ASS1 PE=1 SV=2	10	0.898527	0.0863188	1.13452
555	17.11	17.11	58.14	51.55	51.55	sp|O95336|6PGL_HUMAN	6-phosphogluconolactonase OS=Homo sapiens GN=PGLS PE=1 SV=2	10	1.01034	0.860131	1.13698
556	17.09	17.09	20.05	16.52	16.52	sp|Q15459|SF3A1_HUMAN	Splicing factor 3A subunit 1 OS=Homo sapiens GN=SF3A1 PE=1 SV=1	9	1.06351	0.317258	1.14815
557	17.07	19.14	27.71	18.04	17.01	tr|Q5VSR7|Q5VSR7_HUMAN	6-phosphofructokinase OS=Homo sapiens GN=PFKP PE=2 SV=1	11	0.911242	0.111297	1.12647
557	0	19.19	28.44	17.86	16.84	sp|Q01813|K6PP_HUMAN	6-phosphofructokinase type C OS=Homo sapiens GN=PFKP PE=1 SV=2	11
557	0	19.14	27.81	18.11	17.08	tr|H0Y3P8|H0Y3P8_HUMAN	Phosphofructokinase, platelet OS=Homo sapiens GN=PFKP PE=4 SV=1	11
558	17.02	17.04	60.89	52	37.78	sp|P21266|GSTM3_HUMAN	Glutathione S-transferase Mu 3 OS=Homo sapiens GN=GSTM3 PE=1 SV=3	9	1.04066	0.550415	1.15888
559	17.01	19.06	25.65	8.576	8.576	tr|Q17RZ5|Q17RZ5_HUMAN	Kinectin 1 (Kinesin receptor) OS=Homo sapiens GN=KTN1 PE=2 SV=1	10	1.0508	0.418332	1.1433
559	0	19.06	25.77	8.615	8.615	sp|Q86UP2-2|KTN1_HUMAN	Isoform 2 of Kinectin OS=Homo sapiens GN=KTN1	10
559	0	19.03	26.16	8.254	8.254	sp|Q86UP2|KTN1_HUMAN	Kinectin OS=Homo sapiens GN=KTN1 PE=1 SV=1	10
560	17.01	17.01	26.98	18.04	17.03	sp|Q8TE67|ES8L3_HUMAN	Epidermal growth factor receptor kinase substrate 8-like protein 3 OS=Homo sapiens GN=EPS8L3 PE=1 SV=2	9	0.973086	0.605589	1.12419
560	0	15.16	26.47	17.05	15.99	sp|Q8TE67-2|ES8L3_HUMAN	Isoform 2 of Epidermal growth factor receptor kinase substrate 8-like protein 3 OS=Homo sapiens GN=EPS8L3	8
560	0	14.79	25.08	16.16	15.15	sp|Q8TE67-3|ES8L3_HUMAN	Isoform 3 of Epidermal growth factor receptor kinase substrate 8-like protein 3 OS=Homo sapiens GN=EPS8L3	8
561	16.97	16.99	18.09	13.51	12.45	tr|F6SBX2|F6SBX2_HUMAN	Isoleucyl-tRNA synthetase 2, mitochondrial OS=Homo sapiens GN=IARS2 PE=3 SV=1	10	0.922859	0.222555	1.15025
561	0	16.92	16.8	12.55	11.56	sp|Q9NSE4|SYIM_HUMAN	Isoleucine--tRNA ligase, mitochondrial OS=Homo sapiens GN=IARS2 PE=1 SV=2	10
562	16.83	16.83	32.21	30.86	30.86	tr|A6NJC3|A6NJC3_HUMAN	UDP-glucuronosyltransferase 1 family polypeptide A1s OS=Homo sapiens GN=UGT1A1S PE=2 SV=2	14	0.843775	0.0651044	1.20545
562	0	16.83	26.83	25.7	25.7	sp|P22309|UD11_HUMAN	UDP-glucuronosyltransferase 1-1 OS=Homo sapiens GN=UGT1A1 PE=1 SV=1	14
563	16.77	16.78	33.84	20.26	20.26	sp|P01008|ANT3_HUMAN	Antithrombin-III OS=Homo sapiens GN=SERPINC1 PE=1 SV=1	8	1.10801	0.0878594	1.1294
564	16.76	17.9	34.89	25.37	19.03	tr|Q5T5C7|Q5T5C7_HUMAN	Seryl-tRNA synthetase OS=Homo sapiens GN=SARS PE=2 SV=1	9	1.01188	0.944264	1.48673
564	0	17.9	34.63	26.46	19.84	sp|P49591|SYSC_HUMAN	Serine--tRNA ligase, cytoplasmic OS=Homo sapiens GN=SARS PE=1 SV=3	9
565	16.74	16.74	43.92	35.69	32.94	sp|P38117|ETFB_HUMAN	Electron transfer flavoprotein subunit beta OS=Homo sapiens GN=ETFB PE=1 SV=3	8	0.962236	0.593109	1.17295
565	0	16	34.1	24.28	24.28	sp|P38117-2|ETFB_HUMAN	Isoform 2 of Electron transfer flavoprotein subunit beta OS=Homo sapiens GN=ETFB	8
566	16.7	16.7	33.44	19.3	17.64	sp|P43304-2|GPDM_HUMAN	Isoform 2 of Glycerol-3-phosphate dehydrogenase, mitochondrial OS=Homo sapiens GN=GPD2	8	0.928292	0.276797	1.15838
566	0	16.68	27.65	15.96	14.58	sp|P43304|GPDM_HUMAN	Glycerol-3-phosphate dehydrogenase, mitochondrial OS=Homo sapiens GN=GPD2 PE=1 SV=3	8
567	16.54	16.54	15.12	10.85	10.27	sp|Q15393|SF3B3_HUMAN	Splicing factor 3B subunit 3 OS=Homo sapiens GN=SF3B3 PE=1 SV=4	10	0.956543	0.6428	1.24217
568	16.52	16.52	32.45	25.96	25.96	tr|E7ETB3|E7ETB3_HUMAN	Aspartyl aminopeptidase OS=Homo sapiens GN=DNPEP PE=3 SV=1	10	1.0415	0.428073	1.11721
568	0	16.52	33.68	26.95	26.95	sp|Q9ULA0|DNPEP_HUMAN	Aspartyl aminopeptidase OS=Homo sapiens GN=DNPEP PE=1 SV=1	10
569	16.49	16.49	49.25	44.78	44.78	sp|P02763|A1AG1_HUMAN	Alpha-1-acid glycoprotein 1 OS=Homo sapiens GN=ORM1 PE=1 SV=1	9	1.19789	0.0807405	1.24065
570	16.45	16.45	54.6	49.43	45.4	tr|E7EQV9|E7EQV9_HUMAN	Ribosomal protein L15 (Fragment) OS=Homo sapiens GN=RPL15 PE=3 SV=1	10	0.929023	0.231338	1.14208
570	0	16.45	46.57	42.16	38.73	sp|P61313|RL15_HUMAN	60S ribosomal protein L15 OS=Homo sapiens GN=RPL15 PE=1 SV=2	10
571	16.43	16.43	19.92	12.17	11.58	sp|P98073|ENTK_HUMAN	Enteropeptidase OS=Homo sapiens GN=TMPRSS15 PE=2 SV=3	9	0.951353	0.455649	1.158
572	16.4	16.41	31.36	18.98	18.98	tr|Q5JS74|Q5JS74_HUMAN	Calcium/calmodulin-dependent serine protein kinase (MAGUK family) OS=Homo sapiens GN=CASK PE=2 SV=1	9	1.01819	0.779914	1.15807
572	0	16.09	23.87	12.32	12.32	tr|F8W998|F8W998_HUMAN	Calcium/calmodulin-dependent serine protein kinase (MAGUK family) OS=Homo sapiens GN=CASK PE=4 SV=1	9
572	0	16.08	23.56	12.16	12.16	sp|O14936-2|CSKP_HUMAN	Isoform 2 of Peripheral plasma membrane protein CASK OS=Homo sapiens GN=CASK	9
572	0	16.12	24.19	12.49	12.49	sp|O14936-3|CSKP_HUMAN	Isoform 3 of Peripheral plasma membrane protein CASK OS=Homo sapiens GN=CASK	9
572	0	16.11	24.16	12.47	12.47	sp|O14936-4|CSKP_HUMAN	Isoform 4 of Peripheral plasma membrane protein CASK OS=Homo sapiens GN=CASK	9
572	0	16.09	23.87	12.32	12.32	sp|O14936-6|CSKP_HUMAN	Isoform 6 of Peripheral plasma membrane protein CASK OS=Homo sapiens GN=CASK	9
572	0	16.07	23.43	12.1	12.1	sp|O14936|CSKP_HUMAN	Peripheral plasma membrane protein CASK OS=Homo sapiens GN=CASK PE=1 SV=3	9
573	16.38	16.38	36.2	26.81	26.81	sp|P21281|VATB2_HUMAN	V-type proton ATPase subunit B, brain isoform OS=Homo sapiens GN=ATP6V1B2 PE=1 SV=3	10	0.994586	0.948439	1.21778
573	0	14.26	33.77	32.99	32.99	tr|B4DFM5|B4DFM5_HUMAN	ATPase, H+ transporting, lysosomal 56/58kDa, V1 subunit B2 OS=Homo sapiens GN=ATP6V1B2 PE=2 SV=1	9
574	16.36	16.36	42.07	42.07	42.07	sp|Q9UBQ7|GRHPR_HUMAN	Glyoxylate reductase/hydroxypyruvate reductase OS=Homo sapiens GN=GRHPR PE=1 SV=1	9	0.900001	0.162516	1.17581
575	16.35	16.35	25.75	22.4	19.4	sp|Q15124|PGM5_HUMAN	Phosphoglucomutase-like protein 5 OS=Homo sapiens GN=PGM5 PE=1 SV=2	8	1.1605	0.219449	1.3043
576	16.34	16.34	38.74	25.23	23.87	tr|E7EMI0|E7EMI0_HUMAN	Argininosuccinate lyase OS=Homo sapiens GN=ASL PE=3 SV=1	8	0.954964	0.500458	1.16581
576	0	16.34	34.91	24.14	22.84	sp|P04424|ARLY_HUMAN	Argininosuccinate lyase OS=Homo sapiens GN=ASL PE=1 SV=4	8
577	16.33	16.33	48.1	43.67	34.18	tr|A8MXA8|A8MXA8_HUMAN	Ribosomal protein L23a OS=Homo sapiens GN=RPL23A PE=3 SV=1	8	1.1861	0.0181742	1.14226
577	0	16.33	48.72	44.23	34.62	sp|P62750|RL23A_HUMAN	60S ribosomal protein L23a OS=Homo sapiens GN=RPL23A PE=1 SV=1	8
577	0	16.33	39.18	35.57	27.84	tr|A8MUS3|A8MUS3_HUMAN	Ribosomal protein L23a OS=Homo sapiens GN=RPL23A PE=3 SV=1	8
578	16.27	16.27	23.09	17.22	15.18	tr|F5H6K0|F5H6K0_HUMAN	DEAH (Asp-Glu-Ala-His) box polypeptide 15 OS=Homo sapiens GN=DHX15 PE=4 SV=1	8	0.983425	0.892129	1.31696
578	0	16.26	23.4	16.98	14.97	sp|O43143|DHX15_HUMAN	Putative pre-mRNA-splicing factor ATP-dependent RNA helicase DHX15 OS=Homo sapiens GN=DHX15 PE=1 SV=2	8
579	16.21	16.21	46.44	44.75	40.68	sp|P54920|SNAA_HUMAN	Alpha-soluble NSF attachment protein OS=Homo sapiens GN=NAPA PE=1 SV=3	9	1.04299	0.802925	1.54997
580	16.2	16.2	35.73	25.49	22.88	tr|F5H4I0|F5H4I0_HUMAN	Dihydrolipoyl dehydrogenase OS=Homo sapiens GN=DLD PE=3 SV=1	10	1.06443	0.423041	1.19454
580	0	16.2	33.74	24.07	21.6	tr|E9PEX6|E9PEX6_HUMAN	Dihydrolipoamide dehydrogenase OS=Homo sapiens GN=DLD PE=4 SV=1	10
580	0	16.2	32.22	22.99	20.63	sp|P09622|DLDH_HUMAN	Dihydrolipoyl dehydrogenase, mitochondrial OS=Homo sapiens GN=DLD PE=1 SV=2	10
581	16.19	16.19	47.66	41.8	39.45	sp|P24539|AT5F1_HUMAN	ATP synthase subunit b, mitochondrial OS=Homo sapiens GN=ATP5F1 PE=1 SV=2	9	0.91509	0.176977	1.1482
582	16.18	16.18	53.25	53.25	53.25	sp|P63241|IF5A1_HUMAN	Eukaryotic translation initiation factor 5A-1 OS=Homo sapiens GN=EIF5A PE=1 SV=2	11	1.15008	0.112841	1.21128
582	0	16.18	44.57	44.57	44.57	sp|P63241-2|IF5A1_HUMAN	Isoform 2 of Eukaryotic translation initiation factor 5A-1 OS=Homo sapiens GN=EIF5A	11
583	16.18	16.18	35.74	35.44	33.63	sp|P20042|IF2B_HUMAN	Eukaryotic translation initiation factor 2 subunit 2 OS=Homo sapiens GN=EIF2S2 PE=1 SV=2	8	1.02441	0.772212	1.24129
584	16.17	16.2	46.67	38.67	36.67	sp|Q8NBQ5|DHB11_HUMAN	Estradiol 17-beta-dehydrogenase 11 OS=Homo sapiens GN=HSD17B11 PE=1 SV=3	10	0.905103	0.173531	1.16637
584	0	14.18	49.22	39.84	37.5	tr|D6RCD0|D6RCD0_HUMAN	Hydroxysteroid (17-beta) dehydrogenase 11 OS=Homo sapiens GN=HSD17B11 PE=4 SV=1	9
585	16.15	16.25	20.88	15.45	14.26	sp|Q9NSD9|SYFB_HUMAN	Phenylalanine--tRNA ligase beta subunit OS=Homo sapiens GN=FARSB PE=1 SV=3	9	0.994094	0.91369	1.12988
586	16.12	16.12	32.08	29.57	27.32	tr|E9PF41|E9PF41_HUMAN	ARP2 actin-related protein 2 homolog (yeast) OS=Homo sapiens GN=ACTR2 PE=3 SV=1	12	1.02415	0.712415	1.15835
586	0	16.12	32.49	29.95	27.66	sp|P61160|ARP2_HUMAN	Actin-related protein 2 OS=Homo sapiens GN=ACTR2 PE=1 SV=1	12
587	16.09	16.09	25.52	14.8	14.8	sp|P45974|UBP5_HUMAN	Ubiquitin carboxyl-terminal hydrolase 5 OS=Homo sapiens GN=USP5 PE=1 SV=2	10	0.987176	0.854762	1.17436
587	0	16.09	26.23	15.21	15.21	sp|P45974-2|UBP5_HUMAN	Isoform Short of Ubiquitin carboxyl-terminal hydrolase 5 OS=Homo sapiens GN=USP5	10
588	16.07	16.07	33.73	27.16	24.18	sp|Q969Z3|MOSC2_HUMAN	MOSC domain-containing protein 2, mitochondrial OS=Homo sapiens GN=MARC2 PE=1 SV=1	8	0.940639	0.309155	1.13877
589	16.07	16.07	68.28	68.28	61.19	sp|P04632|CPNS1_HUMAN	Calpain small subunit 1 OS=Homo sapiens GN=CAPNS1 PE=1 SV=1	10	1.06792	0.303323	1.14587
590	16.06	16.06	26.66	19.08	19.08	sp|P41250|SYG_HUMAN	Glycine--tRNA ligase OS=Homo sapiens GN=GARS PE=1 SV=3	11	1.02364	0.753091	1.18956
591	16.05	18.39	42.06	34.26	30.92	sp|O43488|ARK72_HUMAN	Aflatoxin B1 aldehyde reductase member 2 OS=Homo sapiens GN=AKR7A2 PE=1 SV=3	10	1.04609	0.551377	1.19099
592	16.05	16.05	31.09	23.17	23.17	sp|Q9Y376|CAB39_HUMAN	Calcium-binding protein 39 OS=Homo sapiens GN=CAB39 PE=1 SV=1	9	0.919937	0.160013	1.13229
593	16.04	20.08	37.33	31.33	29.4	sp|P30837|AL1B1_HUMAN	Aldehyde dehydrogenase X, mitochondrial OS=Homo sapiens GN=ALDH1B1 PE=1 SV=3	11	1.08756	0.178369	1.14192
594	16.04	16.04	32.97	26.68	26.68	sp|P13489|RINI_HUMAN	Ribonuclease inhibitor OS=Homo sapiens GN=RNH1 PE=1 SV=2	10	1.03918	0.566146	1.16761
595	16.03	16.03	59.36	58.82	58.82	tr|H0Y7A7|H0Y7A7_HUMAN	Calmodulin 2 (phosphorylase kinase, delta) (Fragment) OS=Homo sapiens GN=CALM2 PE=4 SV=1	13	1.08518	0.400329	1.25701
595	0	16.03	74	73.33	73.33	tr|E7ETZ0|E7ETZ0_HUMAN	Calmodulin 1 (phosphorylase kinase, delta) OS=Homo sapiens GN=CALM1 PE=4 SV=1	13
595	0	16.03	56.63	56.12	56.12	tr|E7EMB3|E7EMB3_HUMAN	Calmodulin 2 (phosphorylase kinase, delta) OS=Homo sapiens GN=CALM2 PE=4 SV=1	13
595	0	16.03	74.5	73.83	73.83	sp|P62158|CALM_HUMAN	Calmodulin OS=Homo sapiens GN=CALM1 PE=1 SV=2	13
596	16.03	16.03	42.66	38.07	38.07	sp|Q15907|RB11B_HUMAN	Ras-related protein Rab-11B OS=Homo sapiens GN=RAB11B PE=1 SV=4	8	1.0438	0.437269	1.13097
597	16.02	18.02	51.43	32.5	32.5	tr|D6R9P3|D6R9P3_HUMAN	Heterogeneous nuclear ribonucleoprotein A/B OS=Homo sapiens GN=HNRNPAB PE=4 SV=1	9	1.15966	0.0480457	1.15774
597	0	16.02	33.43	23.19	23.19	sp|Q99729|ROAA_HUMAN	Heterogeneous nuclear ribonucleoprotein A/B OS=Homo sapiens GN=HNRNPAB PE=1 SV=2	8
597	0	18.02	44.17	32.16	32.16	tr|D6RD18|D6RD18_HUMAN	Heterogeneous nuclear ribonucleoprotein A/B OS=Homo sapiens GN=HNRNPAB PE=4 SV=1	9
597	0	18.02	38.23	27.83	27.83	tr|D6RBZ0|D6RBZ0_HUMAN	Heterogeneous nuclear ribonucleoprotein A/B OS=Homo sapiens GN=HNRNPAB PE=4 SV=1	9
597	0	18.02	37.65	27.41	27.41	sp|Q99729-2|ROAA_HUMAN	Isoform 2 of Heterogeneous nuclear ribonucleoprotein A/B OS=Homo sapiens GN=HNRNPAB	9
597	0	18.02	43.86	31.93	31.93	sp|Q99729-3|ROAA_HUMAN	Isoform 3 of Heterogeneous nuclear ribonucleoprotein A/B OS=Homo sapiens GN=HNRNPAB	9
597	0	16.02	38.81	26.92	26.92	sp|Q99729-4|ROAA_HUMAN	Isoform 4 of Heterogeneous nuclear ribonucleoprotein A/B OS=Homo sapiens GN=HNRNPAB	8
598	16.02	16.03	40.32	28.76	28.76	sp|O75367|H2AY_HUMAN	Core histone macro-H2A.1 OS=Homo sapiens GN=H2AFY PE=1 SV=4	9	1.01205	0.8562	1.16261
598	0	16.02	35.77	29	29	sp|O75367-2|H2AY_HUMAN	Isoform 1 of Core histone macro-H2A.1 OS=Homo sapiens GN=H2AFY	9
598	0	16.03	40.43	28.84	28.84	sp|O75367-3|H2AY_HUMAN	Isoform 3 of Core histone macro-H2A.1 OS=Homo sapiens GN=H2AFY	9
599	16.02	16.02	44.44	40.63	40.63	sp|P09601|HMOX1_HUMAN	Heme oxygenase 1 OS=Homo sapiens GN=HMOX1 PE=1 SV=1	9	0.935946	0.254074	1.13429
599	0	14.01	62.57	56.68	56.68	tr|B1AHA8|B1AHA8_HUMAN	Heme oxygenase (Decycling) 1 (Fragment) OS=Homo sapiens GN=HMOX1 PE=4 SV=1	8
600	16.01	16.03	42.61	27.34	27.34	tr|F5H2S7|F5H2S7_HUMAN	Dynactin 2 (p50) OS=Homo sapiens GN=DCTN2 PE=4 SV=1	10	1.12459	0.183115	1.20417
600	0	14.02	43.39	26.98	26.98	tr|F5H223|F5H223_HUMAN	Dynactin 2 (p50) OS=Homo sapiens GN=DCTN2 PE=4 SV=1	9
600	0	14.02	41.11	27.59	27.59	tr|F8WAG8|F8WAG8_HUMAN	Dynactin 2 (p50) OS=Homo sapiens GN=DCTN2 PE=4 SV=1	9
600	0	16.03	43.14	27.68	27.68	sp|Q13561|DCTN2_HUMAN	Dynactin subunit 2 OS=Homo sapiens GN=DCTN2 PE=1 SV=4	10
600	0	16.03	42.61	27.34	27.34	sp|Q13561-2|DCTN2_HUMAN	Isoform 2 of Dynactin subunit 2 OS=Homo sapiens GN=DCTN2	10
600	0	16.03	42.93	27.54	27.54	sp|Q13561-3|DCTN2_HUMAN	Isoform 3 of Dynactin subunit 2 OS=Homo sapiens GN=DCTN2	10
601	16.01	16.01	35.79	34.26	34.26	sp|Q92597|NDRG1_HUMAN	Protein NDRG1 OS=Homo sapiens GN=NDRG1 PE=1 SV=1	13	0.956639	0.616343	1.22141
601	0	14.01	38.58	36.73	36.73	tr|E9PDL6|E9PDL6_HUMAN	N-myc downstream regulated 1 OS=Homo sapiens GN=NDRG1 PE=4 SV=2	11
602	16	38.16	30.1	24.76	23.69	sp|P63010|AP2B1_HUMAN	AP-2 complex subunit beta OS=Homo sapiens GN=AP2B1 PE=1 SV=1	23	0.996597	0.971795	1.2461
602	0	34.16	30	24.32	23.18	tr|Q7Z451|Q7Z451_HUMAN	Adaptor-related protein complex 2, beta 1 subunit OS=Homo sapiens GN=AP2B1 PE=2 SV=1	21
602	0	26	28.92	23.26	23.26	tr|F5GYG9|F5GYG9_HUMAN	Adaptor-related protein complex 2, beta 1 subunit OS=Homo sapiens GN=AP2B1 PE=4 SV=1	16
602	0	38.16	29.65	24.4	23.34	sp|P63010-2|AP2B1_HUMAN	Isoform 2 of AP-2 complex subunit beta OS=Homo sapiens GN=AP2B1	23
603	16	22.08	66.53	54.44	54.44	sp|P31947|1433S_HUMAN	14-3-3 protein sigma OS=Homo sapiens GN=SFN PE=1 SV=1	13	1.0284	0.697335	1.18283
604	16	16.01	42.44	35.05	35.05	sp|P53007|TXTP_HUMAN	Tricarboxylate transport protein, mitochondrial OS=Homo sapiens GN=SLC25A1 PE=1 SV=2	12	0.842362	0.0268969	1.1565
605	16	16.01	48.83	46.01	46.01	sp|P48047|ATPO_HUMAN	ATP synthase subunit O, mitochondrial OS=Homo sapiens GN=ATP5O PE=1 SV=1	9	0.938622	0.395754	1.18472
606	16	16	19.74	8.123	8.123	sp|P08603|CFAH_HUMAN	Complement factor H OS=Homo sapiens GN=CFH PE=1 SV=4	8	1.07173	0.253376	1.14071
607	16	16	20.54	11.53	11.53	tr|H0Y3G8|H0Y3G8_HUMAN	Ubiquitin specific peptidase 7 (herpes virus-associated) OS=Homo sapiens GN=USP7 PE=4 SV=1	9	1.00151	0.986336	1.24093
607	0	16	20.69	11.62	11.62	sp|Q93009|UBP7_HUMAN	Ubiquitin carboxyl-terminal hydrolase 7 OS=Homo sapiens GN=USP7 PE=1 SV=2	9
607	0	16	22.73	12.76	12.76	tr|F5H8E5|F5H8E5_HUMAN	Ubiquitin carboxyl-terminal hydrolase OS=Homo sapiens GN=USP7 PE=3 SV=1	9
607	0	14	22.03	14.39	14.39	tr|B7Z7T5|B7Z7T5_HUMAN	Ubiquitin specific peptidase 7 (herpes virus-associated) OS=Homo sapiens GN=USP7 PE=2 SV=1	8
608	16	16	18.8	11.12	11.12	tr|F5H4V1|F5H4V1_HUMAN	Eukaryotic translation initiation factor 3, subunit C-like OS=Homo sapiens GN=EIF3CL PE=4 SV=1	8	0.985908	0.829782	1.16726
608	0	16	18.51	10.95	10.95	sp|Q99613|EIF3C_HUMAN	Eukaryotic translation initiation factor 3 subunit C OS=Homo sapiens GN=EIF3C PE=1 SV=1	8
608	0	16	18.82	11.14	11.14	tr|B4DVQ5|B4DVQ5_HUMAN	Eukaryotic translation initiation factor 3, subunit C OS=Homo sapiens GN=EIF3C PE=2 SV=1	8
608	0	16	20.89	13.14	13.14	tr|B4DVU3|B4DVU3_HUMAN	Eukaryotic translation initiation factor 3, subunit C OS=Homo sapiens GN=EIF3C PE=2 SV=1	8
608	0	14	19.05	11.02	11.02	tr|B4DRU0|B4DRU0_HUMAN	Eukaryotic translation initiation factor 3, subunit C OS=Homo sapiens GN=EIF3C PE=2 SV=1	7
608	0	16	18.49	10.94	10.94	tr|B5ME19|B5ME19_HUMAN	Eukaryotic translation initiation factor 3, subunit C-like OS=Homo sapiens GN=EIF3CL PE=4 SV=1	8
608	0	16	20.87	13.12	13.12	tr|C9J1F3|C9J1F3_HUMAN	Eukaryotic translation initiation factor 3, subunit C-like OS=Homo sapiens GN=EIF3CL PE=4 SV=2	8
608	0	16	20.08	12.63	12.63	tr|B4DDN4|B4DDN4_HUMAN	Uncharacterized protein OS=Homo sapiens GN=EIF3C PE=2 SV=1	8
608	0	16	20.05	12.61	12.61	tr|F5GZC5|F5GZC5_HUMAN	Uncharacterized protein OS=Homo sapiens GN=EIF3CL PE=4 SV=1	8
608	0	14	19.02	11.01	11.01	tr|C9JJ55|C9JJ55_HUMAN	Uncharacterized protein OS=Homo sapiens GN=EIF3CL PE=4 SV=2	7
609	16	16	26.42	17.67	17.67	sp|P38606|VATA_HUMAN	V-type proton ATPase catalytic subunit A OS=Homo sapiens GN=ATP6V1A PE=1 SV=2	8	0.983101	0.799153	1.16975
609	0	16	26.88	18.66	18.66	tr|B7Z1R5|B7Z1R5_HUMAN	ATPase, H+ transporting, lysosomal 70kDa, V1 subunit A OS=Homo sapiens GN=ATP6V1A PE=2 SV=1	8
610	16	16	41.16	28.79	28.79	sp|Q15019-2|SEPT2_HUMAN	Isoform 2 of Septin-2 OS=Homo sapiens GN=SEPT2	9	1.11611	0.112907	1.15588
610	0	16	41.43	35.51	35.51	tr|B5MCX3|B5MCX3_HUMAN	Septin 2 OS=Homo sapiens GN=SEPT2 PE=3 SV=1	9
610	0	16	36.84	31.58	31.58	sp|Q15019|SEPT2_HUMAN	Septin-2 OS=Homo sapiens GN=SEPT2 PE=1 SV=1	9
611	16	16	78.8	52.72	52.72	sp|P61224|RAP1B_HUMAN	Ras-related protein Rap-1b OS=Homo sapiens GN=RAP1B PE=1 SV=1	11	1.14051	0.484717	4.91426
611	0	14	80.89	54.14	54.14	tr|E7ESV4|E7ESV4_HUMAN	RAP1B, member of RAS oncogene family (Fragment) OS=Homo sapiens GN=RAP1B PE=4 SV=1	9
611	0	14	89.76	66.93	66.93	tr|F5H004|F5H004_HUMAN	RAP1B, member of RAS oncogene family (Fragment) OS=Homo sapiens GN=RAP1B PE=4 SV=1	9
611	0	14	82.01	61.15	61.15	tr|F5GX62|F5GX62_HUMAN	RAP1B, member of RAS oncogene family (Fragment) OS=Homo sapiens GN=RAP1B PE=4 SV=1	9
611	0	14	81.01	47.49	47.49	tr|F5H7Y6|F5H7Y6_HUMAN	RAP1B, member of RAS oncogene family OS=Homo sapiens GN=RAP1B PE=4 SV=1	9
611	0	14	80.28	59.86	59.86	tr|F5H147|F5H147_HUMAN	RAP1B, member of RAS oncogene family OS=Homo sapiens GN=RAP1B PE=4 SV=1	9
612	16	16	37.53	31.01	31.01	tr|C9JGI3|C9JGI3_HUMAN	Thymidine phosphorylase (Fragment) OS=Homo sapiens GN=TYMP PE=4 SV=1	9	1.2081	0.190967	1.37917
612	0	16	34.65	28.63	28.63	sp|P19971|TYPH_HUMAN	Thymidine phosphorylase OS=Homo sapiens GN=TYMP PE=1 SV=2	9
613	16	16	17.33	14.46	14.46	sp|Q8IZ83|A16A1_HUMAN	Aldehyde dehydrogenase family 16 member A1 OS=Homo sapiens GN=ALDH16A1 PE=1 SV=2	8	0.958102	0.513596	1.16288
613	0	14	19.15	16.33	16.33	tr|F8WBH3|F8WBH3_HUMAN	Aldehyde dehydrogenase 16 family, member A1 OS=Homo sapiens GN=ALDH16A1 PE=4 SV=1	7
613	0	14	19.09	16.28	16.28	tr|F5H4B6|F5H4B6_HUMAN	Aldehyde dehydrogenase 16 family, member A1 OS=Homo sapiens GN=ALDH16A1 PE=4 SV=1	7
613	0	16	17.04	15.45	15.45	tr|B4DLQ1|B4DLQ1_HUMAN	Uncharacterized protein OS=Homo sapiens GN=ALDH16A1 PE=2 SV=1	8
614	16	16	67.72	64.02	64.02	sp|Q9NRV9|HEBP1_HUMAN	Heme-binding protein 1 OS=Homo sapiens GN=HEBP1 PE=1 SV=1	10	0.914168	0.241951	1.18434
615	16	16	36.73	35.37	35.37	sp|P45880|VDAC2_HUMAN	Voltage-dependent anion-selective channel protein 2 OS=Homo sapiens GN=VDAC2 PE=1 SV=2	9	0.79644	0.0156509	1.17685
615	0	16	34.95	33.66	33.66	sp|P45880-1|VDAC2_HUMAN	Isoform 1 of Voltage-dependent anion-selective channel protein 2 OS=Homo sapiens GN=VDAC2	9
615	0	16	38.16	36.75	36.75	sp|P45880-2|VDAC2_HUMAN	Isoform 2 of Voltage-dependent anion-selective channel protein 2 OS=Homo sapiens GN=VDAC2	9
615	0	14	37.65	37.65	37.65	tr|B4DKM5|B4DKM5_HUMAN	Voltage-dependent anion channel 2 OS=Homo sapiens GN=VDAC2 PE=2 SV=1	8
616	16	16	52.98	47.02	47.02	sp|P62277|RS13_HUMAN	40S ribosomal protein S13 OS=Homo sapiens GN=RPS13 PE=1 SV=2	9	1.06994	0.30294	1.15466
617	16	16	51.97	44.08	44.08	sp|P62269|RS18_HUMAN	40S ribosomal protein S18 OS=Homo sapiens GN=RPS18 PE=1 SV=3	9	0.984543	0.826121	1.1807
618	16	16	69.08	64.47	64.47	sp|P61088|UBE2N_HUMAN	Ubiquitin-conjugating enzyme E2 N OS=Homo sapiens GN=UBE2N PE=1 SV=1	8	1.00406	0.947954	1.15679
619	16	16	71.67	68.33	68.33	sp|P07741|APT_HUMAN	Adenine phosphoribosyltransferase OS=Homo sapiens GN=APRT PE=1 SV=2	10	0.952178	0.468158	1.16311
620	15.92	15.92	30.48	28.25	28.25	sp|Q9H0W9|CK054_HUMAN	Ester hydrolase C11orf54 OS=Homo sapiens GN=C11orf54 PE=1 SV=1	9	1.03099	0.623276	1.15086
620	0	13.85	34.31	33.47	33.47	tr|E9PQS1|E9PQS1_HUMAN	Chromosome 11 open reading frame 54 (Fragment) OS=Homo sapiens GN=C11orf54 PE=4 SV=1	8
620	0	15.92	30.74	30.07	30.07	sp|Q9H0W9-2|CK054_HUMAN	Isoform 2 of Ester hydrolase C11orf54 OS=Homo sapiens GN=C11orf54	9
621	15.9	15.9	50.67	34.56	34.56	sp|P50053-2|KHK_HUMAN	Isoform C of Ketohexokinase OS=Homo sapiens GN=KHK	9	1.02076	0.880384	3.94665
622	15.89	17.92	25.08	17.22	17.22	sp|O00571|DDX3X_HUMAN	ATP-dependent RNA helicase DDX3X OS=Homo sapiens GN=DDX3X PE=1 SV=3	10	0.973153	0.706394	1.17821
622	0	17.92	23.99	17.65	17.65	tr|B4E3E8|B4E3E8_HUMAN	DEAD (Asp-Glu-Ala-Asp) box polypeptide 3, X-linked OS=Homo sapiens GN=DDX3X PE=2 SV=1	10
623	15.74	15.74	36.41	25.38	25.38	tr|E7ESZ7|E7ESZ7_HUMAN	NADH dehydrogenase (ubiquinone) 1 alpha subcomplex, 10, 42kDa OS=Homo sapiens GN=NDUFA10 PE=4 SV=1	8	0.931538	0.303619	1.16309
623	0	15.74	40	27.89	27.89	tr|C9JGP9|C9JGP9_HUMAN	NADH dehydrogenase (ubiquinone) 1 alpha subcomplex, 10, 42kDa OS=Homo sapiens GN=NDUFA10 PE=4 SV=2	8
623	0	15.74	40	27.89	27.89	sp|O95299|NDUAA_HUMAN	NADH dehydrogenase [ubiquinone] 1 alpha subcomplex subunit 10, mitochondrial OS=Homo sapiens GN=NDUFA10 PE=1 SV=1	8
623	0	13.66	28.9	20.05	20.05	tr|Q8WXC9|Q8WXC9_HUMAN	NADH dehydrogenase ubiquinone 1 alpha subcomplex OS=Homo sapiens GN=NDUFA10 PE=2 SV=1	7
624	15.73	15.73	44.93	40.09	40.09	sp|Q9UIJ7|KAD3_HUMAN	GTP:AMP phosphotransferase, mitochondrial OS=Homo sapiens GN=AK3 PE=1 SV=4	9	0.959182	0.513217	1.15387
625	15.7	15.7	26.76	25.93	25.93	tr|B4DR61|B4DR61_HUMAN	Sec61 alpha 1 subunit (S. cerevisiae) OS=Homo sapiens GN=SEC61A1 PE=2 SV=1	10	0.938731	0.349417	1.16472
625	0	15.7	27.1	26.26	26.26	sp|P61619|S61A1_HUMAN	Protein transport protein Sec61 subunit alpha isoform 1 OS=Homo sapiens GN=SEC61A1 PE=1 SV=2	10
626	15.68	15.68	35.9	28.46	28.46	sp|P61163|ACTZ_HUMAN	Alpha-centractin OS=Homo sapiens GN=ACTR1A PE=1 SV=1	8	0.973063	0.756721	1.29182
626	0	13.6	37.99	29.48	29.48	tr|B4DXP9|B4DXP9_HUMAN	ARP1 actin-related protein 1 homolog A, centractin alpha (yeast) OS=Homo sapiens GN=ACTR1A PE=2 SV=1	7
627	15.62	15.62	19.14	8.157	8.157	tr|E9PMS6|E9PMS6_HUMAN	LIM domain 7 OS=Homo sapiens GN=LMO7 PE=4 SV=1	10	0.967755	0.554089	1.12823
627	0	15.25	17.54	6.228	6.228	sp|Q8WWI1-2|LMO7_HUMAN	Isoform 2 of LIM domain only protein 7 OS=Homo sapiens GN=LMO7	10
627	0	15.55	17.79	7.709	7.709	sp|Q8WWI1-3|LMO7_HUMAN	Isoform 3 of LIM domain only protein 7 OS=Homo sapiens GN=LMO7	10
627	0	15.3	18.15	6.444	6.444	sp|Q8WWI1-4|LMO7_HUMAN	Isoform 4 of LIM domain only protein 7 OS=Homo sapiens GN=LMO7	10
627	0	15.51	21.44	7.509	7.509	tr|E9PLH4|E9PLH4_HUMAN	LIM domain 7 OS=Homo sapiens GN=LMO7 PE=4 SV=1	10
627	0	15.5	21.24	7.439	7.439	tr|E9PMT2|E9PMT2_HUMAN	LIM domain 7 OS=Homo sapiens GN=LMO7 PE=4 SV=1	10
627	0	15.3	18.9	6.444	6.444	tr|F8WD26|F8WD26_HUMAN	LIM domain 7 OS=Homo sapiens GN=LMO7 PE=4 SV=1	10
627	0	15.24	17.41	6.179	6.179	sp|Q8WWI1|LMO7_HUMAN	LIM domain only protein 7 OS=Homo sapiens GN=LMO7 PE=1 SV=3	10
628	15.61	18.5	36.65	30.1	25.73	tr|E9PDK5|E9PDK5_HUMAN	Annexin A11 OS=Homo sapiens GN=ANXA11 PE=3 SV=1	9	0.774017	0.0534835	1.29932
628	0	18.5	29.9	24.55	20.99	sp|P50995|ANX11_HUMAN	Annexin A11 OS=Homo sapiens GN=ANXA11 PE=1 SV=1	9
628	0	18.5	31.99	26.27	22.46	tr|B4DVE7|B4DVE7_HUMAN	Annexin A11 OS=Homo sapiens GN=ANXA11 PE=2 SV=1	9
629	15.6	15.6	28.43	20.83	19.36	sp|Q8NC51|PAIRB_HUMAN	Plasminogen activator inhibitor 1 RNA-binding protein OS=Homo sapiens GN=SERBP1 PE=1 SV=2	8	1.04353	0.511387	1.15683
629	0	15.6	27.61	21.14	19.65	sp|Q8NC51-2|PAIRB_HUMAN	Isoform 2 of Plasminogen activator inhibitor 1 RNA-binding protein OS=Homo sapiens GN=SERBP1	8
629	0	15.6	29.52	21.63	20.1	sp|Q8NC51-3|PAIRB_HUMAN	Isoform 3 of Plasminogen activator inhibitor 1 RNA-binding protein OS=Homo sapiens GN=SERBP1	8
629	0	15.6	28.68	21.96	20.41	sp|Q8NC51-4|PAIRB_HUMAN	Isoform 4 of Plasminogen activator inhibitor 1 RNA-binding protein OS=Homo sapiens GN=SERBP1	8
630	15.47	15.47	52.74	45.89	45.89	sp|P62249|RS16_HUMAN	40S ribosomal protein S16 OS=Homo sapiens GN=RPS16 PE=1 SV=2	8	0.97565	0.705069	1.16407
631	15.45	15.45	34.13	25	25	sp|Q16401|PSMD5_HUMAN	26S proteasome non-ATPase regulatory subunit 5 OS=Homo sapiens GN=PSMD5 PE=1 SV=3	8	0.958668	0.585647	1.20488
631	0	13.36	32.75	22.78	22.78	tr|B4DZM8|B4DZM8_HUMAN	Uncharacterized protein OS=Homo sapiens GN=PSMD5 PE=2 SV=1	7
632	15.42	19.52	65.55	44.02	44.02	sp|P26583|HMGB2_HUMAN	High mobility group protein B2 OS=Homo sapiens GN=HMGB2 PE=1 SV=2	12	1.11328	0.121531	1.15496
633	15.42	15.45	24.97	18.55	18.55	sp|Q96TA1-2|NIBL1_HUMAN	Isoform 2 of Niban-like protein 1 OS=Homo sapiens GN=FAM129B	9	0.959303	0.621364	1.22517
633	0	15.43	26.01	18.23	18.23	sp|Q96TA1|NIBL1_HUMAN	Niban-like protein 1 OS=Homo sapiens GN=FAM129B PE=1 SV=3	9
634	15.4	15.4	48.91	38.69	38.69	sp|P47985|UCRI_HUMAN	Cytochrome b-c1 complex subunit Rieske, mitochondrial OS=Homo sapiens GN=UQCRFS1 PE=1 SV=2	9	0.888228	0.173767	1.20679
634	0	13.23	40.28	34.98	34.98	sp|P0C7P4|UCRIL_HUMAN	Putative cytochrome b-c1 complex subunit Rieske-like protein 1 OS=Homo sapiens GN=UQCRFS1P1 PE=5 SV=1	8
635	15.4	15.4	39.94	30.32	30.32	sp|Q02338|BDH_HUMAN	D-beta-hydroxybutyrate dehydrogenase, mitochondrial OS=Homo sapiens GN=BDH1 PE=1 SV=3	11	0.923755	0.261373	1.16595
635	0	13.31	40.63	36.33	36.33	tr|E9PCG9|E9PCG9_HUMAN	3-hydroxybutyrate dehydrogenase, type 1 OS=Homo sapiens GN=BDH1 PE=3 SV=1	10
636	15.35	19.61	25.66	23.22	21.91	sp|Q9H4M9|EHD1_HUMAN	EH domain-containing protein 1 OS=Homo sapiens GN=EHD1 PE=1 SV=2	10	1.03017	0.629944	1.1541
636	0	17.49	25.1	22.55	21.18	tr|F5H5B6|F5H5B6_HUMAN	EH-domain containing 1 OS=Homo sapiens GN=EHD1 PE=4 SV=1	9
637	15.29	15.29	36.98	36.98	36.98	tr|A4D2P1|A4D2P1_HUMAN	Ras-related C3 botulinum toxin substrate 1 (Rho family, small GTP binding protein Rac1) OS=Homo sapiens GN=RAC1 PE=2 SV=1	8	1.05496	0.502469	1.25103
637	0	15.29	33.65	33.65	33.65	sp|P63000-2|RAC1_HUMAN	Isoform B of Ras-related C3 botulinum toxin substrate 1 OS=Homo sapiens GN=RAC1	8
637	0	15.29	33.65	33.65	33.65	tr|A4D2P0|A4D2P0_HUMAN	Ras-related C3 botulinum toxin substrate 1 (Rho family, small GTP binding protein Rac1) OS=Homo sapiens GN=RAC1 PE=2 SV=1	8
637	0	13.11	40.54	40.54	40.54	tr|A4D2P2|A4D2P2_HUMAN	Ras-related C3 botulinum toxin substrate 1 (Rho family, small GTP binding protein Rac1) OS=Homo sapiens GN=RAC1 PE=3 SV=1	7
637	0	15.29	36.98	36.98	36.98	sp|P63000|RAC1_HUMAN	Ras-related C3 botulinum toxin substrate 1 OS=Homo sapiens GN=RAC1 PE=1 SV=1	8
638	15.28	15.28	29.56	29.56	29.56	tr|F8W8D0|F8W8D0_HUMAN	Tryptase beta 2 (gene/pseudogene) OS=Homo sapiens GN=TPSB2 PE=3 SV=1	10	1.54705	0.00104758	1.17938
638	0	15.28	30.45	30.45	30.45	sp|Q15661-2|TRYB1_HUMAN	Isoform 2 of Tryptase alpha/beta-1 OS=Homo sapiens GN=TPSAB1	10
638	0	15.28	29.45	29.45	29.45	sp|Q15661|TRYB1_HUMAN	Tryptase alpha/beta-1 OS=Homo sapiens GN=TPSAB1 PE=1 SV=1	10
638	0	15.28	29.45	29.45	29.45	sp|P20231|TRYB2_HUMAN	Tryptase beta-2 OS=Homo sapiens GN=TPSB2 PE=1 SV=2	10
639	15.26	15.26	66.07	57.59	57.59	sp|Q6P587|FAHD1_HUMAN	Acylpyruvase FAHD1, mitochondrial OS=Homo sapiens GN=FAHD1 PE=1 SV=2	10	1.04862	0.429907	1.14077
639	0	13.17	47.58	42.34	42.34	tr|B1AK40|B1AK40_HUMAN	Fumarylacetoacetate hydrolase domain containing 1 OS=Homo sapiens GN=FAHD1 PE=4 SV=1	8
639	0	13.17	52.21	46.46	46.46	sp|Q6P587-2|FAHD1_HUMAN	Isoform 2 of Acylpyruvase FAHD1, mitochondrial OS=Homo sapiens GN=FAHD1	8
640	15.24	15.25	27.15	21.04	21.04	tr|B4DLN1|B4DLN1_HUMAN	Solute carrier family 25 (mitochondrial carrier; dicarboxylate transporter), member 10 OS=Homo sapiens GN=SLC25A10 PE=2 SV=1	8	0.930933	0.459327	1.24799
641	15.21	15.21	33.14	29.88	29.88	tr|B4DKS8|B4DKS8_HUMAN	Uncharacterized protein OS=Homo sapiens GN=HNRNPF PE=2 SV=1	9	1.05123	0.488243	1.18742
641	0	15.21	26.99	24.34	24.34	sp|P52597|HNRPF_HUMAN	Heterogeneous nuclear ribonucleoprotein F OS=Homo sapiens GN=HNRNPF PE=1 SV=3	9
642	15.18	15.18	21.86	18.29	15.66	tr|F8VPG7|F8VPG7_HUMAN	Phosphatidylinositol binding clathrin assembly protein OS=Homo sapiens GN=PICALM PE=4 SV=1	7	0.983597	0.824997	1.18577
642	0	15.18	22.31	18.67	15.98	sp|Q13492-2|PICAL_HUMAN	Isoform 2 of Phosphatidylinositol-binding clathrin assembly protein OS=Homo sapiens GN=PICALM	7
642	0	15.18	23.11	19.34	16.56	sp|Q13492-3|PICAL_HUMAN	Isoform 3 of Phosphatidylinositol-binding clathrin assembly protein OS=Homo sapiens GN=PICALM	7
642	0	13.06	21.05	19.6	16.52	tr|E9PN05|E9PN05_HUMAN	Phosphatidylinositol binding clathrin assembly protein OS=Homo sapiens GN=PICALM PE=4 SV=1	6
642	0	15.18	21.63	18.1	15.49	sp|Q13492|PICAL_HUMAN	Phosphatidylinositol-binding clathrin assembly protein OS=Homo sapiens GN=PICALM PE=1 SV=2	7
642	0	15.18	21.36	17.88	15.3	tr|A8MX97|A8MX97_HUMAN	Uncharacterized protein OS=Homo sapiens GN=PICALM PE=4 SV=1	7
643	15.11	15.11	62.28	62.28	62.28	sp|O60844|ZG16_HUMAN	Zymogen granule membrane protein 16 OS=Homo sapiens GN=ZG16 PE=1 SV=1	9	1.03501	0.588743	1.15448
644	15.06	15.06	38.26	34.78	33.04	sp|P02749|APOH_HUMAN	Beta-2-glycoprotein 1 OS=Homo sapiens GN=APOH PE=1 SV=3	9	1.33419	0.00627522	1.1872
645	15.05	15.05	23.43	14.49	14.49	tr|B1AVU8|B1AVU8_HUMAN	Prosaposin OS=Homo sapiens GN=PSAP PE=4 SV=1	14	1.1744	0.0256077	1.1451
645	0	12.97	21.1	11.6	11.6	sp|P07602-2|SAP_HUMAN	Isoform Sap-mu-6 of Proactivator polypeptide OS=Homo sapiens GN=PSAP	8
645	0	12.97	21.06	11.57	11.57	sp|P07602-3|SAP_HUMAN	Isoform Sap-mu-9 of Proactivator polypeptide OS=Homo sapiens GN=PSAP	8
645	0	15.05	25	15.46	15.46	sp|P07602|SAP_HUMAN	Proactivator polypeptide OS=Homo sapiens GN=PSAP PE=1 SV=2	14
645	0	12.97	29.33	13.56	13.56	tr|F5H0X6|F5H0X6_HUMAN	Prosaposin OS=Homo sapiens GN=PSAP PE=4 SV=1	8
645	0	12.97	21.06	11.57	11.57	tr|F8W6Z6|F8W6Z6_HUMAN	Prosaposin OS=Homo sapiens GN=PSAP PE=4 SV=1	8
645	0	12.97	21.1	11.6	11.6	tr|C9JIZ6|C9JIZ6_HUMAN	Prosaposin OS=Homo sapiens GN=PSAP PE=4 SV=1	8
646	15.05	15.05	66.67	46.77	46.77	sp|P49721|PSB2_HUMAN	Proteasome subunit beta type-2 OS=Homo sapiens GN=PSMB2 PE=1 SV=1	8	0.995166	0.93943	1.16878
647	15.02	17.07	43.48	26.71	26.71	tr|B7Z9F1|B7Z9F1_HUMAN	Serine hydroxymethyltransferase OS=Homo sapiens GN=SHMT2 PE=2 SV=1	9	0.918947	0.417871	1.26847
647	0	17.07	39.88	26.11	26.11	tr|Q8N1A5|Q8N1A5_HUMAN	Serine hydroxymethyltransferase OS=Homo sapiens GN=SHMT2 PE=2 SV=1	9
647	0	17.07	41.67	25.6	25.6	sp|P34897|GLYM_HUMAN	Serine hydroxymethyltransferase, mitochondrial OS=Homo sapiens GN=SHMT2 PE=1 SV=3	9
648	14.94	14.94	33.33	27.41	26.1	sp|P39656|OST48_HUMAN	Dolichyl-diphosphooligosaccharide--protein glycosyltransferase 48 kDa subunit OS=Homo sapiens GN=DDOST PE=1 SV=4	12	0.893209	0.072819	1.13443
648	0	12.85	33.65	27.21	25.78	tr|E7EWT1|E7EWT1_HUMAN	Dolichyl-diphosphooligosaccharide--protein glycosyltransferase OS=Homo sapiens GN=DDOST PE=4 SV=1	11
649	14.89	14.89	54.7	44.87	44.87	sp|P25787|PSA2_HUMAN	Proteasome subunit alpha type-2 OS=Homo sapiens GN=PSMA2 PE=1 SV=2	9	1.04313	0.482729	1.14423
650	14.82	14.82	86.87	82.93	75.05	tr|F5H7K6|F5H7K6_HUMAN	Ubiquitin C OS=Homo sapiens GN=UBC PE=4 SV=1	9	1.06272	0.454086	1.19906
650	0	14.82	87.77	85.15	77.29	sp|P0CG47|UBB_HUMAN	Polyubiquitin-B OS=Homo sapiens GN=UBB PE=1 SV=1	9
650	0	14.82	87.15	83.5	75.62	sp|P0CG48|UBC_HUMAN	Polyubiquitin-C OS=Homo sapiens GN=UBC PE=1 SV=2	9
650	0	14.82	87.87	85.25	77.38	tr|Q96C32|Q96C32_HUMAN	UBC protein OS=Homo sapiens GN=UBC PE=2 SV=1	9
650	0	14.82	79.29	72.78	65.68	tr|F5GXK7|F5GXK7_HUMAN	Ubiquitin C (Fragment) OS=Homo sapiens GN=UBC PE=4 SV=1	9
650	0	14.82	86.96	84.47	77.02	tr|F5H747|F5H747_HUMAN	Ubiquitin C (Fragment) OS=Homo sapiens GN=UBC PE=4 SV=1	9
650	0	14.82	88.62	85.37	80.49	tr|F5H6Q2|F5H6Q2_HUMAN	Ubiquitin C (Fragment) OS=Homo sapiens GN=UBC PE=4 SV=1	9
650	0	14.82	86.45	83.87	76.13	tr|F5H388|F5H388_HUMAN	Ubiquitin C (Fragment) OS=Homo sapiens GN=UBC PE=4 SV=1	9
650	0	14.82	84.56	81.62	72.79	tr|F5H2Z3|F5H2Z3_HUMAN	Ubiquitin C (Fragment) OS=Homo sapiens GN=UBC PE=4 SV=1	9
650	0	14.82	89.93	87.25	79.19	tr|F5H265|F5H265_HUMAN	Ubiquitin C (Fragment) OS=Homo sapiens GN=UBC PE=4 SV=1	9
650	0	14.82	85.82	82.84	73.88	tr|F5GYU3|F5GYU3_HUMAN	Ubiquitin C (Fragment) OS=Homo sapiens GN=UBC PE=4 SV=1	9
650	0	14.82	87.03	83.25	75.37	tr|F5H041|F5H041_HUMAN	Ubiquitin C OS=Homo sapiens GN=UBC PE=4 SV=1	9
650	0	14.82	87.58	84.97	77.12	tr|F5H7Y5|F5H7Y5_HUMAN	Ubiquitin C OS=Homo sapiens GN=UBC PE=4 SV=1	9
650	0	14.82	42.95	41.67	37.82	sp|P62979|RS27A_HUMAN	Ubiquitin-40S ribosomal protein S27a OS=Homo sapiens GN=RPS27A PE=1 SV=2	9
650	0	14.82	52.34	50.78	46.09	sp|P62987|RL40_HUMAN	Ubiquitin-60S ribosomal protein L40 OS=Homo sapiens GN=UBA52 PE=1 SV=2	9
650	0	14.82	87.58	84.97	77.12	tr|B4DV12|B4DV12_HUMAN	Uncharacterized protein OS=Homo sapiens GN=UBB PE=2 SV=1	9
651	14.81	14.81	14.74	7.55	6.553	tr|G5E9S1|G5E9S1_HUMAN	Eukaryotic translation initiation factor 4 gamma, 1, isoform CRA_a OS=Homo sapiens GN=EIF4G1 PE=4 SV=1	9	0.949301	0.458917	1.16428
651	0	14.37	12.88	6.629	5.754	sp|Q04637|IF4G1_HUMAN	Eukaryotic translation initiation factor 4 gamma 1 OS=Homo sapiens GN=EIF4G1 PE=1 SV=4	9
651	0	14.72	14.42	7.382	6.407	tr|E7EX73|E7EX73_HUMAN	Eukaryotic translation initiation factor 4 gamma, 1 OS=Homo sapiens GN=EIF4G1 PE=4 SV=1	9
651	0	14.56	13.68	7.006	6.081	tr|E9PGM1|E9PGM1_HUMAN	Eukaryotic translation initiation factor 4 gamma, 1 OS=Homo sapiens GN=EIF4G1 PE=4 SV=1	9
651	0	14.44	13.27	6.795	5.897	tr|E7EUU4|E7EUU4_HUMAN	Eukaryotic translation initiation factor 4 gamma, 1 OS=Homo sapiens GN=EIF4G1 PE=4 SV=1	9
651	0	14.44	13.21	6.799	5.901	sp|Q04637-3|IF4G1_HUMAN	Isoform B of Eukaryotic translation initiation factor 4 gamma 1 OS=Homo sapiens GN=EIF4G1	9
651	0	14.56	13.62	7.011	6.085	sp|Q04637-4|IF4G1_HUMAN	Isoform C of Eukaryotic translation initiation factor 4 gamma 1 OS=Homo sapiens GN=EIF4G1	9
651	0	14.72	14.36	7.387	6.411	sp|Q04637-5|IF4G1_HUMAN	Isoform D of Eukaryotic translation initiation factor 4 gamma 1 OS=Homo sapiens GN=EIF4G1	9
651	0	14.81	14.68	7.555	6.557	sp|Q04637-6|IF4G1_HUMAN	Isoform E of Eukaryotic translation initiation factor 4 gamma 1 OS=Homo sapiens GN=EIF4G1	9
651	0	14.36	12.83	6.6	5.729	tr|E9PFM1|E9PFM1_HUMAN	Uncharacterized protein OS=Homo sapiens GN=EIF4G1 PE=4 SV=1	9
652	14.8	14.8	41.73	31.29	31.29	tr|F5H0B0|F5H0B0_HUMAN	Tumor protein D52 OS=Homo sapiens GN=TPD52 PE=4 SV=1	10	1.17983	0.0440432	1.17266
652	0	14.8	47.28	47.28	47.28	sp|P55327-2|TPD52_HUMAN	Isoform 2 of Tumor protein D52 OS=Homo sapiens GN=TPD52	10
652	0	14.8	35.08	35.08	35.08	sp|P55327-3|TPD52_HUMAN	Isoform 3 of Tumor protein D52 OS=Homo sapiens GN=TPD52	10
652	0	14.8	37.34	37.34	37.34	tr|D0UFD3|D0UFD3_HUMAN	Prostate leucine zipper isoform 3 OS=Homo sapiens GN=PrLZ PE=2 SV=1	10
652	0	14.8	42.51	35.22	35.22	tr|D0UFD1|D0UFD1_HUMAN	Prostate leucine zipper variant 1 OS=Homo sapiens GN=PrLZ PE=2 SV=1	10
652	0	14.8	44.12	36.55	36.55	tr|C9J502|C9J502_HUMAN	Prostate leucine zipper variant 2 OS=Homo sapiens GN=TPD52 PE=2 SV=2	10
652	0	14.8	38.84	38.84	38.84	sp|P55327|TPD52_HUMAN	Tumor protein D52 OS=Homo sapiens GN=TPD52 PE=1 SV=2	10
652	0	14.8	47.28	47.28	47.28	tr|D3YTI0|D3YTI0_HUMAN	Tumor protein D52 OS=Homo sapiens GN=TPD52 PE=4 SV=2	10
652	0	14.8	50.72	42.03	42.03	tr|E5RKB4|E5RKB4_HUMAN	Uncharacterized protein OS=Homo sapiens GN=TPD52 PE=2 SV=1	10
653	14.77	14.77	46.15	46.15	46.15	sp|Q9ULZ3|ASC_HUMAN	Apoptosis-associated speck-like protein containing a CARD OS=Homo sapiens GN=PYCARD PE=1 SV=2	8	1.14462	0.0701969	1.16144
653	0	14.77	51.14	51.14	51.14	sp|Q9ULZ3-2|ASC_HUMAN	Isoform 2 of Apoptosis-associated speck-like protein containing a CARD OS=Homo sapiens GN=PYCARD	8
654	14.76	14.76	57.34	53.67	48.62	sp|Q03013|GSTM4_HUMAN	Glutathione S-transferase Mu 4 OS=Homo sapiens GN=GSTM4 PE=1 SV=3	11	1.05862	0.481868	1.22654
654	0	14.5	61.03	56.92	54.36	sp|Q03013-2|GSTM4_HUMAN	Isoform 2 of Glutathione S-transferase Mu 4 OS=Homo sapiens GN=GSTM4	11
655	14.75	14.75	37.17	22.83	21.52	tr|E9PFW3|E9PFW3_HUMAN	Adaptor-related protein complex 2, mu 1 subunit OS=Homo sapiens GN=AP2M1 PE=4 SV=1	8	0.922632	0.215908	1.15312
655	0	12.55	37.07	25.33	23.73	tr|B4DJB1|B4DJB1_HUMAN	Adaptor-related protein complex 2, mu 1 subunit OS=Homo sapiens GN=AP2M1 PE=2 SV=1	7
655	0	12.55	36.43	22.62	21.19	tr|F5H0H0|F5H0H0_HUMAN	Adaptor-related protein complex 2, mu 1 subunit OS=Homo sapiens GN=AP2M1 PE=4 SV=1	7
655	0	14.75	39.31	24.14	22.76	sp|Q96CW1|AP2M1_HUMAN	AP-2 complex subunit mu OS=Homo sapiens GN=AP2M1 PE=1 SV=2	8
655	0	14.75	39.49	24.25	22.86	sp|Q96CW1-2|AP2M1_HUMAN	Isoform 2 of AP-2 complex subunit mu OS=Homo sapiens GN=AP2M1	8
656	14.73	15.61	33.13	23.13	18.75	tr|Q53Y41|Q53Y41_HUMAN	Dopa decarboxylase (Aromatic L-amino acid decarboxylase) OS=Homo sapiens GN=DDC PE=2 SV=1	8	0.890113	0.169822	1.19711
656	0	13.45	29.79	19.79	15.42	sp|P20711|DDC_HUMAN	Aromatic-L-amino-acid decarboxylase OS=Homo sapiens GN=DDC PE=1 SV=2	7
656	0	13.45	34.08	23.63	18.41	tr|E7EU95|E7EU95_HUMAN	Dopa decarboxylase (aromatic L-amino acid decarboxylase) OS=Homo sapiens GN=DDC PE=3 SV=1	7
657	14.71	14.71	28.74	18.36	16.97	sp|P14868|SYDC_HUMAN	Aspartate--tRNA ligase, cytoplasmic OS=Homo sapiens GN=DARS PE=1 SV=2	7	0.989787	0.879115	1.1715
657	0	14.69	33.92	22.94	21.2	tr|Q68CR9|Q68CR9_HUMAN	Aspartyl-tRNA synthetase OS=Homo sapiens GN=DKFZp781B11202 PE=2 SV=1	7
658	14.67	14.67	42.48	42.48	37.97	sp|P04229|2B11_HUMAN	HLA class II histocompatibility antigen, DRB1-1 beta chain OS=Homo sapiens GN=HLA-DRB1 PE=1 SV=2	7
658	0	12.61	40.23	40.23	35.71	sp|Q29974|2B1G_HUMAN	HLA class II histocompatibility antigen, DRB1-16 beta chain OS=Homo sapiens GN=HLA-DRB1 PE=1 SV=1	6
659	14.65	14.65	29.08	25.9	23.9	sp|Q92688|AN32B_HUMAN	Acidic leucine-rich nuclear phosphoprotein 32 family member B OS=Homo sapiens GN=ANP32B PE=1 SV=1	8	1.05615	0.516943	1.26786
659	0	14.65	33.33	33.33	30.77	sp|Q92688-2|AN32B_HUMAN	Isoform 2 of Acidic leucine-rich nuclear phosphoprotein 32 family member B OS=Homo sapiens GN=ANP32B	8
660	14.64	14.64	32.8	14.29	13.36	sp|Q9BUJ2-4|HNRL1_HUMAN	Isoform 4 of Heterogeneous nuclear ribonucleoprotein U-like protein 1 OS=Homo sapiens GN=HNRNPUL1	8	1.06317	0.338959	1.14902
660	0	14.58	31.19	12.62	11.8	sp|Q9BUJ2|HNRL1_HUMAN	Heterogeneous nuclear ribonucleoprotein U-like protein 1 OS=Homo sapiens GN=HNRNPUL1 PE=1 SV=2	8
660	0	14.61	33.21	13.43	12.56	sp|Q9BUJ2-2|HNRL1_HUMAN	Isoform 2 of Heterogeneous nuclear ribonucleoprotein U-like protein 1 OS=Homo sapiens GN=HNRNPUL1	8
660	0	12.58	33.78	12.63	11.7	sp|Q9BUJ2-3|HNRL1_HUMAN	Isoform 3 of Heterogeneous nuclear ribonucleoprotein U-like protein 1 OS=Homo sapiens GN=HNRNPUL1	7
660	0	14.63	33.51	14.08	13.17	tr|B7Z4B8|B7Z4B8_HUMAN	Uncharacterized protein OS=Homo sapiens GN=HNRNPUL1 PE=2 SV=1	8
661	14.64	14.64	12.02	9.136	9.136	sp|O14617-5|AP3D1_HUMAN	Isoform 5 of AP-3 complex subunit delta-1 OS=Homo sapiens GN=AP3D1	9	1.00665	0.948108	1.28291
661	0	12.56	11.19	8.153	8.153	sp|O14617|AP3D1_HUMAN	AP-3 complex subunit delta-1 OS=Homo sapiens GN=AP3D1 PE=1 SV=1	8
661	0	12.62	12.14	8.993	8.993	tr|G5E988|G5E988_HUMAN	HCG2004350, isoform CRA_d OS=Homo sapiens GN=AP3D1 PE=4 SV=1	8
661	0	12.62	12.14	8.993	8.993	sp|O14617-2|AP3D1_HUMAN	Isoform 2 of AP-3 complex subunit delta-1 OS=Homo sapiens GN=AP3D1	8
661	0	12.73	12.63	9.207	9.207	sp|O14617-4|AP3D1_HUMAN	Isoform 4 of AP-3 complex subunit delta-1 OS=Homo sapiens GN=AP3D1	8
662	14.63	14.63	24.36	18.61	17.23	tr|B4E1F0|B4E1F0_HUMAN	Serpin peptidase inhibitor, clade G (C1 inhibitor), member 1 OS=Homo sapiens GN=SERPING1 PE=2 SV=1	8	1.12499	0.119374	1.17203
662	0	14.63	24.6	18.8	17.4	sp|P05155|IC1_HUMAN	Plasma protease C1 inhibitor OS=Homo sapiens GN=SERPING1 PE=1 SV=2	8
662	0	14.63	22.77	20.98	19.42	tr|B4E1H2|B4E1H2_HUMAN	Serpin peptidase inhibitor, clade G (C1 inhibitor), member 1 OS=Homo sapiens GN=SERPING1 PE=2 SV=1	8
662	0	12.5	20.44	15.1	13.81	tr|E9PGN7|E9PGN7_HUMAN	Serpin peptidase inhibitor, clade G (C1 inhibitor), member 1 OS=Homo sapiens GN=SERPING1 PE=3 SV=1	7
663	14.6	14.61	34.94	27.34	27.34	sp|P31153|METK2_HUMAN	S-adenosylmethionine synthase isoform type-2 OS=Homo sapiens GN=MAT2A PE=1 SV=1	10	0.96617	0.549161	1.13809
663	0	12.44	37.12	33.11	33.11	tr|B4DN45|B4DN45_HUMAN	S-adenosylmethionine synthase OS=Homo sapiens GN=MAT2A PE=2 SV=1	9
664	14.51	14.51	41.07	25.87	24.8	tr|F8W9Q4|F8W9Q4_HUMAN	Dehydrogenase/reductase (SDR family) member 7 OS=Homo sapiens GN=DHRS7 PE=3 SV=1	8	0.943317	0.481401	1.23234
664	0	14.51	34.34	24.31	23.31	tr|H0YJ66|H0YJ66_HUMAN	Dehydrogenase/reductase (SDR family) member 7 (Fragment) OS=Homo sapiens GN=DHRS7 PE=4 SV=1	8
664	0	14.51	43.66	28.61	27.43	sp|Q9Y394|DHRS7_HUMAN	Dehydrogenase/reductase SDR family member 7 OS=Homo sapiens GN=DHRS7 PE=1 SV=1	8
665	14.5	14.5	29.75	19	16.82	sp|Q8WVM8|SCFD1_HUMAN	Sec1 family domain-containing protein 1 OS=Homo sapiens GN=SCFD1 PE=1 SV=4	7	1.07892	0.356639	1.21216
666	14.48	14.48	67.65	67.65	67.65	sp|P61604|CH10_HUMAN	10 kDa heat shock protein, mitochondrial OS=Homo sapiens GN=HSPE1 PE=1 SV=2	9	1.19129	0.0790885	1.22475
667	14.4	14.4	77.02	71.43	62.11	sp|O75947|ATP5H_HUMAN	ATP synthase subunit d, mitochondrial OS=Homo sapiens GN=ATP5H PE=1 SV=3	10	1.09069	0.17123	1.14245
667	0	12.34	80.29	73.72	62.77	sp|O75947-2|ATP5H_HUMAN	Isoform 2 of ATP synthase subunit d, mitochondrial OS=Homo sapiens GN=ATP5H	9
668	14.4	14.4	65.71	65.71	65.71	sp|P10599|THIO_HUMAN	Thioredoxin OS=Homo sapiens GN=TXN PE=1 SV=3	11	1.14172	0.12578	1.20013
668	0	12.35	67.06	67.06	67.06	tr|B1ALW1|B1ALW1_HUMAN	Thioredoxin OS=Homo sapiens GN=TXN PE=4 SV=1	9
669	14.36	14.36	12.96	4.033	4.033	sp|Q93008-1|USP9X_HUMAN	Isoform 2 of Probable ubiquitin carboxyl-terminal hydrolase FAF-X OS=Homo sapiens GN=USP9X	8	0.861926	0.336353	1.43237
669	0	14.34	12.88	4.008	4.008	sp|Q93008|USP9X_HUMAN	Probable ubiquitin carboxyl-terminal hydrolase FAF-X OS=Homo sapiens GN=USP9X PE=1 SV=3	8
670	14.36	14.36	66.14	50.39	50.39	sp|P53999|TCP4_HUMAN	Activated RNA polymerase II transcriptional coactivator p15 OS=Homo sapiens GN=SUB1 PE=1 SV=3	8	1.19776	0.0278142	1.16676
670	0	12.2	59.35	43.09	43.09	tr|F5H1H8|F5H1H8_HUMAN	SUB1 homolog (S. cerevisiae) OS=Homo sapiens GN=SUB1 PE=4 SV=1	7
671	14.25	14.25	61.69	49.43	43.3	sp|P25789|PSA4_HUMAN	Proteasome subunit alpha type-4 OS=Homo sapiens GN=PSMA4 PE=1 SV=1	8	1.00224	0.974877	1.18958
671	0	14.1	69.68	55.2	51.13	tr|H0YMZ1|H0YMZ1_HUMAN	Proteasome (prosome, macropain) subunit, alpha type, 4 (Fragment) OS=Homo sapiens GN=PSMA4 PE=4 SV=1	8
671	0	14.1	65.25	51.69	47.88	tr|H0YL69|H0YL69_HUMAN	Proteasome (prosome, macropain) subunit, alpha type, 4 (Fragment) OS=Homo sapiens GN=PSMA4 PE=4 SV=1	8
672	14.24	14.24	45.8	43.7	43.7	tr|E9PH29|E9PH29_HUMAN	Peroxiredoxin 3 OS=Homo sapiens GN=PRDX3 PE=4 SV=1	10	1.00972	0.926185	1.35787
672	0	14.24	42.58	40.63	40.63	sp|P30048|PRDX3_HUMAN	Thioredoxin-dependent peroxide reductase, mitochondrial OS=Homo sapiens GN=PRDX3 PE=1 SV=3	10
673	14.22	14.22	41.67	41.67	41.18	sp|P46782|RS5_HUMAN	40S ribosomal protein S5 OS=Homo sapiens GN=RPS5 PE=1 SV=4	9	1.12161	0.25517	1.25817
674	14.2	18.25	31.95	25.71	24.39	sp|P16662|UD2B7_HUMAN	UDP-glucuronosyltransferase 2B7 OS=Homo sapiens GN=UGT2B7 PE=1 SV=1	11	0.743166	0.00252872	1.15739
675	14.2	14.2	39.16	34.6	25.1	sp|P25786|PSA1_HUMAN	Proteasome subunit alpha type-1 OS=Homo sapiens GN=PSMA1 PE=1 SV=1	7	1.11871	0.110079	1.15608
675	0	14.2	38.29	33.83	24.54	sp|P25786-2|PSA1_HUMAN	Isoform Long of Proteasome subunit alpha type-1 OS=Homo sapiens GN=PSMA1	7
675	0	12.17	38.24	33.19	22.69	tr|F5GX11|F5GX11_HUMAN	Proteasome (prosome, macropain) subunit, alpha type, 1 OS=Homo sapiens GN=PSMA1 PE=4 SV=1	6
676	14.18	14.76	48.48	44.78	36.03	sp|P25325|THTM_HUMAN	3-mercaptopyruvate sulfurtransferase OS=Homo sapiens GN=MPST PE=1 SV=3	8	0.894894	0.0996022	1.14986
676	0	12.65	46.12	43.27	32.65	tr|E7ENL2|E7ENL2_HUMAN	Mercaptopyruvate sulfurtransferase OS=Homo sapiens GN=MPST PE=4 SV=1	7
676	0	12.68	39.26	35.57	26.85	tr|E7ERL2|E7ERL2_HUMAN	Uncharacterized protein OS=Homo sapiens GN=MPST PE=4 SV=1	7
677	14.18	14.18	40.06	29.81	27.95	sp|Q9H9B4|SFXN1_HUMAN	Sideroflexin-1 OS=Homo sapiens GN=SFXN1 PE=1 SV=4	9	0.844073	0.0721572	1.21389
678	14.18	14.18	85.22	44.83	40.39	sp|P07203|GPX1_HUMAN	Glutathione peroxidase 1 OS=Homo sapiens GN=GPX1 PE=1 SV=4	7	1.03112	0.680693	1.21176
679	14.17	14.17	17.25	15.02	13.74	sp|P43155|CACP_HUMAN	Carnitine O-acetyltransferase OS=Homo sapiens GN=CRAT PE=1 SV=5	7	0.941628	0.304208	1.13466
679	0	12.14	17.43	14.86	13.39	tr|C9JBD1|C9JBD1_HUMAN	Carnitine O-acetyltransferase OS=Homo sapiens GN=CRAT PE=3 SV=1	6
679	0	14.17	17.85	15.54	14.21	sp|P43155-2|CACP_HUMAN	Isoform 2 of Carnitine O-acetyltransferase OS=Homo sapiens GN=CRAT	7
679	0	12.14	17.46	14.89	13.42	sp|P43155-3|CACP_HUMAN	Isoform 3 of Carnitine O-acetyltransferase OS=Homo sapiens GN=CRAT	6
680	14.16	14.16	7.011	4.756	3.731	sp|Q6W4X9|MUC6_HUMAN	Mucin-6 OS=Homo sapiens GN=MUC6 PE=1 SV=3	7	1.26261	0.0107896	1.1737
681	14.13	14.13	38	38	35.2	sp|P17931|LEG3_HUMAN	Galectin-3 OS=Homo sapiens GN=LGALS3 PE=1 SV=5	13	0.994728	0.926858	1.14469
682	14.12	14.12	34.2	26.17	24.09	tr|A8MZ22|A8MZ22_HUMAN	Nucleosome assembly protein 1-like 4 OS=Homo sapiens GN=NAP1L4 PE=3 SV=3	7	1.09818	0.198185	1.17629
682	0	14.12	34.13	26.93	24.8	sp|Q99733|NP1L4_HUMAN	Nucleosome assembly protein 1-like 4 OS=Homo sapiens GN=NAP1L4 PE=1 SV=1	7
682	0	14.12	33.16	26.17	24.09	tr|F5HFY4|F5HFY4_HUMAN	Nucleosome assembly protein 1-like 4 OS=Homo sapiens GN=NAP1L4b PE=2 SV=1	7
683	14.11	14.11	16.69	10.16	9.285	sp|Q9Y4W6|AFG32_HUMAN	AFG3-like protein 2 OS=Homo sapiens GN=AFG3L2 PE=1 SV=2	7	0.940664	0.365719	1.16533
683	0	14.08	16.38	9.975	9.113	tr|Q8TA92|Q8TA92_HUMAN	AFG3 ATPase family gene 3-like 2 (S. cerevisiae) (Fragment) OS=Homo sapiens GN=AFG3L2 PE=2 SV=1	7
684	14.1	14.1	26.54	16.36	15.35	tr|E9PRY8|E9PRY8_HUMAN	Eukaryotic translation elongation factor 1 delta (guanine nucleotide exchange protein) OS=Homo sapiens GN=EEF1D PE=3 SV=1	7	1.18343	0.0610124	1.19613
684	0	14.1	56.23	40.57	38.08	sp|P29692|EF1D_HUMAN	Elongation factor 1-delta OS=Homo sapiens GN=EEF1D PE=1 SV=5	7
684	0	14.1	54.79	43.68	41	tr|E9PK01|E9PK01_HUMAN	Eukaryotic translation elongation factor 1 delta (guanine nucleotide exchange protein) (Fragment) OS=Homo sapiens GN=EEF1D PE=3 SV=1	7
684	0	14.1	27.05	17.62	16.54	sp|P29692-2|EF1D_HUMAN	Isoform 2 of Elongation factor 1-delta OS=Homo sapiens GN=EEF1D	7
685	14.09	14.1	21.68	12.73	12.73	sp|Q9H6S3|ES8L2_HUMAN	Epidermal growth factor receptor kinase substrate 8-like protein 2 OS=Homo sapiens GN=EPS8L2 PE=1 SV=2	8	1.00029	0.996796	1.17438
685	0	14.07	21.2	12.45	12.45	tr|B7ZKL3|B7ZKL3_HUMAN	EPS8-like 2 OS=Homo sapiens GN=EPS8L2 PE=2 SV=1	8
686	14.08	14.08	37.13	35.02	35.02	tr|F8W0P2|F8W0P2_HUMAN	Major histocompatibility complex, class II, DR alpha OS=Homo sapiens GN=HLA-DRA PE=3 SV=1	7	1.06597	0.423702	1.22047
686	0	14.08	34.65	32.68	32.68	sp|P01903|DRA_HUMAN	HLA class II histocompatibility antigen, DR alpha chain OS=Homo sapiens GN=HLA-DRA PE=1 SV=1	7
686	0	12.07	37.99	31.44	31.44	tr|Q5SP06|Q5SP06_HUMAN	Major histocompatibility complex, class II, DR alpha OS=Homo sapiens GN=HLA-DRA PE=3 SV=1	6
686	0	12.07	37.99	31.44	31.44	tr|Q30118|Q30118_HUMAN	MHC cell surface glycoprotein (Precursor) OS=Homo sapiens GN=HLA-DRA PE=2 SV=1	6
687	14.07	14.07	22.4	15.09	12.75	sp|Q6P1M0|S27A4_HUMAN	Long-chain fatty acid transport protein 4 OS=Homo sapiens GN=SLC27A4 PE=1 SV=1	7	0.848739	0.015858	1.13208
688	14.07	14.07	43.1	41.03	41.03	sp|Q01105|SET_HUMAN	Protein SET OS=Homo sapiens GN=SET PE=1 SV=3	7	1.27626	0.0117201	1.18597
688	0	12.06	37.55	35.38	35.38	sp|Q01105-2|SET_HUMAN	Isoform 2 of Protein SET OS=Homo sapiens GN=SET	6
688	0	12.06	38.81	36.57	36.57	tr|Q5VXV2|Q5VXV2_HUMAN	SET nuclear oncogene OS=Homo sapiens GN=SET PE=2 SV=2	6
688	0	12.06	39.1	36.84	36.84	tr|A6NGV1|A6NGV1_HUMAN	SET nuclear oncogene OS=Homo sapiens GN=SET PE=2 SV=2	6
688	0	12.06	39.25	36.98	36.98	tr|B2REB8|B2REB8_HUMAN	SET nuclear oncogene OS=Homo sapiens GN=SET PE=3 SV=1	6
689	14.06	14.06	26.2	21.39	21.39	sp|P11766|ADHX_HUMAN	Alcohol dehydrogenase class-3 OS=Homo sapiens GN=ADH5 PE=1 SV=4	7	0.954908	0.43684	1.14151
690	14.05	14.05	47.08	32	32	sp|P08574|CY1_HUMAN	Cytochrome c1, heme protein, mitochondrial OS=Homo sapiens GN=CYC1 PE=1 SV=3	11	0.940616	0.427666	1.21254
691	14.04	14.04	27.18	17.58	17.58	sp|Q9HCC0|MCCB_HUMAN	Methylcrotonoyl-CoA carboxylase beta chain, mitochondrial OS=Homo sapiens GN=MCCC2 PE=1 SV=1	8	0.995718	0.964325	1.26452
691	0	12.03	26.48	16.19	16.19	sp|Q9HCC0-2|MCCB_HUMAN	Isoform 2 of Methylcrotonoyl-CoA carboxylase beta chain, mitochondrial OS=Homo sapiens GN=MCCC2	7
692	14.03	18.04	84.35	68.03	68.03	sp|P69891|HBG1_HUMAN	Hemoglobin subunit gamma-1 OS=Homo sapiens GN=HBG1 PE=1 SV=2	10	1.89729	0.000973325	1.3215
692	0	18	76.19	68.03	68.03	sp|P69892|HBG2_HUMAN	Hemoglobin subunit gamma-2 OS=Homo sapiens GN=HBG2 PE=1 SV=2	10
692	0	18	70.89	63.29	63.29	tr|E9PBX7|E9PBX7_HUMAN	Hemoglobin, gamma G OS=Homo sapiens GN=HBG2 PE=3 SV=1	10
693	14.02	21.61	55.29	51.66	51.66	tr|Q68Y55|Q68Y55_HUMAN	Poly(RC) binding protein 2 OS=Homo sapiens GN=PCBP2 PE=2 SV=1	16	1.06688	0.408801	1.20284
693	0	21.59	51.04	51.04	51.04	tr|Q32Q82|Q32Q82_HUMAN	PCBP2 protein OS=Homo sapiens GN=PCBP2 PE=2 SV=1	16
693	0	21.59	53.11	53.11	53.11	tr|B4DXP5|B4DXP5_HUMAN	Poly(rC) binding protein 2 OS=Homo sapiens GN=PCBP2 PE=2 SV=1	16
693	0	19.55	40.17	36.84	36.84	tr|F8VYL7|F8VYL7_HUMAN	Poly(rC) binding protein 2 OS=Homo sapiens GN=PCBP2 PE=4 SV=1	15
693	0	19.55	40.06	36.74	36.74	tr|A8K7X6|A8K7X6_HUMAN	Poly(RC) binding protein 2, isoform CRA_b OS=Homo sapiens GN=PCBP2 PE=2 SV=1	15
693	0	21.61	57.55	53.77	53.77	tr|G3V0E8|G3V0E8_HUMAN	Poly(RC) binding protein 2, isoform CRA_f OS=Homo sapiens GN=PCBP2 PE=4 SV=1	16
694	14.01	14.01	16.76	10.51	10.51	sp|Q9BSJ8|ESYT1_HUMAN	Extended synaptotagmin-1 OS=Homo sapiens GN=ESYT1 PE=1 SV=1	7	0.970007	0.8224	1.37407
694	0	14.01	15.88	10.96	10.96	tr|B3KY56|B3KY56_HUMAN	Extended synaptotagmin-like protein 1 OS=Homo sapiens GN=ESYT1 PE=2 SV=1	7
694	0	14.01	16.61	10.41	10.41	sp|Q9BSJ8-2|ESYT1_HUMAN	Isoform 2 of Extended synaptotagmin-1 OS=Homo sapiens GN=ESYT1	7
695	14.01	14.01	26.14	17.43	17.43	sp|Q9UHG3|PCYOX_HUMAN	Prenylcysteine oxidase 1 OS=Homo sapiens GN=PCYOX1 PE=1 SV=3	7	1.04633	0.464621	1.15252
696	14.01	14.01	53.97	43.65	43.65	sp|Q99880|H2B1L_HUMAN	Histone H2B type 1-L OS=Homo sapiens GN=HIST1H2BL PE=1 SV=3	13	0.927997	0.588504	3.51982
696	0	14.01	36.75	33.13	33.13	tr|B4DR52|B4DR52_HUMAN	Histone H2B OS=Homo sapiens GN=HIST2H2BF PE=2 SV=1	13
696	0	14.01	45.52	41.04	41.04	tr|B4DLA9|B4DLA9_HUMAN	Histone H2B OS=Homo sapiens GN=HIST2H2BF PE=2 SV=1	13
696	0	14.01	48.41	43.65	43.65	sp|P62807|H2B1C_HUMAN	Histone H2B type 1-C/E/F/G/I OS=Homo sapiens GN=HIST1H2BC PE=1 SV=4	13
696	0	14.01	48.41	43.65	43.65	sp|P58876|H2B1D_HUMAN	Histone H2B type 1-D OS=Homo sapiens GN=HIST1H2BD PE=1 SV=2	13
696	0	14.01	48.41	43.65	43.65	sp|Q93079|H2B1H_HUMAN	Histone H2B type 1-H OS=Homo sapiens GN=HIST1H2BH PE=1 SV=3	13
696	0	14.01	48.41	43.65	43.65	sp|O60814|H2B1K_HUMAN	Histone H2B type 1-K OS=Homo sapiens GN=HIST1H2BK PE=1 SV=3	13
696	0	14.01	48.41	43.65	43.65	sp|Q99879|H2B1M_HUMAN	Histone H2B type 1-M OS=Homo sapiens GN=HIST1H2BM PE=1 SV=3	13
696	0	14.01	48.41	43.65	43.65	sp|Q99877|H2B1N_HUMAN	Histone H2B type 1-N OS=Homo sapiens GN=HIST1H2BN PE=1 SV=3	13
696	0	14.01	48.41	43.65	43.65	sp|Q5QNW6|H2B2F_HUMAN	Histone H2B type 2-F OS=Homo sapiens GN=HIST2H2BF PE=1 SV=3	13
696	0	14	43.65	43.65	43.65	sp|P57053|H2BFS_HUMAN	Histone H2B type F-S OS=Homo sapiens GN=H2BFS PE=1 SV=2	13
697	14	30	72.2	70.17	70.17	sp|P50224|ST1A3_HUMAN	Sulfotransferase 1A3/1A4 OS=Homo sapiens GN=SULT1A3 PE=1 SV=1	19	0.922761	0.254766	1.16909
698	14	22	23.7	19.15	19.15	tr|E7ERE4|E7ERE4_HUMAN	Uncharacterized protein OS=Homo sapiens GN=HNRNPR PE=4 SV=1	11	1.11142	0.136697	1.16242
698	0	22	23.85	19.27	19.27	sp|O43390|HNRPR_HUMAN	Heterogeneous nuclear ribonucleoprotein R OS=Homo sapiens GN=HNRNPR PE=1 SV=1	11
698	0	20	23.36	18.49	18.49	tr|Q2L7G6|Q2L7G6_HUMAN	Heterogeneous nuclear ribonucleoprotein-R2 OS=Homo sapiens GN=HNRNPR PE=2 SV=1	10
698	0	22	23.74	19.18	19.18	sp|O43390-2|HNRPR_HUMAN	Isoform 2 of Heterogeneous nuclear ribonucleoprotein R OS=Homo sapiens GN=HNRNPR	11
699	14	18	30.97	23.01	23.01	sp|P16401|H15_HUMAN	Histone H1.5 OS=Homo sapiens GN=HIST1H1B PE=1 SV=3	9	1.14211	0.152187	1.23232
700	14	16	55.35	44.65	44.65	sp|P61106|RAB14_HUMAN	Ras-related protein Rab-14 OS=Homo sapiens GN=RAB14 PE=1 SV=4	8	1.00216	0.978275	1.21385
701	14	14.03	15.21	10.46	10.46	sp|A0AVT1|UBA6_HUMAN	Ubiquitin-like modifier-activating enzyme 6 OS=Homo sapiens GN=UBA6 PE=1 SV=1	8	1.00855	0.932617	1.26652
702	14	14.02	46.46	44.09	44.09	sp|O95571|ETHE1_HUMAN	Protein ETHE1, mitochondrial OS=Homo sapiens GN=ETHE1 PE=1 SV=2	7	1.01883	0.817371	1.20829
703	14	14	17	9.765	9.765	sp|P00450|CERU_HUMAN	Ceruloplasmin OS=Homo sapiens GN=CP PE=1 SV=1	7	1.02363	0.832865	1.29595
703	0	14	16.6	10.99	10.99	tr|E9PFZ2|E9PFZ2_HUMAN	Ceruloplasmin (ferroxidase) OS=Homo sapiens GN=CP PE=4 SV=1	7
704	14	14	33.33	23.09	23.09	tr|A6NJA2|A6NJA2_HUMAN	Ubiquitin carboxyl-terminal hydrolase OS=Homo sapiens GN=USP14 PE=3 SV=1	8	1.00998	0.915831	1.27762
704	0	14	30.97	21.46	21.46	sp|P54578|UBP14_HUMAN	Ubiquitin carboxyl-terminal hydrolase 14 OS=Homo sapiens GN=USP14 PE=1 SV=3	8
704	0	12	28.99	19.25	19.25	tr|B7Z4N8|B7Z4N8_HUMAN	Ubiquitin carboxyl-terminal hydrolase OS=Homo sapiens GN=USP14 PE=2 SV=1	7
705	14	14	47.22	30.56	30.56	tr|G3V5Z7|G3V5Z7_HUMAN	Proteasome subunit alpha type OS=Homo sapiens GN=PSMA6 PE=3 SV=1	7	1.00014	0.998287	1.1596
705	0	14	58.62	37.93	37.93	tr|G3V295|G3V295_HUMAN	Proteasome subunit alpha type OS=Homo sapiens GN=PSMA6 PE=3 SV=1	7
705	0	12	73.65	45.27	45.27	tr|G3V3I1|G3V3I1_HUMAN	Proteasome subunit alpha type OS=Homo sapiens GN=PSMA6 PE=3 SV=1	6
705	0	14	48.37	31.3	31.3	sp|P60900|PSA6_HUMAN	Proteasome subunit alpha type-6 OS=Homo sapiens GN=PSMA6 PE=1 SV=1	7
706	14	14	42.15	29.75	29.75	sp|Q9BUP3|HTAI2_HUMAN	Oxidoreductase HTATIP2 OS=Homo sapiens GN=HTATIP2 PE=1 SV=2	7	0.878323	0.115802	1.19187
706	0	14	36.96	26.09	26.09	sp|Q9BUP3-3|HTAI2_HUMAN	Isoform 3 of Oxidoreductase HTATIP2 OS=Homo sapiens GN=HTATIP2	7
707	14	14	31.21	22.32	22.32	sp|P17980|PRS6A_HUMAN	26S protease regulatory subunit 6A OS=Homo sapiens GN=PSMC3 PE=1 SV=3	11	0.988647	0.87836	1.18544
707	0	12	32.24	22.42	22.42	tr|E9PM69|E9PM69_HUMAN	Proteasome (prosome, macropain) 26S subunit, ATPase, 3 OS=Homo sapiens GN=PSMC3 PE=3 SV=1	10
708	14	14	54.76	43.81	43.81	tr|Q5T9B7|Q5T9B7_HUMAN	Adenylate kinase 1 OS=Homo sapiens GN=AK1 PE=2 SV=1	7	0.950579	0.486215	1.18935
708	0	14	55.15	47.42	47.42	sp|P00568|KAD1_HUMAN	Adenylate kinase isoenzyme 1 OS=Homo sapiens GN=AK1 PE=1 SV=3	7
709	14	14	26.63	16.57	16.57	tr|Q546F9|Q546F9_HUMAN	Mitochondrial aspartate-glutamate carrier protein OS=Homo sapiens GN=SLC25A13 PE=2 SV=1	7	0.847473	0.047143	1.17659
709	0	14	26.67	16.59	16.59	sp|Q9UJS0|CMC2_HUMAN	Calcium-binding mitochondrial carrier protein Aralar2 OS=Homo sapiens GN=SLC25A13 PE=1 SV=2	7
709	0	12	27.34	17.46	17.46	tr|F5GX33|F5GX33_HUMAN	Solute carrier family 25, member 13 (citrin) OS=Homo sapiens GN=SLC25A13 PE=3 SV=1	6
710	14	14	42.66	35.66	35.66	sp|P52907|CAZA1_HUMAN	F-actin-capping protein subunit alpha-1 OS=Homo sapiens GN=CAPZA1 PE=1 SV=3	8	1.00061	0.996844	1.45576
711	14	14	37.25	28.92	28.92	sp|P52565|GDIR1_HUMAN	Rho GDP-dissociation inhibitor 1 OS=Homo sapiens GN=ARHGDIA PE=1 SV=3	7	1.08327	0.59003	1.41057
712	14	14	59.12	51.93	51.93	tr|F8WCF6|F8WCF6_HUMAN	Actin related protein 2/3 complex, subunit 4, 20kDa OS=Homo sapiens GN=ARPC4 PE=4 SV=1	7	1.01448	0.843301	1.18584
712	0	14	57.22	50.27	50.27	tr|C9JWM7|C9JWM7_HUMAN	Actin related protein 2/3 complex, subunit 4, 20kDa OS=Homo sapiens GN=ARPC4 PE=4 SV=1	7
712	0	14	63.69	55.95	55.95	sp|P59998|ARPC4_HUMAN	Actin-related protein 2/3 complex subunit 4 OS=Homo sapiens GN=ARPC4 PE=1 SV=3	7
713	14	14	34.8	27.03	27.03	tr|B7Z5T4|B7Z5T4_HUMAN	Four and a half LIM domains 1 OS=Homo sapiens GN=FHL1 PE=2 SV=1	8	1.33433	0.0016019	1.14682
713	0	12	31.13	28.02	28.02	tr|Q5JXI8|Q5JXI8_HUMAN	Four and a half LIM domains 1 (Fragment) OS=Homo sapiens GN=FHL1 PE=2 SV=1	7
713	0	14	28.48	25.89	25.89	tr|B7Z793|B7Z793_HUMAN	Four and a half LIM domains 1 OS=Homo sapiens GN=FHL1 PE=2 SV=1	8
713	0	14	34.62	30.77	30.77	tr|B7Z6U8|B7Z6U8_HUMAN	Four and a half LIM domains 1 OS=Homo sapiens GN=FHL1 PE=2 SV=1	8
713	0	12	32.73	24.36	24.36	tr|B7Z5V0|B7Z5V0_HUMAN	Four and a half LIM domains 1 OS=Homo sapiens GN=FHL1 PE=2 SV=1	7
713	0	14	27.5	25	25	tr|F5GWR5|F5GWR5_HUMAN	Four and a half LIM domains 1 OS=Homo sapiens GN=FHL1 PE=4 SV=1	8
713	0	14	31.43	28.57	28.57	sp|Q13642-1|FHL1_HUMAN	Isoform 1 of Four and a half LIM domains protein 1 OS=Homo sapiens GN=FHL1	8
714	14	14	34.94	30.52	30.52	sp|Q9P0L0|VAPA_HUMAN	Vesicle-associated membrane protein-associated protein A OS=Homo sapiens GN=VAPA PE=1 SV=3	7	1.21099	0.085016	1.26281
714	0	14	29.59	25.85	25.85	sp|Q9P0L0-2|VAPA_HUMAN	Isoform 2 of Vesicle-associated membrane protein-associated protein A OS=Homo sapiens GN=VAPA	7
715	14	14	42.62	34.9	34.9	sp|Q96CN7|ISOC1_HUMAN	Isochorismatase domain-containing protein 1 OS=Homo sapiens GN=ISOC1 PE=1 SV=3	8	0.979241	0.756712	1.17149
716	14	14	35.76	32.12	32.12	sp|P42126|ECI1_HUMAN	Enoyl-CoA delta isomerase 1, mitochondrial OS=Homo sapiens GN=ECI1 PE=1 SV=1	8	0.951506	0.469274	1.17059
716	0	12	31.23	27.37	27.37	sp|P42126-2|ECI1_HUMAN	Isoform 2 of Enoyl-CoA delta isomerase 1, mitochondrial OS=Homo sapiens GN=ECI1	6
717	14	14	27.47	24.89	24.89	sp|P04066|FUCO_HUMAN	Tissue alpha-L-fucosidase OS=Homo sapiens GN=FUCA1 PE=1 SV=4	8	0.95886	0.577541	1.21241
718	14	14	41.29	36.74	36.74	sp|O75489|NDUS3_HUMAN	NADH dehydrogenase [ubiquinone] iron-sulfur protein 3, mitochondrial OS=Homo sapiens GN=NDUFS3 PE=1 SV=1	7	0.940289	0.440963	1.2083
719	14	14	33.63	26.79	26.79	tr|Q546Z2|Q546Z2_HUMAN	3'-hydroxyisobutyrate dehydrogenase OS=Homo sapiens GN=NS5ATP1 PE=2 SV=1	7	1.13408	0.230145	1.26718
719	0	14	33.63	26.79	26.79	sp|P31937|3HIDH_HUMAN	3-hydroxyisobutyrate dehydrogenase, mitochondrial OS=Homo sapiens GN=HIBADH PE=1 SV=2	7
720	14	14	31.33	28.01	28.01	sp|P29966|MARCS_HUMAN	Myristoylated alanine-rich C-kinase substrate OS=Homo sapiens GN=MARCKS PE=1 SV=4	8	1.34369	0.0144157	1.2298
721	14	14	53.03	50	50	sp|P12104|FABPI_HUMAN	Fatty acid-binding protein, intestinal OS=Homo sapiens GN=FABP2 PE=1 SV=2	8	0.877739	0.146052	1.22262
722	14	14	39.1	37.5	37.5	sp|O00764|PDXK_HUMAN	Pyridoxal kinase OS=Homo sapiens GN=PDXK PE=1 SV=1	7	1.19418	0.0536379	1.19949
722	0	12	41.18	39.34	39.34	tr|F2Z2Y4|F2Z2Y4_HUMAN	Pyridoxal (pyridoxine, vitamin B6) kinase OS=Homo sapiens GN=PDXK PE=4 SV=1	6
722	0	12	38.61	38.61	38.61	tr|F2Z3F8|F2Z3F8_HUMAN	Pyridoxal (pyridoxine, vitamin B6) kinase OS=Homo sapiens GN=PDXK PE=4 SV=1	6
723	14	14	62.26	62.26	62.26	tr|E9PNT8|E9PNT8_HUMAN	Mitochondrial carrier 2 (Fragment) OS=Homo sapiens GN=MTCH2 PE=3 SV=1	8	0.807899	0.0148255	1.1669
723	0	12	29.66	29.66	29.66	tr|E9PIE4|E9PIE4_HUMAN	Mitochondrial carrier 2 (Fragment) OS=Homo sapiens GN=MTCH2 PE=3 SV=1	7
723	0	14	32.67	32.67	32.67	sp|Q9Y6C9|MTCH2_HUMAN	Mitochondrial carrier homolog 2 OS=Homo sapiens GN=MTCH2 PE=1 SV=1	8
724	14	14	37.93	37.93	37.93	sp|Q9UNX3|RL26L_HUMAN	60S ribosomal protein L26-like 1 OS=Homo sapiens GN=RPL26L1 PE=1 SV=1	8	0.932688
724	0	12	36.72	36.72	36.72	tr|E5RIT6|E5RIT6_HUMAN	Ribosomal protein L26-like 1 (Fragment) OS=Homo sapiens GN=RPL26L1 PE=3 SV=1	7
724	0	12	30.72	30.72	30.72	tr|A6NE05|A6NE05_HUMAN	Uncharacterized protein OS=Homo sapiens GN=RPL26 PE=3 SV=1	7
725	14	14	30.28	30.28	30.28	sp|Q99536|VAT1_HUMAN	Synaptic vesicle membrane protein VAT-1 homolog OS=Homo sapiens GN=VAT1 PE=1 SV=2	7	1.25724	0.0983194	1.34445
726	14	14	32.1	32.1	32.1	sp|P80365|DHI2_HUMAN	Corticosteroid 11-beta-dehydrogenase isozyme 2 OS=Homo sapiens GN=HSD11B2 PE=1 SV=2	7	0.777785	0.247669	1.95338
727	14	14	55.72	55.72	55.72	sp|P52566|GDIR2_HUMAN	Rho GDP-dissociation inhibitor 2 OS=Homo sapiens GN=ARHGDIB PE=1 SV=3	8	1.21693	0.025073	1.1758
727	0	12	76.79	76.79	76.79	tr|F5H6Q0|F5H6Q0_HUMAN	Rho GDP dissociation inhibitor (GDI) beta (Fragment) OS=Homo sapiens GN=ARHGDIB PE=4 SV=1	7
727	0	12	54.09	54.09	54.09	tr|F5H3P3|F5H3P3_HUMAN	Rho GDP dissociation inhibitor (GDI) beta (Fragment) OS=Homo sapiens GN=ARHGDIB PE=4 SV=1	7
728	14	14	81.58	81.58	81.58	sp|P06702|S10A9_HUMAN	Protein S100-A9 OS=Homo sapiens GN=S100A9 PE=1 SV=1	8	1.38757	0.00181464	1.16298
729	13.97	14	25.48	17.83	16.56	sp|Q15233|NONO_HUMAN	Non-POU domain-containing octamer-binding protein OS=Homo sapiens GN=NONO PE=1 SV=4	9	0.985056	0.813231	1.16095
729	0	14	30.1	21.99	20.42	tr|F5GYZ3|F5GYZ3_HUMAN	Non-POU domain containing, octamer-binding OS=Homo sapiens GN=NONO PE=4 SV=1	9
730	13.92	13.95	31.34	20.68	18.55	tr|B4DY73|B4DY73_HUMAN	Uncharacterized protein OS=Homo sapiens GN=HARS PE=2 SV=1	7	0.946593	0.485727	1.19823
730	0	13.95	28.88	19.06	17.09	sp|P12081|SYHC_HUMAN	Histidine--tRNA ligase, cytoplasmic OS=Homo sapiens GN=HARS PE=1 SV=2	7
730	0	13.95	27.81	19.84	17.79	tr|D6REN6|D6REN6_HUMAN	Histidyl-tRNA synthetase OS=Homo sapiens GN=HARS PE=4 SV=1	7
730	0	12.18	30.63	22.28	19.75	tr|B4E1C5|B4E1C5_HUMAN	Uncharacterized protein OS=Homo sapiens GN=HARS PE=2 SV=1	6
730	0	12.18	27.82	20.23	17.93	tr|B4DDD8|B4DDD8_HUMAN	Uncharacterized protein OS=Homo sapiens GN=HARS PE=2 SV=1	6
731	13.92	13.92	15.01	5.14	5.14	sp|Q8IY21|DDX60_HUMAN	Probable ATP-dependent RNA helicase DDX60 OS=Homo sapiens GN=DDX60 PE=2 SV=3	7	0.937394	0.64656	1.43702
732	13.9	13.9	19.12	12.48	11.51	sp|P13521|SCG2_HUMAN	Secretogranin-2 OS=Homo sapiens GN=SCG2 PE=1 SV=2	7	1.17901	0.070178	1.2048
733	13.85	13.85	46.7	39.15	39.15	sp|P61019|RAB2A_HUMAN	Ras-related protein Rab-2A OS=Homo sapiens GN=RAB2A PE=1 SV=1	7	0.952317	0.564304	1.21656
734	13.83	13.83	26.07	15.32	14.43	tr|G3V0E5|G3V0E5_HUMAN	Transferrin receptor (P90, CD71), isoform CRA_c OS=Homo sapiens GN=TFRC PE=4 SV=1	7	0.967923	0.657306	1.19467
734	0	13.46	30.75	20.5	20.5	tr|F5H6B1|F5H6B1_HUMAN	Transferrin receptor (p90, CD71) OS=Homo sapiens GN=TFRC PE=4 SV=1	7
734	0	13.74	24.87	13.68	12.89	sp|P02786|TFR1_HUMAN	Transferrin receptor protein 1 OS=Homo sapiens GN=TFRC PE=1 SV=2	7
735	13.82	13.82	28.86	13.14	13.14	tr|B4DV79|B4DV79_HUMAN	Eukaryotic translation initiation factor 3, subunit B OS=Homo sapiens GN=EIF3B PE=2 SV=1	7	0.945074	0.453706	1.19587
735	0	13.77	23.59	11.92	11.92	sp|P55884|EIF3B_HUMAN	Eukaryotic translation initiation factor 3 subunit B OS=Homo sapiens GN=EIF3B PE=1 SV=3	7
735	0	13.8	24.77	12.52	12.52	tr|A4D210|A4D210_HUMAN	Eukaryotic translation initiation factor 3, subunit 9 eta, 116kDa OS=Homo sapiens GN=EIF3S9 PE=3 SV=1	7
735	0	13.72	22.02	11.12	11.12	tr|F8W8C8|F8W8C8_HUMAN	Eukaryotic translation initiation factor 3, subunit B OS=Homo sapiens GN=EIF3B PE=3 SV=1	7
735	0	13.72	21.99	11.11	11.11	sp|P55884-2|EIF3B_HUMAN	Isoform 2 of Eukaryotic translation initiation factor 3 subunit B OS=Homo sapiens GN=EIF3B	7
736	13.81	15.95	39.24	25.57	25.57	tr|A6NI00|A6NI00_HUMAN	GNAS complex locus OS=Homo sapiens GN=GNAS PE=4 SV=3	9	1.06666	0.458697	1.24445
736	0	15.95	38.07	25.63	25.63	sp|P63092|GNAS2_HUMAN	Guanine nucleotide-binding protein G(s) subunit alpha isoforms short OS=Homo sapiens GN=GNAS PE=1 SV=1	9
736	0	15.61	12.73	9.74	9.74	sp|Q5JWF2|GNAS1_HUMAN	Guanine nucleotide-binding protein G(s) subunit alpha isoforms XLas OS=Homo sapiens GN=GNAS PE=1 SV=2	9
736	0	15.95	39.58	26.65	26.65	sp|P63092-3|GNAS2_HUMAN	Isoform 3 of Guanine nucleotide-binding protein G(s) subunit alpha isoforms short OS=Homo sapiens GN=GNAS	9
736	0	15.95	39.47	26.58	26.58	sp|P63092-2|GNAS2_HUMAN	Isoform Gnas-2 of Guanine nucleotide-binding protein G(s) subunit alpha isoforms short OS=Homo sapiens GN=GNAS	9
736	0	15.63	12.9	9.873	9.873	sp|Q5JWF2-2|GNAS1_HUMAN	Isoform XLas-2 of Guanine nucleotide-binding protein G(s) subunit alpha isoforms XLas OS=Homo sapiens GN=GNAS	9
737	13.8	13.9	54.69	46.35	43.75	sp|P32969|RL9_HUMAN	60S ribosomal protein L9 OS=Homo sapiens GN=RPL9 PE=1 SV=1	7	0.989684	0.887996	1.21149
737	0	13.9	51.65	48.9	46.15	tr|D6RAN4|D6RAN4_HUMAN	Ribosomal protein L9 (Fragment) OS=Homo sapiens GN=RPL9 PE=4 SV=1	7
737	0	11.79	45.5	37.04	34.39	tr|H0Y9V9|H0Y9V9_HUMAN	Ribosomal protein L9 (Fragment) OS=Homo sapiens GN=RPL9 PE=4 SV=1	6
737	0	11.79	57.23	47.59	44.58	tr|E7ESE0|E7ESE0_HUMAN	Ribosomal protein L9 (Fragment) OS=Homo sapiens GN=RPL9 PE=4 SV=1	6
737	0	11.79	57.14	53.74	50.34	tr|B4E1M5|B4E1M5_HUMAN	Uncharacterized protein OS=Homo sapiens GN=RPL9 PE=2 SV=1	6
738	13.77	13.77	70.37	70.37	70.37	sp|P09382|LEG1_HUMAN	Galectin-1 OS=Homo sapiens GN=LGALS1 PE=1 SV=2	10	1.18271	0.0972778	1.23266
739	13.72	13.73	13.68	9.154	9.154	sp|Q9Y6C2|EMIL1_HUMAN	EMILIN-1 OS=Homo sapiens GN=EMILIN1 PE=1 SV=2	8	1.16441	0.0577269	1.17243
740	13.7	13.7	40.96	23.67	23.67	sp|Q9UNM6|PSD13_HUMAN	26S proteasome non-ATPase regulatory subunit 13 OS=Homo sapiens GN=PSMD13 PE=1 SV=2	8	0.935687	0.3321	1.17258
740	0	11.6	30.69	20.37	20.37	sp|Q9UNM6-2|PSD13_HUMAN	Isoform 2 of 26S proteasome non-ATPase regulatory subunit 13 OS=Homo sapiens GN=PSMD13	7
740	0	11.6	37.3	24.76	24.76	tr|B4DJ66|B4DJ66_HUMAN	Proteasome (Prosome, macropain) 26S subunit, non-ATPase, 13, isoform CRA_d OS=Homo sapiens GN=PSMD13 PE=2 SV=1	7
741	13.66	13.66	47.73	44.32	44.32	tr|B3KUK2|B3KUK2_HUMAN	Superoxide dismutase OS=Homo sapiens GN=SOD2 PE=2 SV=1	7	1.03944	0.634102	1.20787
741	0	13.66	37.84	35.14	35.14	sp|P04179|SODM_HUMAN	Superoxide dismutase [Mn], mitochondrial OS=Homo sapiens GN=SOD2 PE=1 SV=2	7
741	0	11.57	38.25	34.97	34.97	tr|B4DL20|B4DL20_HUMAN	Superoxide dismutase OS=Homo sapiens GN=SOD2 PE=2 SV=1	6
742	13.65	13.65	24.55	13.58	13.58	sp|O94874-2|UFL1_HUMAN	Isoform 2 of E3 UFM1-protein ligase 1 OS=Homo sapiens GN=UFL1	7	1.01223	0.855145	1.16891
742	0	13.58	22.54	12.47	12.47	sp|O94874|UFL1_HUMAN	E3 UFM1-protein ligase 1 OS=Homo sapiens GN=UFL1 PE=1 SV=2	7
743	13.63	13.73	27.47	14.48	12.72	sp|O95202|LETM1_HUMAN	LETM1 and EF-hand domain-containing protein 1, mitochondrial OS=Homo sapiens GN=LETM1 PE=1 SV=1	8	0.966774	0.77327	1.31564
744	13.58	15.65	27.74	15.45	15.45	sp|Q07065|CKAP4_HUMAN	Cytoskeleton-associated protein 4 OS=Homo sapiens GN=CKAP4 PE=1 SV=2	9	1.21482	0.0311922	1.18543
745	13.56	13.56	24.3	12.36	12.36	sp|P42224-2|STAT1_HUMAN	Isoform Beta of Signal transducer and activator of transcription 1-alpha/beta OS=Homo sapiens GN=STAT1	7	1.02553	0.713777	1.17399
745	0	13.53	23.07	11.73	11.73	sp|P42224|STAT1_HUMAN	Signal transducer and activator of transcription 1-alpha/beta OS=Homo sapiens GN=STAT1 PE=1 SV=2	7
746	13.49	13.49	31.03	31.03	27.59	sp|Q99795|GPA33_HUMAN	Cell surface A33 antigen OS=Homo sapiens GN=GPA33 PE=1 SV=1	7	0.977813	0.753586	1.17647
747	13.47	13.47	36.65	27.75	23.31	sp|Q2VIR3|IF2GL_HUMAN	Putative eukaryotic translation initiation factor 2 subunit 3-like protein OS=Homo sapiens GN=EIF2S3L PE=5 SV=2	8	0.865466	0.171513	1.25148
747	0	13.47	36.65	27.75	23.31	sp|P41091|IF2G_HUMAN	Eukaryotic translation initiation factor 2 subunit 3 OS=Homo sapiens GN=EIF2S3 PE=1 SV=3	8
748	13.41	13.44	23.06	14.17	14.17	tr|B0QY89|B0QY89_HUMAN	Eukaryotic translation initiation factor 3, subunit E interacting protein OS=Homo sapiens GN=EIF3EIP PE=4 SV=1	8	0.943191	0.418337	1.18597
748	0	13.44	24.82	15.25	15.25	sp|Q9Y262|EIF3L_HUMAN	Eukaryotic translation initiation factor 3 subunit L OS=Homo sapiens GN=EIF3L PE=1 SV=1	8
748	0	11.34	30.69	16.74	16.74	tr|B0QY90|B0QY90_HUMAN	Eukaryotic translation initiation factor 3, subunit 6 interacting protein, isoform CRA_a OS=Homo sapiens GN=EIF3EIP PE=2 SV=1	7
748	0	13.44	23.26	16.67	16.67	tr|G8JLH4|G8JLH4_HUMAN	Eukaryotic translation initiation factor 3, subunit L OS=Homo sapiens GN=EIF3L PE=4 SV=1	8
749	13.4	13.4	7.907	3.553	3.553	sp|P35555|FBN1_HUMAN	Fibrillin-1 OS=Homo sapiens GN=FBN1 PE=1 SV=3	9	1.12877	0.116102	1.17526
750	13.38	13.46	74.63	71.64	66.42	sp|P50120|RET2_HUMAN	Retinol-binding protein 2 OS=Homo sapiens GN=RBP2 PE=1 SV=3	10	0.954831	0.597145	1.23457
751	13.34	13.35	35.07	31.51	31.51	tr|C9J8A2|C9J8A2_HUMAN	Fucosyltransferase 6 (alpha (1,3) fucosyltransferase) OS=Homo sapiens GN=FUT6 PE=3 SV=1	7	1.06373
751	0	13.34	34.26	32.03	32.03	sp|P51993|FUT6_HUMAN	Alpha-(1,3)-fucosyltransferase OS=Homo sapiens GN=FUT6 PE=1 SV=1	7
751	0	13.35	35.07	31.51	31.51	sp|P51993-2|FUT6_HUMAN	Isoform 2 of Alpha-(1,3)-fucosyltransferase OS=Homo sapiens GN=FUT6	7
752	13.33	13.33	15.01	8.84	8.103	sp|Q13423|NNTM_HUMAN	NAD(P) transhydrogenase, mitochondrial OS=Homo sapiens GN=NNT PE=1 SV=3	7	0.783282	0.0025025	1.134
753	13.33	13.33	43.35	33	30.05	sp|P40429|RL13A_HUMAN	60S ribosomal protein L13a OS=Homo sapiens GN=RPL13A PE=1 SV=2	7	0.958024	0.470253	1.1459
754	13.31	13.31	33.79	28.62	28.62	sp|Q969X5|ERGI1_HUMAN	Endoplasmic reticulum-Golgi intermediate compartment protein 1 OS=Homo sapiens GN=ERGIC1 PE=1 SV=1	7	0.977666	0.724465	1.16136
754	0	13.31	46.97	41.92	41.92	sp|Q969X5-2|ERGI1_HUMAN	Isoform 2 of Endoplasmic reticulum-Golgi intermediate compartment protein 1 OS=Homo sapiens GN=ERGIC1	7
755	13.29	13.29	23.32	15.29	15.29	sp|Q99460-2|PSMD1_HUMAN	Isoform 2 of 26S proteasome non-ATPase regulatory subunit 1 OS=Homo sapiens GN=PSMD1	7	1.06142	0.365135	1.16641
755	0	13.27	22.56	14.8	14.8	sp|Q99460|PSMD1_HUMAN	26S proteasome non-ATPase regulatory subunit 1 OS=Homo sapiens GN=PSMD1 PE=1 SV=2	7
756	13.28	13.91	12.12	5.1	4.458	sp|O43149|ZZEF1_HUMAN	Zinc finger ZZ-type and EF-hand domain-containing protein 1 OS=Homo sapiens GN=ZZEF1 PE=1 SV=6	10	1.08749	0.293831	1.21271
757	13.28	13.28	38.62	34.15	34.15	sp|P51572|BAP31_HUMAN	B-cell receptor-associated protein 31 OS=Homo sapiens GN=BCAP31 PE=1 SV=3	7	0.856643	0.0267398	1.14084
758	13.23	17.08	41.44	35.64	35.64	sp|P01889|1B07_HUMAN	HLA class I histocompatibility antigen, B-7 alpha chain OS=Homo sapiens GN=HLA-B PE=1 SV=3	9	0.979523	0.869629	3.54547
758	0	18.02	43.37	35.64	35.64	sp|P30462|1B14_HUMAN	HLA class I histocompatibility antigen, B-14 alpha chain OS=Homo sapiens GN=HLA-B PE=1 SV=1	9
758	0	19.12	40.33	35.08	35.08	sp|P03989|1B27_HUMAN	HLA class I histocompatibility antigen, B-27 alpha chain OS=Homo sapiens GN=HLA-B PE=1 SV=2	10
758	0	22.02	42.82	38.95	38.95	sp|P18463|1B37_HUMAN	HLA class I histocompatibility antigen, B-37 alpha chain OS=Homo sapiens GN=HLA-B PE=2 SV=1	11
758	0	20	45.03	35.64	35.64	sp|Q95365|1B38_HUMAN	HLA class I histocompatibility antigen, B-38 alpha chain OS=Homo sapiens GN=HLA-B PE=2 SV=1	10
758	0	20	46.96	35.64	35.64	sp|P30475|1B39_HUMAN	HLA class I histocompatibility antigen, B-39 alpha chain OS=Homo sapiens GN=HLA-B PE=2 SV=1	10
758	0	18	38.67	35.64	35.64	sp|P30480|1B42_HUMAN	HLA class I histocompatibility antigen, B-42 alpha chain OS=Homo sapiens GN=HLA-B PE=1 SV=1	9
758	0	20	46.96	35.64	35.64	sp|Q29836|1B67_HUMAN	HLA class I histocompatibility antigen, B-67 alpha chain OS=Homo sapiens GN=HLA-B PE=1 SV=1	10
758	0	18	38.67	35.64	35.64	sp|P30460|1B08_HUMAN	HLA class I histocompatibility antigen, B-8 alpha chain OS=Homo sapiens GN=HLA-B PE=1 SV=1	9
758	0	20	40.06	35.64	35.64	sp|Q29718|1B82_HUMAN	HLA class I histocompatibility antigen, B-82 alpha chain OS=Homo sapiens GN=HLA-B PE=2 SV=1	10
759	13.22	13.22	29.66	24.49	24.49	sp|Q93099|HGD_HUMAN	Homogentisate 1,2-dioxygenase OS=Homo sapiens GN=HGD PE=1 SV=2	7	0.868317	0.275488	1.3642
760	13.2	15.42	42.44	24.15	21.95	sp|P43034|LIS1_HUMAN	Platelet-activating factor acetylhydrolase IB subunit alpha OS=Homo sapiens GN=PAFAH1B1 PE=1 SV=2	8	0.920149	0.226953	1.16335
760	0	13.2	60.2	41.79	37.31	tr|C9JJI8|C9JJI8_HUMAN	Uncharacterized protein OS=Homo sapiens GN=PAFAH1B1 PE=4 SV=1	7
761	13.17	14.22	18.48	10.98	10.35	tr|E7EVA3|E7EVA3_HUMAN	Complement factor B OS=Homo sapiens GN=CFB PE=3 SV=1	10	1.08283	0.414132	1.25838
761	0	11.71	26.57	15.18	14.14	sp|P00751|CFAB_HUMAN	Complement factor B OS=Homo sapiens GN=CFB PE=1 SV=2	7
761	0	14.22	18.48	10.98	10.35	tr|B4E1Z4|B4E1Z4_HUMAN	Complement factor B OS=Homo sapiens GN=CFB PE=2 SV=1	10
762	13.15	13.15	51.41	36.55	36.55	tr|F8W1H5|F8W1H5_HUMAN	RAB5C, member RAS oncogene family OS=Homo sapiens GN=RAB5C PE=3 SV=1	7	1.19171	0.169725	1.43081
762	0	13.15	59.26	42.13	42.13	sp|P51148|RAB5C_HUMAN	Ras-related protein Rab-5C OS=Homo sapiens GN=RAB5C PE=1 SV=2	7
763	13.13	13.13	37.58	31.21	31.21	sp|Q02978|M2OM_HUMAN	Mitochondrial 2-oxoglutarate/malate carrier protein OS=Homo sapiens GN=SLC25A11 PE=1 SV=3	8	0.914033	0.262148	1.19453
764	13.1	13.11	16.25	8.826	8.826	sp|P16615-5|AT2A2_HUMAN	Isoform 5 of Sarcoplasmic/endoplasmic reticulum calcium ATPase 2 OS=Homo sapiens GN=ATP2A2	7	0.977638	0.712996	1.15427
764	0	13.11	16.25	8.826	8.826	sp|P16615-2|AT2A2_HUMAN	Isoform 2 of Sarcoplasmic/endoplasmic reticulum calcium ATPase 2 OS=Homo sapiens GN=ATP2A2	7
764	0	13.11	16.22	8.809	8.809	sp|P16615-3|AT2A2_HUMAN	Isoform 3 of Sarcoplasmic/endoplasmic reticulum calcium ATPase 2 OS=Homo sapiens GN=ATP2A2	7
764	0	13.1	15.96	8.67	8.67	sp|P16615-4|AT2A2_HUMAN	Isoform 4 of Sarcoplasmic/endoplasmic reticulum calcium ATPase 2 OS=Homo sapiens GN=ATP2A2	7
764	0	13.07	15.55	8.445	8.445	sp|P16615|AT2A2_HUMAN	Sarcoplasmic/endoplasmic reticulum calcium ATPase 2 OS=Homo sapiens GN=ATP2A2 PE=1 SV=1	7
765	13.07	13.07	27.73	18.86	16.01	tr|F5H4J7|F5H4J7_HUMAN	Uncharacterized protein OS=Homo sapiens GN=SLC3A2 PE=4 SV=1	7	0.799862	0.0646503	1.27268
765	0	13.07	27.78	18.89	16.03	sp|P08195|4F2_HUMAN	4F2 cell-surface antigen heavy chain OS=Homo sapiens GN=SLC3A2 PE=1 SV=3	7
765	0	13.07	29.87	22.5	19.09	sp|P08195-2|4F2_HUMAN	Isoform 2 of 4F2 cell-surface antigen heavy chain OS=Homo sapiens GN=SLC3A2	7
765	0	13.07	30.81	20.95	17.78	sp|P08195-3|4F2_HUMAN	Isoform 3 of 4F2 cell-surface antigen heavy chain OS=Homo sapiens GN=SLC3A2	7
765	0	13.07	26.48	18	15.28	sp|P08195-4|4F2_HUMAN	Isoform 4 of 4F2 cell-surface antigen heavy chain OS=Homo sapiens GN=SLC3A2	7
765	0	13.07	29.22	19.87	16.86	tr|F5GZS6|F5GZS6_HUMAN	Solute carrier family 3 (activators of dibasic and neutral amino acid transport), member 2 OS=Homo sapiens GN=SLC3A2 PE=4 SV=1	7
765	0	12.85	29.16	21.53	19.77	tr|B4E2Z3|B4E2Z3_HUMAN	Uncharacterized protein OS=Homo sapiens GN=SLC3A2 PE=2 SV=1	7
766	12.98	12.98	19.07	12.13	12.13	sp|P22033|MUTA_HUMAN	Methylmalonyl-CoA mutase, mitochondrial OS=Homo sapiens GN=MUT PE=1 SV=4	7	0.982257	0.784561	1.16558
767	12.93	12.93	30.32	25.18	25.18	sp|Q96SQ9-2|CP2S1_HUMAN	Isoform 2 of Cytochrome P450 2S1 OS=Homo sapiens GN=CYP2S1	9	0.769906	0.0476025	1.29365
767	0	12.93	29.96	28.17	28.17	sp|Q96SQ9|CP2S1_HUMAN	Cytochrome P450 2S1 OS=Homo sapiens GN=CYP2S1 PE=2 SV=2	9
768	12.92	12.92	35.96	28.07	26.32	tr|B5MCA4|B5MCA4_HUMAN	Epithelial cell adhesion molecule OS=Homo sapiens GN=EPCAM PE=4 SV=1	9	0.840179	0.214808	1.37062
768	0	12.92	35.67	30.57	28.66	sp|P16422|EPCAM_HUMAN	Epithelial cell adhesion molecule OS=Homo sapiens GN=EPCAM PE=1 SV=2	9
769	12.88	12.89	31.27	25.41	25.41	sp|Q96AG4|LRC59_HUMAN	Leucine-rich repeat-containing protein 59 OS=Homo sapiens GN=LRRC59 PE=1 SV=1	8	1.22828	0.137999	1.34942
770	12.86	12.86	47.01	43.43	43.43	sp|Q9BSH5|HDHD3_HUMAN	Haloacid dehalogenase-like hydrolase domain-containing protein 3 OS=Homo sapiens GN=HDHD3 PE=1 SV=1	7	0.984768	0.814347	1.16541
771	12.82	12.82	56.3	53.33	53.33	sp|Q01469|FABP5_HUMAN	Fatty acid-binding protein, epidermal OS=Homo sapiens GN=FABP5 PE=1 SV=3	8	1.21342	0.0236412	1.17018
772	12.79	12.81	31	22.49	22.49	tr|B5ME91|B5ME91_HUMAN	Programmed cell death 4 (neoplastic transformation inhibitor) OS=Homo sapiens GN=PDCD4 PE=4 SV=2	7	1.11826	0.154596	1.18291
772	0	12.81	30.28	21.96	21.96	sp|Q53EL6|PDCD4_HUMAN	Programmed cell death protein 4 OS=Homo sapiens GN=PDCD4 PE=1 SV=2	7
773	12.75	12.75	34.81	28.16	28.16	tr|H0YBZ2|H0YBZ2_HUMAN	CD74 molecule, major histocompatibility complex, class II invariant chain (Fragment) OS=Homo sapiens GN=CD74 PE=4 SV=1	7	1.15287	0.0805969	1.18039
773	0	12.75	34.8	30.07	30.07	sp|P04233|HG2A_HUMAN	HLA class II histocompatibility antigen gamma chain OS=Homo sapiens GN=CD74 PE=1 SV=3	7
773	0	10.53	36.21	30.17	30.17	sp|P04233-2|HG2A_HUMAN	Isoform 2 of HLA class II histocompatibility antigen gamma chain OS=Homo sapiens GN=CD74	6
774	12.69	12.69	25.34	16.22	14.86	sp|P32455|GBP1_HUMAN	Interferon-induced guanylate-binding protein 1 OS=Homo sapiens GN=GBP1 PE=1 SV=2	9	1.17937	0.36107	1.62947
774	0	12.69	25.41	17.3	15.86	tr|F5H2M9|F5H2M9_HUMAN	Guanylate binding protein 1, interferon-inducible OS=Homo sapiens GN=GBP1 PE=4 SV=1	9
775	12.68	12.69	25.42	18.6	16.94	tr|B4DHT5|B4DHT5_HUMAN	Uncharacterized protein OS=Homo sapiens GN=ACSF2 PE=2 SV=1	7	0.942261	0.415878	1.18822
775	0	10.63	24.65	17.48	15.73	tr|E9PF16|E9PF16_HUMAN	Acyl-CoA synthetase family member 2 OS=Homo sapiens GN=ACSF2 PE=4 SV=1	6
775	0	12.69	24.88	18.21	16.59	sp|Q96CM8|ACSF2_HUMAN	Acyl-CoA synthetase family member 2, mitochondrial OS=Homo sapiens GN=ACSF2 PE=1 SV=2	7
775	0	12.69	23.91	17.5	15.94	tr|B4DFQ6|B4DFQ6_HUMAN	Uncharacterized protein OS=Homo sapiens GN=ACSF2 PE=2 SV=1	7
776	12.66	12.66	40.87	40.87	38.26	sp|O75608|LYPA1_HUMAN	Acyl-protein thioesterase 1 OS=Homo sapiens GN=LYPLA1 PE=1 SV=1	7	1.04326	0.677958	1.28039
776	0	12.66	43.93	43.93	41.12	sp|O75608-2|LYPA1_HUMAN	Isoform 2 of Acyl-protein thioesterase 1 OS=Homo sapiens GN=LYPLA1	7
776	0	12	44.67	44.67	44.67	tr|E5RGR0|E5RGR0_HUMAN	Lysophospholipase I (Fragment) OS=Homo sapiens GN=LYPLA1 PE=4 SV=1	7
777	12.65	12.65	22.3	17.6	17.6	tr|C9J3D7|C9J3D7_HUMAN	Carnitine O-octanoyltransferase OS=Homo sapiens GN=CROT PE=3 SV=1	7	0.816819	0.0610858	1.24125
777	0	12.65	17.5	15.78	15.78	tr|E7EQF2|E7EQF2_HUMAN	Carnitine O-octanoyltransferase OS=Homo sapiens GN=CROT PE=3 SV=1	7
777	0	12.65	20.92	16.5	16.5	sp|Q9UKG9|OCTC_HUMAN	Peroxisomal carnitine O-octanoyltransferase OS=Homo sapiens GN=CROT PE=1 SV=2	7
778	12.59	24.84	51.07	46.26	44.12	tr|B3KS31|B3KS31_HUMAN	Tubulin, beta 6 class V OS=Homo sapiens GN=TUBB6 PE=2 SV=1	22	1.06651	0.536044	1.34182
778	0	24.84	42.83	38.79	37	sp|Q9BUF5|TBB6_HUMAN	Tubulin beta-6 chain OS=Homo sapiens GN=TUBB6 PE=1 SV=1	22
779	12.59	18.73	35.28	25.3	22.14	sp|P38919|IF4A3_HUMAN	Eukaryotic initiation factor 4A-III OS=Homo sapiens GN=EIF4A3 PE=1 SV=4	10	0.946214	0.383936	1.16068
780	12.59	12.59	42.39	42.39	39.13	tr|E7EW61|E7EW61_HUMAN	Transthyretin OS=Homo sapiens GN=TTR PE=3 SV=2	7	1.28815	0.137953	1.43642
780	0	12.59	53.06	53.06	48.98	sp|P02766|TTHY_HUMAN	Transthyretin OS=Homo sapiens GN=TTR PE=1 SV=1	7
781	12.57	12.57	20.42	14.37	14.37	tr|A7MAP0|A7MAP0_HUMAN	Coronin, actin binding protein, 1C OS=Homo sapiens GN=CORO1C PE=2 SV=1	7	0.993922	0.920398	1.15391
781	0	12.57	20.68	14.56	14.56	sp|Q9ULV4|COR1C_HUMAN	Coronin-1C OS=Homo sapiens GN=CORO1C PE=1 SV=1	7
781	0	12.57	24.39	18.7	18.7	tr|B4E3S0|B4E3S0_HUMAN	Coronin, actin binding protein, 1C OS=Homo sapiens GN=CORO1C PE=2 SV=1	7
782	12.54	12.54	44.86	39.25	33.64	sp|P27635|RL10_HUMAN	60S ribosomal protein L10 OS=Homo sapiens GN=RPL10 PE=1 SV=4	8	0.973199	0.696716	1.17648
783	12.53	12.54	20.02	10.79	10.79	sp|P14735|IDE_HUMAN	Insulin-degrading enzyme OS=Homo sapiens GN=IDE PE=1 SV=4	9	0.86906	0.249895	1.30948
784	12.5	12.59	52.65	35.1	29.8	sp|Q9BUT1|BDH2_HUMAN	3-hydroxybutyrate dehydrogenase type 2 OS=Homo sapiens GN=BDH2 PE=1 SV=2	6	0.954419	0.439215	1.14401
785	12.5	12.5	33.77	14.24	13.08	tr|E7EQD5|E7EQD5_HUMAN	Syntaxin binding protein 2 OS=Homo sapiens GN=STXBP2 PE=4 SV=1	6	1.01105	0.88185	1.2124
785	0	12.5	34.58	14.58	13.39	sp|Q15833-2|STXB2_HUMAN	Isoform 2 of Syntaxin-binding protein 2 OS=Homo sapiens GN=STXBP2	6
785	0	12.5	34.4	14.5	13.32	sp|Q15833|STXB2_HUMAN	Syntaxin-binding protein 2 OS=Homo sapiens GN=STXBP2 PE=1 SV=2	6
786	12.48	12.52	25.06	13.77	11.3	sp|P40763|STAT3_HUMAN	Signal transducer and activator of transcription 3 OS=Homo sapiens GN=STAT3 PE=1 SV=2	8	0.91412	0.183105	1.15723
786	0	12.52	25.1	13.78	11.31	sp|P40763-2|STAT3_HUMAN	Isoform Del-701 of Signal transducer and activator of transcription 3 OS=Homo sapiens GN=STAT3	8
786	0	10.5	23.81	13.69	10.86	tr|G8JLH9|G8JLH9_HUMAN	Signal transducer and activator of transcription 3 (acute-phase response factor) OS=Homo sapiens GN=STAT3 PE=4 SV=1	5
787	12.44	12.44	33.12	25.11	21.31	sp|P48637|GSHB_HUMAN	Glutathione synthetase OS=Homo sapiens GN=GSS PE=1 SV=1	6	1.03287	0.62612	1.16674
787	0	10.39	41.62	30.64	25.43	tr|B7Z514|B7Z514_HUMAN	Uncharacterized protein OS=Homo sapiens GN=GSS PE=2 SV=1	5
788	12.42	12.42	29.07	25.6	23.73	tr|G3V1K3|G3V1K3_HUMAN	Paraoxonase 2, isoform CRA_a OS=Homo sapiens GN=PON2 PE=4 SV=1	6	0.728705	0.0801345	1.45007
788	0	12.42	29.1	27.12	25.14	sp|Q15165-1|PON2_HUMAN	Isoform 1 of Serum paraoxonase/arylesterase 2 OS=Homo sapiens GN=PON2	6
788	0	12.42	29.24	28.07	26.02	sp|Q15165-3|PON2_HUMAN	Isoform 3 of Serum paraoxonase/arylesterase 2 OS=Homo sapiens GN=PON2	6
788	0	12.42	27.12	27.12	25.14	tr|A4D1H7|A4D1H7_HUMAN	Paraoxonase 2 OS=Homo sapiens GN=PON2 PE=2 SV=1	6
788	0	12.42	27.12	27.12	25.14	sp|Q15165|PON2_HUMAN	Serum paraoxonase/arylesterase 2 OS=Homo sapiens GN=PON2 PE=1 SV=3	6
789	12.36	12.36	21.75	13.31	11.2	tr|E7EX17|E7EX17_HUMAN	Uncharacterized protein OS=Homo sapiens GN=EIF4B PE=4 SV=1	6	1.11504	0.203573	1.20535
789	0	12.36	21.93	13.42	11.29	sp|P23588|IF4B_HUMAN	Eukaryotic translation initiation factor 4B OS=Homo sapiens GN=EIF4B PE=1 SV=2	6
789	0	12.36	22.83	13.97	11.75	tr|E7EPC9|E7EPC9_HUMAN	Eukaryotic translation initiation factor 4B OS=Homo sapiens GN=EIF4B PE=4 SV=1	6
789	0	10.32	22.03	12.94	10.66	tr|B4DS13|B4DS13_HUMAN	Uncharacterized protein OS=Homo sapiens GN=EIF4B PE=2 SV=1	5
790	12.34	12.34	47.66	39.72	39.72	sp|B9A064|IGLL5_HUMAN	Immunoglobulin lambda-like polypeptide 5 OS=Homo sapiens GN=IGLL5 PE=2 SV=2	7	1.22468	0.314615	4.00496
790	0	10.29	88.68	72.64	72.64	sp|P0CG04|LAC1_HUMAN	Ig lambda-1 chain C regions OS=Homo sapiens GN=IGLC1 PE=1 SV=1	6
791	12.31	12.31	25.63	16.7	13.98	sp|P11413|G6PD_HUMAN	Glucose-6-phosphate 1-dehydrogenase OS=Homo sapiens GN=G6PD PE=1 SV=4	6	0.97573	0.709922	1.16662
791	0	12.31	25.54	16.9	14.15	tr|E9PDV8|E9PDV8_HUMAN	Glucose-6-phosphate 1-dehydrogenase OS=Homo sapiens GN=G6PD PE=3 SV=1	6
791	0	12.31	24.22	15.78	13.21	sp|P11413-3|G6PD_HUMAN	Isoform 3 of Glucose-6-phosphate 1-dehydrogenase OS=Homo sapiens GN=G6PD	6
791	0	12.31	23.53	15.33	12.83	sp|P11413-2|G6PD_HUMAN	Isoform Long of Glucose-6-phosphate 1-dehydrogenase OS=Homo sapiens GN=G6PD	6
792	12.31	12.31	31.5	30.35	25.72	sp|P53597|SUCA_HUMAN	Succinyl-CoA ligase [ADP/GDP-forming] subunit alpha, mitochondrial OS=Homo sapiens GN=SUCLG1 PE=1 SV=4	9	0.937535	0.420654	1.19152
793	12.31	12.31	39.34	32.23	29.38	sp|P26373|RL13_HUMAN	60S ribosomal protein L13 OS=Homo sapiens GN=RPL13 PE=1 SV=4	7	1.01025	0.887072	1.19173
794	12.3	12.3	48.59	34.51	32.39	sp|Q9BPW8|NIPS1_HUMAN	Protein NipSnap homolog 1 OS=Homo sapiens GN=NIPSNAP1 PE=1 SV=1	6	1.01637	0.811211	1.18028
795	12.29	12.29	25.05	21.1	18.46	sp|Q5TFE4|NT5D1_HUMAN	5'-nucleotidase domain-containing protein 1 OS=Homo sapiens GN=NT5DC1 PE=1 SV=1	7	0.978913	0.753374	1.1718
796	12.22	12.22	36.78	30.09	27.66	sp|O00151|PDLI1_HUMAN	PDZ and LIM domain protein 1 OS=Homo sapiens GN=PDLIM1 PE=1 SV=4	6	1.25206	0.0183474	1.18269
797	12.22	12.22	48.8	48.8	45.18	sp|P05451|REG1A_HUMAN	Lithostathine-1-alpha OS=Homo sapiens GN=REG1A PE=1 SV=3	7	1.16481	0.0625435	1.17765
798	12.19	12.19	48.57	45.14	41.71	sp|Q06141|REG3A_HUMAN	Regenerating islet-derived protein 3-alpha OS=Homo sapiens GN=REG3A PE=1 SV=1	8	1.17	0.0392555	1.15753
799	12.18	12.18	35.49	22.03	20.45	sp|P48163|MAOX_HUMAN	NADP-dependent malic enzyme OS=Homo sapiens GN=ME1 PE=1 SV=1	7	0.93467	0.502999	1.43178
799	0	12.02	37.02	23.54	23.54	tr|B4DZ70|B4DZ70_HUMAN	Malic enzyme OS=Homo sapiens GN=ME1 PE=2 SV=1	7
800	12.14	12.14	35.4	26.46	24.4	sp|Q86WA6|BPHL_HUMAN	Valacyclovir hydrolase OS=Homo sapiens GN=BPHL PE=1 SV=1	6	0.830811	0.0738818	1.2354
800	0	12.14	37.59	28.1	25.91	sp|Q86WA6-2|BPHL_HUMAN	Isoform 2 of Valacyclovir hydrolase OS=Homo sapiens GN=BPHL	6
801	12.14	12.14	18.2	13.77	12.62	sp|Q6NUM9|RETST_HUMAN	All-trans-retinol 13,14-reductase OS=Homo sapiens GN=RETSAT PE=2 SV=2	7	0.849502	0.0411595	1.16654
801	0	10.12	16.58	13.66	12.39	tr|G5E9N3|G5E9N3_HUMAN	All-trans-13,14-dihydroretinol saturase, isoform CRA_c OS=Homo sapiens GN=RETSAT PE=4 SV=1	6
801	0	12.14	21	17.46	16.01	sp|Q6NUM9-2|RETST_HUMAN	Isoform 2 of All-trans-retinol 13,14-reductase OS=Homo sapiens GN=RETSAT	7
802	12.13	12.13	45.17	29.6	27.41	sp|P22087|FBRL_HUMAN	rRNA 2'-O-methyltransferase fibrillarin OS=Homo sapiens GN=FBL PE=1 SV=2	6	1.03212	0.691975	1.25914
803	12.12	12.12	33.33	19.51	15.8	tr|F5GXC8|F5GXC8_HUMAN	Succinate-CoA ligase, ADP-forming, beta subunit OS=Homo sapiens GN=SUCLA2 PE=3 SV=1	6	0.905474	0.202295	1.19008
803	0	12.12	30.61	17.91	14.51	sp|Q9P2R7-2|SUCB1_HUMAN	Isoform 2 of Succinyl-CoA ligase [ADP-forming] subunit beta, mitochondrial OS=Homo sapiens GN=SUCLA2	6
803	0	12.12	29.16	17.06	13.82	sp|Q9P2R7|SUCB1_HUMAN	Succinyl-CoA ligase [ADP-forming] subunit beta, mitochondrial OS=Homo sapiens GN=SUCLA2 PE=1 SV=3	6
804	12.12	12.12	49.66	40	33.79	sp|P39019|RS19_HUMAN	40S ribosomal protein S19 OS=Homo sapiens GN=RPS19 PE=1 SV=2	6	1.1235	0.199499	1.23435
805	12.11	12.11	22.01	19.44	16.03	sp|Q96HE7|ERO1A_HUMAN	ERO1-like protein alpha OS=Homo sapiens GN=ERO1L PE=1 SV=2	7	1.00899	0.893526	1.17761
806	12.11	12.11	52	52	52	sp|P09669|COX6C_HUMAN	Cytochrome c oxidase subunit 6C OS=Homo sapiens GN=COX6C PE=1 SV=2	6	0.768215	0.00599502	1.16811
807	12.08	12.08	26.92	12.95	12.95	sp|Q9NTJ5|SAC1_HUMAN	Phosphatidylinositide phosphatase SAC1 OS=Homo sapiens GN=SACM1L PE=1 SV=2	6	0.916746	0.498236	1.34334
807	0	12.08	27.48	15.7	15.7	tr|E9PGZ4|E9PGZ4_HUMAN	SAC1 suppressor of actin mutations 1-like (yeast) OS=Homo sapiens GN=SACM1L PE=4 SV=1	6
807	0	12.08	25.29	14.45	14.45	tr|B4DK71|B4DK71_HUMAN	Uncharacterized protein OS=Homo sapiens GN=SACM1L PE=2 SV=1	6
808	12.08	12.08	22.64	13.64	13.64	sp|P20810-4|ICAL_HUMAN	Isoform 4 of Calpastatin OS=Homo sapiens GN=CAST	7	0.986224	0.843101	1.20008
808	0	12.08	22.43	14.17	14.17	tr|E7ES10|E7ES10_HUMAN	Calpastatin (Fragment) OS=Homo sapiens GN=CAST PE=4 SV=1	7
808	0	10.07	27.1	15.7	15.7	tr|H0Y9H6|H0Y9H6_HUMAN	Calpastatin (Fragment) OS=Homo sapiens GN=CAST PE=4 SV=1	6
808	0	10.07	27.52	16.74	16.74	tr|H0Y7F0|H0Y7F0_HUMAN	Calpastatin (Fragment) OS=Homo sapiens GN=CAST PE=4 SV=1	6
808	0	12.08	20.34	12.85	12.85	sp|P20810|ICAL_HUMAN	Calpastatin OS=Homo sapiens GN=CAST PE=1 SV=4	7
808	0	12.08	21.4	13.52	13.52	tr|E9PCH5|E9PCH5_HUMAN	Calpastatin OS=Homo sapiens GN=CAST PE=4 SV=1	7
808	0	12.08	20.78	13.13	13.13	tr|E7EVY3|E7EVY3_HUMAN	Calpastatin OS=Homo sapiens GN=CAST PE=4 SV=1	7
808	0	12.07	20.16	11.83	11.83	tr|E7ESM9|E7ESM9_HUMAN	Calpastatin OS=Homo sapiens GN=CAST PE=4 SV=1	7
808	0	10.07	19.81	11.48	11.48	tr|E9PDE4|E9PDE4_HUMAN	Calpastatin OS=Homo sapiens GN=CAST PE=4 SV=1	6
808	0	12.07	21.6	12.13	12.13	tr|G5E9D3|G5E9D3_HUMAN	Calpastatin, isoform CRA_g OS=Homo sapiens GN=CAST PE=4 SV=1	7
808	0	12.08	20.99	13.27	13.27	tr|G5E946|G5E946_HUMAN	Calpastatin, isoform CRA_k OS=Homo sapiens GN=CAST PE=4 SV=1	7
808	0	12.08	20.72	13.09	13.09	sp|P20810-2|ICAL_HUMAN	Isoform 2 of Calpastatin OS=Homo sapiens GN=CAST	7
808	0	12.08	24.41	15.42	15.42	sp|P20810-3|ICAL_HUMAN	Isoform 3 of Calpastatin OS=Homo sapiens GN=CAST	7
808	0	12.07	20.5	12.04	12.04	sp|P20810-5|ICAL_HUMAN	Isoform 5 of Calpastatin OS=Homo sapiens GN=CAST	7
808	0	12.07	19.6	11.5	11.5	sp|P20810-6|ICAL_HUMAN	Isoform 6 of Calpastatin OS=Homo sapiens GN=CAST	7
808	0	12.07	20.98	11.79	11.79	sp|P20810-7|ICAL_HUMAN	Isoform 7 of Calpastatin OS=Homo sapiens GN=CAST	7
808	0	12.08	20.75	13.11	13.11	tr|B7Z574|B7Z574_HUMAN	Uncharacterized protein OS=Homo sapiens GN=CAST PE=2 SV=1	7
808	0	12.07	20.56	12.07	12.07	tr|B7Z468|B7Z468_HUMAN	Uncharacterized protein OS=Homo sapiens GN=CAST PE=2 SV=1	7
809	12.08	12.08	43.43	43.43	35.35	sp|Q9Y6B6|SAR1B_HUMAN	GTP-binding protein SAR1b OS=Homo sapiens GN=SAR1B PE=1 SV=1	7	0.94724	0.606251	1.35059
809	0	12	41.18	41.18	41.18	tr|D6RD69|D6RD69_HUMAN	SAR1 homolog B (S. cerevisiae) (Fragment) OS=Homo sapiens GN=SAR1B PE=3 SV=1	7
810	12.06	12.06	29.74	16.97	16.97	tr|B4DND4|B4DND4_HUMAN	Uncharacterized protein OS=Homo sapiens GN=GGT5 PE=2 SV=1	6	1.01189	0.85963	1.17731
810	0	12.06	25.43	14.51	14.51	sp|P36269|GGT5_HUMAN	Gamma-glutamyltransferase 5 OS=Homo sapiens GN=GGT5 PE=1 SV=2	6
810	0	12.06	21.98	14.48	14.48	tr|Q6GMP0|Q6GMP0_HUMAN	Gamma-glutamyltransferase 5 OS=Homo sapiens GN=GGT5 PE=2 SV=1	6
810	0	12.06	23.65	15.34	15.34	sp|P36269-2|GGT5_HUMAN	Isoform 2 of Gamma-glutamyltransferase 5 OS=Homo sapiens GN=GGT5	6
811	12.06	12.06	15.94	12.42	12.42	sp|Q96HC4|PDLI5_HUMAN	PDZ and LIM domain protein 5 OS=Homo sapiens GN=PDLIM5 PE=1 SV=5	6	1.07254	0.260633	1.14796
811	0	10.05	16.43	12.11	12.11	sp|Q96HC4-4|PDLI5_HUMAN	Isoform 4 of PDZ and LIM domain protein 5 OS=Homo sapiens GN=PDLIM5	5
811	0	10.05	18.08	9.44	9.44	tr|D6RB78|D6RB78_HUMAN	PDZ and LIM domain 5 OS=Homo sapiens GN=PDLIM5 PE=4 SV=1	5
811	0	10.05	21.33	12.22	12.22	tr|E9PBF5|E9PBF5_HUMAN	PDZ and LIM domain 5 OS=Homo sapiens GN=PDLIM5 PE=4 SV=1	5
812	12.05	12.05	17.23	8.82	8.82	tr|C9JIF9|C9JIF9_HUMAN	N-acylaminoacyl-peptide hydrolase OS=Homo sapiens GN=APEH PE=4 SV=1	6	0.919359	0.228972	1.1709
812	0	12.05	17.35	8.88	8.88	sp|P13798|ACPH_HUMAN	Acylamino-acid-releasing enzyme OS=Homo sapiens GN=APEH PE=1 SV=4	6
813	12.05	12.05	28.78	18.57	18.57	sp|P11712|CP2C9_HUMAN	Cytochrome P450 2C9 OS=Homo sapiens GN=CYP2C9 PE=1 SV=3	6	0.830666	0.160228	1.37413
813	0	12.05	23.84	20.09	20.09	tr|F5H451|F5H451_HUMAN	Cytochrome P450, family 2, subfamily C, polypeptide 9 OS=Homo sapiens GN=CYP2C9 PE=3 SV=1	6
814	12.05	12.05	30.03	22.52	22.52	tr|B8ZZS7|B8ZZS7_HUMAN	Capping protein (actin filament), gelsolin-like OS=Homo sapiens GN=CAPG PE=4 SV=1	8	1.1117	0.298053	1.30772
814	0	12.05	28.74	21.55	21.55	sp|P40121|CAPG_HUMAN	Macrophage-capping protein OS=Homo sapiens GN=CAPG PE=1 SV=2	8
814	0	12	22.94	22.94	22.94	tr|B4DU58|B4DU58_HUMAN	Uncharacterized protein OS=Homo sapiens GN=CAPG PE=2 SV=1	8
815	12.04	12.06	28.25	17.54	17.54	tr|E9PCB9|E9PCB9_HUMAN	Serine/threonine kinase 24 OS=Homo sapiens GN=STK24 PE=4 SV=1	7	1.04001	0.605509	1.21478
815	0	12.06	28.77	17.87	17.87	sp|Q9Y6E0-2|STK24_HUMAN	Isoform A of Serine/threonine-protein kinase 24 OS=Homo sapiens GN=STK24	7
815	0	12.02	29	20.87	20.87	tr|H0Y630|H0Y630_HUMAN	Serine/threonine kinase 24 (Fragment) OS=Homo sapiens GN=STK24 PE=4 SV=1	7
815	0	12.06	30.1	18.69	18.69	tr|B4DR80|B4DR80_HUMAN	Serine/threonine kinase 24 OS=Homo sapiens GN=STK24 PE=2 SV=1	7
815	0	12.06	27.99	17.38	17.38	sp|Q9Y6E0|STK24_HUMAN	Serine/threonine-protein kinase 24 OS=Homo sapiens GN=STK24 PE=1 SV=1	7
816	12.03	12.04	17.11	9.667	9.667	sp|P56192|SYMC_HUMAN	Methionine--tRNA ligase, cytoplasmic OS=Homo sapiens GN=MARS PE=1 SV=2	6	0.961758	0.581434	1.18553
816	0	10.04	19.41	13.74	13.74	tr|B3KVK7|B3KVK7_HUMAN	Uncharacterized protein OS=Homo sapiens GN=MARS PE=2 SV=1	5
817	12.03	12.03	22.62	8.434	8.434	sp|Q1KMD3|HNRL2_HUMAN	Heterogeneous nuclear ribonucleoprotein U-like protein 2 OS=Homo sapiens GN=HNRNPUL2 PE=1 SV=1	6	0.976355	0.728699	1.18255
818	12.03	12.03	16.9	8.451	8.451	sp|Q8N163|K1967_HUMAN	Protein KIAA1967 OS=Homo sapiens GN=KIAA1967 PE=1 SV=2	6	1.08233	0.376539	1.2473
818	0	12.03	16.9	8.451	8.451	sp|Q8N163-2|K1967_HUMAN	Isoform 2 of Protein KIAA1967 OS=Homo sapiens GN=KIAA1967	6
818	0	10.04	21.46	10.24	10.24	tr|H0YB24|H0YB24_HUMAN	KIAA1967 (Fragment) OS=Homo sapiens GN=KIAA1967 PE=4 SV=1	5
819	12.03	12.03	60.99	37.23	37.23	sp|P10768|ESTD_HUMAN	S-formylglutathione hydrolase OS=Homo sapiens GN=ESD PE=1 SV=2	8	0.97946	0.820928	1.26922
820	12.02	16.03	47.83	41.55	41.55	sp|P61006|RAB8A_HUMAN	Ras-related protein Rab-8A OS=Homo sapiens GN=RAB8A PE=1 SV=1	8	0.713854	0.0861346	1.53041
821	12.02	16.02	46.13	44.28	44.28	sp|Q13162|PRDX4_HUMAN	Peroxiredoxin-4 OS=Homo sapiens GN=PRDX4 PE=1 SV=1	10	1.17443	0.0550638	1.18008
821	0	14.02	46.69	39.3	39.3	tr|E9PEN3|E9PEN3_HUMAN	Uncharacterized protein OS=Homo sapiens GN=PRDX4 PE=4 SV=1	9
822	12.02	14.18	31.21	27.17	25.43	tr|E7EUJ8|E7EUJ8_HUMAN	Creatine kinase, brain OS=Homo sapiens GN=CKB PE=3 SV=2	8	1.27847	0.0134676	1.18411
822	0	14.18	28.35	24.67	23.1	sp|P12277|KCRB_HUMAN	Creatine kinase B-type OS=Homo sapiens GN=CKB PE=1 SV=1	8
823	12.02	12.03	17.79	10.05	10.05	sp|Q9Y6R1-4|S4A4_HUMAN	Isoform 4 of Electrogenic sodium bicarbonate cotransporter 1 OS=Homo sapiens GN=SLC4A4	6	0.95016	0.490354	1.20574
823	0	12.02	16.4	9.268	9.268	sp|Q9Y6R1|S4A4_HUMAN	Electrogenic sodium bicarbonate cotransporter 1 OS=Homo sapiens GN=SLC4A4 PE=1 SV=1	6
823	0	12.02	16.14	9.662	9.662	sp|Q9Y6R1-2|S4A4_HUMAN	Isoform 2 of Electrogenic sodium bicarbonate cotransporter 1 OS=Homo sapiens GN=SLC4A4	6
823	0	12.02	16.18	9.141	9.141	sp|Q9Y6R1-5|S4A4_HUMAN	Isoform 5 of Electrogenic sodium bicarbonate cotransporter 1 OS=Homo sapiens GN=SLC4A4	6
824	12.02	12.02	28.41	17.95	17.95	sp|P62191|PRS4_HUMAN	26S protease regulatory subunit 4 OS=Homo sapiens GN=PSMC1 PE=1 SV=1	6	1.0584	0.442304	1.19121
825	12.02	12.02	47.19	37.66	37.66	sp|P00761	TRYP_PIG Trypsin OS=Sus scrofa PE=1 SV=1	13	1.01043	0.894176	1.21008
826	12.01	26.05	87.07	87.07	87.07	sp|P02042|HBD_HUMAN	Hemoglobin subunit delta OS=Homo sapiens GN=HBD PE=1 SV=2	21	0.969507	0.666021	1.18976
827	12.01	12.01	19.74	6.962	6.962	tr|F5H301|F5H301_HUMAN	Tight junction protein 2 (zona occludens 2) OS=Homo sapiens GN=TJP2 PE=4 SV=1	6	1.11845	0.196775	1.22247
827	0	10.01	21	6.52	6.52	sp|Q9UDY2-2|ZO2_HUMAN	Isoform A2 of Tight junction protein ZO-2 OS=Homo sapiens GN=TJP2	5
827	0	12.01	20.65	7.284	7.284	sp|Q9UDY2-3|ZO2_HUMAN	Isoform C1 of Tight junction protein ZO-2 OS=Homo sapiens GN=TJP2	6
827	0	10.01	21.47	6.667	6.667	sp|Q9UDY2-4|ZO2_HUMAN	Isoform C2 of Tight junction protein ZO-2 OS=Homo sapiens GN=TJP2	5
827	0	12.01	20.4	7.347	7.347	tr|F5H886|F5H886_HUMAN	Tight junction protein 2 (zona occludens 2) OS=Homo sapiens GN=TJP2 PE=4 SV=1	6
827	0	12.01	20.25	7.143	7.143	sp|Q9UDY2|ZO2_HUMAN	Tight junction protein ZO-2 OS=Homo sapiens GN=TJP2 PE=1 SV=2	6
828	12.01	12.01	36.13	27.01	27.01	sp|P15559|NQO1_HUMAN	NAD(P)H dehydrogenase [quinone] 1 OS=Homo sapiens GN=NQO1 PE=1 SV=1	6	0.713458	0.00334491	1.18005
828	0	12.01	39.58	30.83	30.83	tr|B7ZAD1|B7ZAD1_HUMAN	NAD(P)H dehydrogenase, quinone 1, isoform CRA_b OS=Homo sapiens GN=NQO1 PE=2 SV=1	6
828	0	12.01	39.11	36.63	36.63	tr|B4DLR8|B4DLR8_HUMAN	Uncharacterized protein OS=Homo sapiens GN=NQO1 PE=2 SV=1	6
829	12.01	12.01	33.24	25.59	25.59	sp|P62873|GBB1_HUMAN	Guanine nucleotide-binding protein G(I)/G(S)/G(T) subunit beta-1 OS=Homo sapiens GN=GNB1 PE=1 SV=3	8	1.32852
830	12.01	12.01	42.86	37.71	37.71	sp|P02792|FRIL_HUMAN	Ferritin light chain OS=Homo sapiens GN=FTL PE=1 SV=2	6	1.0501	0.479231	1.17877
830	0	10.01	31.58	26.84	26.84	tr|F5H1X1|F5H1X1_HUMAN	Ferritin OS=Homo sapiens GN=FTL PE=3 SV=1	5
831	12.01	12.01	43.96	38.46	38.46	sp|Q9UBQ0|VPS29_HUMAN	Vacuolar protein sorting-associated protein 29 OS=Homo sapiens GN=VPS29 PE=1 SV=1	7	0.965015	0.664632	1.22008
831	0	10.01	42.47	37.1	37.1	sp|Q9UBQ0-2|VPS29_HUMAN	Isoform 2 of Vacuolar protein sorting-associated protein 29 OS=Homo sapiens GN=VPS29	6
831	0	10.01	36.92	32.24	32.24	tr|F8VXU5|F8VXU5_HUMAN	Vacuolar protein sorting 29 homolog (S. cerevisiae) OS=Homo sapiens GN=VPS29 PE=4 SV=1	6
832	12.01	12.01	47.94	43.81	43.81	sp|P62081|RS7_HUMAN	40S ribosomal protein S7 OS=Homo sapiens GN=RPS7 PE=1 SV=1	9	1.08333	0.301683	1.20627
833	12	32.03	62.43	58.01	58.01	tr|F5HB16|F5HB16_HUMAN	Alcohol dehydrogenase 1B (class I), beta polypeptide OS=Homo sapiens GN=ADH1B PE=2 SV=1	20	1.16216	0.226439	1.45441
833	0	32.03	60.27	56	56	sp|P00325|ADH1B_HUMAN	Alcohol dehydrogenase 1B OS=Homo sapiens GN=ADH1B PE=1 SV=2	20
834	12	31.62	59.75	55.11	55.11	sp|Q04828|AK1C1_HUMAN	Aldo-keto reductase family 1 member C1 OS=Homo sapiens GN=AKR1C1 PE=1 SV=1	23	1.0932
834	0	25.51	55.24	52.02	52.02	tr|H0Y804|H0Y804_HUMAN	Aldo-keto reductase family 1, member C1 (dihydrodiol dehydrogenase 1; 20-alpha (3-alpha)-hydroxysteroid dehydrogenase) (Fragment) OS=Homo sapiens GN=AKR1C1 PE=4 SV=1	18
835	12	14	29.74	21.05	21.05	sp|Q9BXN1|ASPN_HUMAN	Asporin OS=Homo sapiens GN=ASPN PE=1 SV=2	7	1.05754	0.534605	1.24088
836	12	14	49.74	43.98	43.98	sp|P60953|CDC42_HUMAN	Cell division control protein 42 homolog OS=Homo sapiens GN=CDC42 PE=1 SV=2	9	0.997511	0.971701	1.17924
836	0	10	29.18	26.61	26.61	tr|E7ETU3|E7ETU3_HUMAN	Cell division cycle 42 (GTP binding protein, 25kDa) OS=Homo sapiens GN=CDC42 PE=3 SV=1	7
837	12	12.09	51.62	40.43	40.43	sp|Q15404|RSU1_HUMAN	Ras suppressor protein 1 OS=Homo sapiens GN=RSU1 PE=1 SV=3	11	1.15082	0.110376	1.20486
838	12	12.01	40.22	28.99	28.99	sp|P28062|PSB8_HUMAN	Proteasome subunit beta type-8 OS=Homo sapiens GN=PSMB8 PE=1 SV=3	6	0.999727	0.996817	1.18199
838	0	12.01	34.19	29.41	29.41	sp|P28062-2|PSB8_HUMAN	Isoform 2 of Proteasome subunit beta type-8 OS=Homo sapiens GN=PSMB8	6
838	0	10.01	39.68	27.38	27.38	tr|Q5JNW7|Q5JNW7_HUMAN	Proteasome (Prosome, macropain) subunit beta type 8 (Large multifunctional protease 7) OS=Homo sapiens GN=PSMB8 PE=4 SV=1	5
838	0	10.01	39.68	27.38	27.38	tr|B0UZC1|B0UZC1_HUMAN	Proteasome (Prosome, macropain) subunit, beta type, 8 (Large multifunctional peptidase 7) OS=Homo sapiens GN=PSMB8 PE=4 SV=1	5
839	12	12	21.62	12.75	12.75	tr|B7Z6F8|B7Z6F8_HUMAN	Clathrin interactor 1 OS=Homo sapiens GN=CLINT1 PE=2 SV=1	8	1.00752	0.9225	1.22232
839	0	12	22.24	13.12	13.12	sp|Q14677|EPN4_HUMAN	Clathrin interactor 1 OS=Homo sapiens GN=CLINT1 PE=1 SV=1	8
839	0	12	22.24	13.12	13.12	sp|Q14677-2|EPN4_HUMAN	Isoform 2 of Clathrin interactor 1 OS=Homo sapiens GN=CLINT1	8
840	12	12	13.98	6.934	6.934	tr|B3KXS5|B3KXS5_HUMAN	Lon protease homolog OS=Homo sapiens GN=LONP1 PE=2 SV=1	6	0.993872	0.925097	1.17337
840	0	12	13.76	8.388	8.388	tr|F5GZ27|F5GZ27_HUMAN	Lon protease homolog OS=Homo sapiens GN=LONP1 PE=3 SV=1	6
840	0	12	13.45	6.674	6.674	sp|P36776|LONM_HUMAN	Lon protease homolog, mitochondrial OS=Homo sapiens GN=LONP1 PE=1 SV=2	6
841	12	12	24.66	14.85	14.85	sp|P33908|MA1A1_HUMAN	Mannosyl-oligosaccharide 1,2-alpha-mannosidase IA OS=Homo sapiens GN=MAN1A1 PE=1 SV=3	6	0.962136	0.612492	1.21572
842	12	12	51.1	37.89	37.89	sp|O43809|CPSF5_HUMAN	Cleavage and polyadenylation specificity factor subunit 5 OS=Homo sapiens GN=NUDT21 PE=1 SV=1	7	1.09901	0.245909	1.20289
843	12	12	20.33	13.93	13.93	tr|E9PJS4|E9PJS4_HUMAN	Signal recognition particle receptor (docking protein) OS=Homo sapiens GN=SRPR PE=4 SV=1	7	0.963236	0.572047	1.17278
843	0	12	19.44	13.32	13.32	sp|P08240|SRPR_HUMAN	Signal recognition particle receptor subunit alpha OS=Homo sapiens GN=SRPR PE=1 SV=2	7
844	12	12	38.73	29.18	29.18	sp|Q9H7Z7|PGES2_HUMAN	Prostaglandin E synthase 2 OS=Homo sapiens GN=PTGES2 PE=1 SV=1	7	1.06782	0.350355	1.17802
845	12	12	62.43	52.38	52.38	sp|Q8WU39|PERP1_HUMAN	Plasma cell-induced resident endoplasmic reticulum protein OS=Homo sapiens GN=PACAP PE=1 SV=1	8	1.22748	0.0470023	1.22263
846	12	12	86.62	61.97	61.97	sp|P26885|FKBP2_HUMAN	Peptidyl-prolyl cis-trans isomerase FKBP2 OS=Homo sapiens GN=FKBP2 PE=1 SV=2	7	1.05193	0.610084	1.27055
847	12	12	16.69	11.96	11.96	sp|P16278|BGAL_HUMAN	Beta-galactosidase OS=Homo sapiens GN=GLB1 PE=1 SV=2	6	0.921892	0.495692	1.35197
847	0	10	19.23	13.37	13.37	tr|E7EQ29|E7EQ29_HUMAN	Galactosidase, beta 1 OS=Homo sapiens GN=GLB1 PE=4 SV=1	5
847	0	10	19.23	13.37	13.37	sp|P16278-2|BGAL_HUMAN	Isoform 2 of Beta-galactosidase OS=Homo sapiens GN=GLB1	5
847	0	12	14.68	12.52	12.52	sp|P16278-3|BGAL_HUMAN	Isoform 3 of Beta-galactosidase OS=Homo sapiens GN=GLB1	6
848	12	12	36.31	31.53	31.53	tr|E7ETA0|E7ETA0_HUMAN	Y box binding protein 1 OS=Homo sapiens GN=YBX1 PE=4 SV=1	10	1.21739	0.331527	4.19356
848	0	12	32.1	30.56	30.56	sp|P67809|YBOX1_HUMAN	Nuclease-sensitive element-binding protein 1 OS=Homo sapiens GN=YBX1 PE=1 SV=3	10
848	0	10	27.54	24.33	24.33	tr|H0Y449|H0Y449_HUMAN	Y box binding protein 1 (Fragment) OS=Homo sapiens GN=YBX1 PE=4 SV=1	9
849	12	12	38.52	33.61	33.61	sp|Q9Y224|CN166_HUMAN	UPF0568 protein C14orf166 OS=Homo sapiens GN=C14orf166 PE=1 SV=1	7	1.14272	0.110004	1.19334
850	12	12	30.77	29.15	29.15	tr|Q5NV56|Q5NV56_HUMAN	Anionic trypsinogen OS=Homo sapiens GN=TRY8 PE=2 SV=1	10	1.25827	0.0596582	1.2804
850	0	12	30.77	29.15	29.15	sp|P07478|TRY2_HUMAN	Trypsin-2 OS=Homo sapiens GN=PRSS2 PE=1 SV=1	10
851	12	12	19.41	16.71	16.71	tr|F8WAH7|F8WAH7_HUMAN	Family with sequence similarity 82, member A2 OS=Homo sapiens GN=FAM82A2 PE=4 SV=1	6	1.03222	0.720895	1.24064
851	0	12	16.81	14.47	14.47	sp|Q96TC7|RMD3_HUMAN	Regulator of microtubule dynamics protein 3 OS=Homo sapiens GN=FAM82A2 PE=1 SV=2	6
852	12	12	18.84	18.84	18.84	tr|F8W914|F8W914_HUMAN	Reticulon 4 OS=Homo sapiens GN=RTN4 PE=4 SV=1	6	1.02076	0.806681	1.24376
852	0	12	17.43	17.43	17.43	sp|Q9NQC3-2|RTN4_HUMAN	Isoform 2 of Reticulon-4 OS=Homo sapiens GN=RTN4	6
852	0	10	15.05	15.05	15.05	sp|Q9NQC3-5|RTN4_HUMAN	Isoform 5 of Reticulon-4 OS=Homo sapiens GN=RTN4	5
852	0	10	13	4.95	4.95	sp|Q9NQC3|RTN4_HUMAN	Reticulon-4 OS=Homo sapiens GN=RTN4 PE=1 SV=2	5
853	12	12	33.02	30.25	30.25	sp|P51665|PSD7_HUMAN	26S proteasome non-ATPase regulatory subunit 7 OS=Homo sapiens GN=PSMD7 PE=1 SV=2	8	1.065	0.416957	1.20088
854	12	12	38.59	32.07	32.07	sp|P18621|RL17_HUMAN	60S ribosomal protein L17 OS=Homo sapiens GN=RPL17 PE=1 SV=3	8	1.04332	0.521873	1.17163
854	0	10	41.78	33.56	33.56	tr|B4E3C2|B4E3C2_HUMAN	Ribosomal protein L17 OS=Homo sapiens GN=RPL17 PE=2 SV=1	7
855	12	12	29.95	29.95	29.95	sp|P62906|RL10A_HUMAN	60S ribosomal protein L10a OS=Homo sapiens GN=RPL10A PE=1 SV=2	8	1.05598	0.436685	1.18026
856	12	12	36.59	36.59	36.59	sp|P49720|PSB3_HUMAN	Proteasome subunit beta type-3 OS=Homo sapiens GN=PSMB3 PE=1 SV=2	9	1.079	0.345888	1.21864
857	11.95	28.74	19.65	7.578	7.578	sp|Q14315-2|FLNC_HUMAN	Isoform 2 of Filamin-C OS=Homo sapiens GN=FLNC	17	1.35351	0.0300547	1.28068
857	0	28.7	19.41	7.486	7.486	sp|Q14315|FLNC_HUMAN	Filamin-C OS=Homo sapiens GN=FLNC PE=1 SV=3	17
858	11.87	11.87	29.27	27.03	22.76	sp|Q9UHL4|DPP2_HUMAN	Dipeptidyl peptidase 2 OS=Homo sapiens GN=DPP7 PE=1 SV=3	7	1.12523	0.569536	1.80329
859	11.84	14.04	68.57	62.86	58.86	tr|Q4JM46|Q4JM46_HUMAN	AGR2 OS=Homo sapiens GN=AGR2 PE=2 SV=1	17	1.19147	0.0298084	1.16332
859	0	9.69	62.6	62.6	57.25	tr|C9J3E2|C9J3E2_HUMAN	Anterior gradient 2 homolog (Xenopus laevis) (Fragment) OS=Homo sapiens GN=AGR2 PE=4 SV=1	12
859	0	11.84	54.79	49.47	45.74	tr|B5MC07|B5MC07_HUMAN	Anterior gradient 2 homolog (Xenopus laevis) OS=Homo sapiens GN=AGR2 PE=4 SV=1	14
859	0	14.04	68.57	62.86	58.86	sp|O95994|AGR2_HUMAN	Anterior gradient protein 2 homolog OS=Homo sapiens GN=AGR2 PE=1 SV=1	17
860	11.8	11.8	25.74	19.96	19.96	sp|Q15637-6|SF01_HUMAN	Isoform 6 of Splicing factor 1 OS=Homo sapiens GN=SF1	8	1.17582	0.149657	1.28734
860	0	11.8	23.04	17.87	17.87	sp|Q15637-2|SF01_HUMAN	Isoform 2 of Splicing factor 1 OS=Homo sapiens GN=SF1	8
860	0	11.8	23.92	18.3	18.3	sp|Q15637-3|SF01_HUMAN	Isoform 3 of Splicing factor 1 OS=Homo sapiens GN=SF1	8
860	0	11.8	25.91	20.8	20.8	sp|Q15637-4|SF01_HUMAN	Isoform 4 of Splicing factor 1 OS=Homo sapiens GN=SF1	8
860	0	11.66	18.59	14.92	14.92	sp|Q15637-5|SF01_HUMAN	Isoform 5 of Splicing factor 1 OS=Homo sapiens GN=SF1	8
860	0	11.8	22.22	17.84	17.84	sp|Q15637|SF01_HUMAN	Splicing factor 1 OS=Homo sapiens GN=SF1 PE=1 SV=4	8
860	0	11.8	23.16	18.6	18.6	tr|C9JJE2|C9JJE2_HUMAN	Splicing factor 1 OS=Homo sapiens GN=SF1 PE=4 SV=2	8
861	11.79	11.79	27.46	18.18	14.39	sp|P54577|SYYC_HUMAN	Tyrosine--tRNA ligase, cytoplasmic OS=Homo sapiens GN=YARS PE=1 SV=4	6	1.04137	0.525335	1.15854
862	11.79	11.79	25.32	20.78	18.51	sp|Q9NZ01|TECR_HUMAN	Trans-2,3-enoyl-CoA reductase OS=Homo sapiens GN=TECR PE=1 SV=1	6	0.816376	0.0106714	1.14915
862	0	9.67	21.05	16.72	14.55	tr|B3KSQ1|B3KSQ1_HUMAN	Uncharacterized protein OS=Homo sapiens GN=TECR PE=2 SV=1	5
863	11.78	11.79	24.02	16.48	16.48	sp|Q9UBS4|DJB11_HUMAN	DnaJ homolog subfamily B member 11 OS=Homo sapiens GN=DNAJB11 PE=1 SV=1	6	1.06407	0.459296	1.22049
864	11.72	13.8	23.38	13.14	13.14	sp|Q9UHD8|SEPT9_HUMAN	Septin-9 OS=Homo sapiens GN=SEPT9 PE=1 SV=2	7	0.993844	0.928783	1.19743
864	0	13.8	24.12	13.56	13.56	sp|Q9UHD8-2|SEPT9_HUMAN	Isoform 2 of Septin-9 OS=Homo sapiens GN=SEPT9	7
864	0	13.8	23.7	18.25	18.25	sp|Q9UHD8-3|SEPT9_HUMAN	Isoform 3 of Septin-9 OS=Homo sapiens GN=SEPT9	7
864	0	13.8	23.66	13.3	13.3	sp|Q9UHD8-5|SEPT9_HUMAN	Isoform 5 of Septin-9 OS=Homo sapiens GN=SEPT9	7
864	0	13.8	24.16	13.58	13.58	sp|Q9UHD8-7|SEPT9_HUMAN	Isoform 7 of Septin-9 OS=Homo sapiens GN=SEPT9	7
865	11.72	11.72	25.34	19.91	19.91	tr|C9IZE4|C9IZE4_HUMAN	Proteasome (Prosome, macropain) 26S subunit, non-ATPase, 6, isoform CRA_b OS=Homo sapiens GN=PSMD6 PE=4 SV=1	7	0.914805	0.299912	1.23091
865	0	11.72	28.79	22.62	22.62	sp|Q15008|PSMD6_HUMAN	26S proteasome non-ATPase regulatory subunit 6 OS=Homo sapiens GN=PSMD6 PE=1 SV=1	7
866	11.7	11.7	14.71	6.712	6.712	sp|Q5VZK9-2|LR16A_HUMAN	Isoform 2 of Leucine-rich repeat-containing protein 16A OS=Homo sapiens GN=LRRC16A	6	0.948648	0.538158	1.24313
866	0	11.68	13.79	6.492	6.492	sp|Q5VZK9|LR16A_HUMAN	Leucine-rich repeat-containing protein 16A OS=Homo sapiens GN=LRRC16A PE=1 SV=1	6
867	11.7	11.7	30.72	24.91	24.91	tr|C9JEV6|C9JEV6_HUMAN	N-acetylglucosamine kinase OS=Homo sapiens GN=NAGK PE=4 SV=3	6	1.17425	0.0552498	1.18051
867	0	11.7	26.16	21.22	21.22	sp|Q9UJ70|NAGK_HUMAN	N-acetyl-D-glucosamine kinase OS=Homo sapiens GN=NAGK PE=1 SV=4	6
868	11.66	11.66	22.17	15.27	13.95	tr|C9JPQ8|C9JPQ8_HUMAN	Propionyl CoA carboxylase, alpha polypeptide OS=Homo sapiens GN=PCCA PE=4 SV=2	7	0.957293	0.55892	1.1964
868	0	11.65	21.51	14.81	13.53	sp|P05165-2|PCCA_HUMAN	Isoform 2 of Propionyl-CoA carboxylase alpha chain, mitochondrial OS=Homo sapiens GN=PCCA	7
868	0	11.62	20.74	14.29	13.05	sp|P05165|PCCA_HUMAN	Propionyl-CoA carboxylase alpha chain, mitochondrial OS=Homo sapiens GN=PCCA PE=1 SV=4	7
869	11.63	11.63	46.09	35.39	35.39	tr|H0Y8X4|H0Y8X4_HUMAN	Chromosome 6 open reading frame 108 (Fragment) OS=Homo sapiens GN=C6orf108 PE=4 SV=1	7	1.08846	0.689501	1.67282
869	0	11.63	57.47	49.43	49.43	sp|O43598|RCL_HUMAN	Deoxyribonucleoside 5'-monophosphate N-glycosidase OS=Homo sapiens GN=RCL PE=1 SV=1	7
870	11.59	11.59	58.79	54.55	54.55	sp|P30050|RL12_HUMAN	60S ribosomal protein L12 OS=Homo sapiens GN=RPL12 PE=1 SV=1	7	1.01442	0.858386	1.26427
871	11.58	11.58	21.45	9.22	9.22	sp|Q9Y2A7|NCKP1_HUMAN	Nck-associated protein 1 OS=Homo sapiens GN=NCKAP1 PE=1 SV=1	8	1.07654	0.366287	1.2104
871	0	11.58	21.34	9.171	9.171	sp|Q9Y2A7-2|NCKP1_HUMAN	Isoform 2 of Nck-associated protein 1 OS=Homo sapiens GN=NCKAP1	8
872	11.54	13.67	54.33	40.38	37.5	sp|P20340|RAB6A_HUMAN	Ras-related protein Rab-6A OS=Homo sapiens GN=RAB6A PE=1 SV=3	7	0.921339	0.243474	1.17275
872	0	13.67	43.75	40.38	37.5	sp|P20340-2|RAB6A_HUMAN	Isoform 2 of Ras-related protein Rab-6A OS=Homo sapiens GN=RAB6A	7
872	0	11.54	39.8	36.32	33.33	tr|H0YGL6|H0YGL6_HUMAN	RAB6A, member RAS oncogene family (Fragment) OS=Homo sapiens GN=RAB6A PE=4 SV=1	6
872	0	11.54	45.71	41.71	38.29	tr|F5H668|F5H668_HUMAN	RAB6A, member RAS oncogene family OS=Homo sapiens GN=RAB6A PE=3 SV=1	6
873	11.53	11.53	40.25	24.84	24.84	tr|F5H7L1|F5H7L1_HUMAN	Abhydrolase domain containing 6 OS=Homo sapiens GN=ABHD6 PE=4 SV=1	6	0.777502	0.105239	1.38764
873	0	11.53	30.27	23.44	23.44	sp|Q9BV23|ABHD6_HUMAN	Monoacylglycerol lipase ABHD6 OS=Homo sapiens GN=ABHD6 PE=2 SV=1	6
874	11.46	11.46	34.64	25.98	25.98	sp|Q15257|PTPA_HUMAN	Serine/threonine-protein phosphatase 2A activator OS=Homo sapiens GN=PPP2R4 PE=1 SV=3	6	0.971592	0.719406	1.21516
874	0	11.46	34.67	28.79	28.79	sp|Q15257-2|PTPA_HUMAN	Isoform 1 of Serine/threonine-protein phosphatase 2A activator OS=Homo sapiens GN=PPP2R4	6
874	0	11.46	44.56	31.63	31.63	sp|Q15257-3|PTPA_HUMAN	Isoform 3 of Serine/threonine-protein phosphatase 2A activator OS=Homo sapiens GN=PPP2R4	6
874	0	11.46	34.04	28.27	28.27	tr|A6PVN5|A6PVN5_HUMAN	Protein phosphatase 2A activator, regulatory subunit 4 OS=Homo sapiens GN=PPP2R4 PE=4 SV=1	6
875	11.45	11.45	56.76	54.73	50.68	sp|P61626|LYSC_HUMAN	Lysozyme C OS=Homo sapiens GN=LYZ PE=1 SV=1	8	1.15278	0.0648556	1.1667
876	11.44	11.45	17.02	9.626	7.398	tr|B4DJ10|B4DJ10_HUMAN	Uncharacterized protein OS=Homo sapiens GN=LARS PE=2 SV=1	7	0.945808	0.407593	1.17177
876	0	11.34	18.03	9.184	7.058	sp|Q9P2J5|SYLC_HUMAN	Leucine--tRNA ligase, cytoplasmic OS=Homo sapiens GN=LARS PE=1 SV=2	7
876	0	11.39	18.45	9.399	7.224	tr|B4DER1|B4DER1_HUMAN	Leucyl-tRNA synthetase OS=Homo sapiens GN=LARS PE=2 SV=1	7
876	0	11.41	20.71	9.558	7.345	tr|F5H698|F5H698_HUMAN	Leucyl-tRNA synthetase OS=Homo sapiens GN=LARS PE=3 SV=1	7
877	11.43	11.43	20.79	9.506	9.506	sp|P05556-2|ITB1_HUMAN	Isoform Beta-1B of Integrin beta-1 OS=Homo sapiens GN=ITGB1	6	1.00807	0.949997	1.35108
877	0	11.42	20.55	9.398	9.398	sp|P05556|ITB1_HUMAN	Integrin beta-1 OS=Homo sapiens GN=ITGB1 PE=1 SV=2	6
877	0	11.49	20.48	9.697	9.091	sp|P05556-3|ITB1_HUMAN	Isoform Beta-1C of Integrin beta-1 OS=Homo sapiens GN=ITGB1	6
877	0	11.49	20.63	9.768	9.158	sp|P05556-4|ITB1_HUMAN	Isoform Beta-1C-2 of Integrin beta-1 OS=Homo sapiens GN=ITGB1	6
877	0	11.42	23.1	9.363	9.363	sp|P05556-5|ITB1_HUMAN	Isoform Beta-1D of Integrin beta-1 OS=Homo sapiens GN=ITGB1	6
878	11.43	11.43	26.1	26.1	25.7	sp|P62753|RS6_HUMAN	40S ribosomal protein S6 OS=Homo sapiens GN=RPS6 PE=1 SV=1	7	1.0304	0.712726	1.20897
879	11.38	11.39	47.44	23.86	23.86	sp|Q9NYL9|TMOD3_HUMAN	Tropomodulin-3 OS=Homo sapiens GN=TMOD3 PE=1 SV=1	6	1.05206	0.824578	1.8138
880	11.37	11.45	16.33	9.184	8.617	sp|P12830|CADH1_HUMAN	Cadherin-1 OS=Homo sapiens GN=CDH1 PE=1 SV=3	6	0.984904	0.852086	1.21072
880	0	11.44	16	9	8.444	tr|F5GYI6|F5GYI6_HUMAN	Cadherin 1, type 1, E-cadherin (epithelial) OS=Homo sapiens GN=CDH1 PE=3 SV=1	6
880	0	9.39	15.59	7.917	7.308	tr|Q9UII8|Q9UII8_HUMAN	Cadherin 1, type 1, E-cadherin (Epithelial), isoform CRA_c OS=Homo sapiens GN=CDH1 PE=2 SV=1	5
881	11.35	11.37	32.99	17.52	13.44	sp|P07948-2|LYN_HUMAN	Isoform 2 of Tyrosine-protein kinase Lyn OS=Homo sapiens GN=LYN	6	0.971808	0.891919	1.85134
881	0	11.37	28.91	16.8	12.89	sp|P07948|LYN_HUMAN	Tyrosine-protein kinase Lyn OS=Homo sapiens GN=LYN PE=1 SV=3	6
882	11.27	11.27	20.63	8.564	7.182	tr|C9JK10|C9JK10_HUMAN	Integrin, alpha 6 (Fragment) OS=Homo sapiens GN=ITGA6 PE=3 SV=1	7	1.02109	0.761114	1.16534
882	0	11.21	19.82	8.23	6.903	sp|P23229|ITA6_HUMAN	Integrin alpha-6 OS=Homo sapiens GN=ITGA6 PE=1 SV=4	7
882	0	11.26	20.53	8.524	7.149	tr|G5E9H1|G5E9H1_HUMAN	Integrin, alpha 6 OS=Homo sapiens GN=ITGA6 PE=3 SV=1	7
882	0	10.71	18.76	8.281	7.338	sp|P23229-7|ITA6_HUMAN	Isoform 7 of Integrin alpha-6 OS=Homo sapiens GN=ITGA6	6
882	0	11.07	19.87	7.931	7.11	sp|P23229-9|ITA6_HUMAN	Isoform 9 of Integrin alpha-6 OS=Homo sapiens GN=ITGA6	7
882	0	11.14	20.32	8.108	7.269	sp|P23229-2|ITA6_HUMAN	Isoform Alpha-6X1A of Integrin alpha-6 OS=Homo sapiens GN=ITGA6	7
882	0	11.26	20.53	8.524	7.149	sp|P23229-3|ITA6_HUMAN	Isoform Alpha-6X1B of Integrin alpha-6 OS=Homo sapiens GN=ITGA6	7
882	0	11.06	19.6	7.824	7.014	sp|P23229-6|ITA6_HUMAN	Isoform Alpha-6X1X2A of Integrin alpha-6 OS=Homo sapiens GN=ITGA6	7
882	0	11.14	20.41	8.146	7.303	sp|P23229-4|ITA6_HUMAN	Isoform Alpha-6X2A of Integrin alpha-6 OS=Homo sapiens GN=ITGA6	7
882	0	11.27	20.63	8.564	7.182	sp|P23229-5|ITA6_HUMAN	Isoform Alpha-6X2B of Integrin alpha-6 OS=Homo sapiens GN=ITGA6	7
883	11.27	11.27	23.73	12.95	12.95	tr|B5TJY2|B5TJY2_HUMAN	Fermitin family member 2 OS=Homo sapiens GN=FERMT2 PE=2 SV=1	7	1.20343	0.100947	1.28594
883	0	11.27	23.97	13.09	13.09	sp|Q96AC1|FERM2_HUMAN	Fermitin family homolog 2 OS=Homo sapiens GN=FERMT2 PE=1 SV=1	7
883	0	11.27	20.31	13.91	13.91	tr|H0YJ34|H0YJ34_HUMAN	Fermitin family member 2 (Fragment) OS=Homo sapiens GN=FERMT2 PE=4 SV=1	7
883	0	11.27	25.75	14.06	14.06	sp|Q96AC1-2|FERM2_HUMAN	Isoform 2 of Fermitin family homolog 2 OS=Homo sapiens GN=FERMT2	7
[truncated: 8,224 more rows]
