# Supplementary material for: Evaluation of iTRAQ and SWATH-MS for the Quantification of Proteins Associated with Insulin Resistance in Human Duodenal Biopsy Samples
Source: PLoS One. 2015 May 7;10(5):e0125934. doi: 10.1371/journal.pone.0125934 (PMC4423961; doi:10.1371/journal.pone.0125934)
Supplement: S4 Table — (XLS) [file pone.0125934.s005.xls]

## Sheet: SWATH_ID
Table S1 The 2290 proteins identified in the SWATH library at FDR < 1%
N	Unused score	Total score	%Cov	%Cov(50)	%Cov(95)	Accession	Name	Peptides(95%) Nb
1	249.4	249.4	78.16	74.55	74.38	P02768	Serum albumin OS=Homo sapiens GN=ALB PE=1 SV=2	223
2	193.09	193.09	90.67	85.87	85.6	P60709	Actin, cytoplasmic 1 OS=Homo sapiens GN=ACTB PE=1 SV=1	174
3	170.14	170.14	88.03	85.21	85.21	P69905	Hemoglobin subunit alpha OS=Homo sapiens GN=HBA1 PE=1 SV=2	161
4	163.12	163.12	53.11	48.93	45.66	P35579	Myosin-9 OS=Homo sapiens GN=MYH9 PE=1 SV=4	107
5	150.07	150.07	99.32	99.32	99.32	P68871	Hemoglobin subunit beta OS=Homo sapiens GN=HBB PE=1 SV=2	173
6	146.31	146.31	43.88	41.64	40.74	P21333-2	Isoform 2 of Filamin-A OS=Homo sapiens GN=FLNA	100
7	143.73	143.73	46.6	39.61	37.16	Q09666	Neuroblast differentiation-associated protein AHNAK OS=Homo sapiens GN=AHNAK PE=1 SV=2	109
8	143.16	143.16	64.87	57.87	55.67	P31327	Carbamoyl-phosphate synthase [ammonia], mitochondrial OS=Homo sapiens GN=CPS1 PE=1 SV=2	94
9	138.16	138.16	43.85	39.03	37.39	P12111-4	Isoform 4 of Collagen alpha-3(VI) chain OS=Homo sapiens GN=COL6A3	88
10	130.25	138.94	42.58	39.76	37.94	O75369-8	Isoform 8 of Filamin-B OS=Homo sapiens GN=FLNB	86
11	117.34	117.34	47.24	44.55	42.91	P14410	Sucrase-isomaltase, intestinal OS=Homo sapiens GN=SI PE=1 SV=6	82
12	111.82	129.11	49.98	45.03	40.99	Q7Z406-6	Isoform 6 of Myosin-14 OS=Homo sapiens GN=MYH14	78
13	110.94	110.94	68.5	68.17	67.51	O43707	Alpha-actinin-4 OS=Homo sapiens GN=ACTN4 PE=1 SV=2	80
14	107.98	107.98	79.58	75.61	75.61	P06576	ATP synthase subunit beta, mitochondrial OS=Homo sapiens GN=ATP5B PE=1 SV=3	84
15	104.54	104.54	71.26	66.54	65.35	P07237	Protein disulfide-isomerase OS=Homo sapiens GN=P4HB PE=1 SV=3	86
16	103.12	103.12	67.51	66.14	65.56	P05787-2	Isoform 2 of Keratin, type II cytoskeletal 8 OS=Homo sapiens GN=KRT8	90
17	103.05	103.05	47.1	42.95	41.06	Q00610-2	Isoform 2 of Clathrin heavy chain 1 OS=Homo sapiens GN=CLTC	63
18	102.91	102.92	59.84	56.71	56.71	P55157	Microsomal triglyceride transfer protein large subunit OS=Homo sapiens GN=MTTP PE=1 SV=1	69
19	97.62	121.87	48.66	44.07	40.87	P35749-4	Isoform 4 of Myosin-11 OS=Homo sapiens GN=MYH11	75
20	96.73	96.73	24.67	19.18	17.33	Q14204	Cytoplasmic dynein 1 heavy chain 1 OS=Homo sapiens GN=DYNC1H1 PE=1 SV=5	65
21	93.05	93.05	77.03	77.03	77.03	P07437	Tubulin beta chain OS=Homo sapiens GN=TUBB PE=1 SV=2	79
22	91.94	91.94	38.17	34.04	33.33	Q9Y490	Talin-1 OS=Homo sapiens GN=TLN1 PE=1 SV=3	55
23	91.57	91.57	65.14	59.63	59.11	P40939	Trifunctional enzyme subunit alpha, mitochondrial OS=Homo sapiens GN=HADHA PE=1 SV=2	62
24	88.38	88.38	69.18	65.19	64.08	P68363	Tubulin alpha-1B chain OS=Homo sapiens GN=TUBA1B PE=1 SV=1	53
25	88.04	88.04	42.06	38.38	38.38	P46940	Ras GTPase-activating-like protein IQGAP1 OS=Homo sapiens GN=IQGAP1 PE=1 SV=1	53
26	86.4	86.4	32.23	29.31	26.2	Q9Y6R7	IgGFc-binding protein OS=Homo sapiens GN=FCGBP PE=1 SV=3	92
27	84.2	84.2	78.24	76.05	75.25	P00352	Retinal dehydrogenase 1 OS=Homo sapiens GN=ALDH1A1 PE=1 SV=2	63
28	83.44	83.44	78.81	77.01	77.01	P04406	Glyceraldehyde-3-phosphate dehydrogenase OS=Homo sapiens GN=GAPDH PE=1 SV=3	82
29	83.29	83.29	54.29	51.75	51.75	P09327	Villin-1 OS=Homo sapiens GN=VIL1 PE=1 SV=4	80
30	82.48	82.48	34.55	26.86	25.28	Q13813	Spectrin alpha chain, non-erythrocytic 1 OS=Homo sapiens GN=SPTAN1 PE=1 SV=3	52
31	81.6	82.58	74.89	71.03	70.6	P08670	Vimentin OS=Homo sapiens GN=VIM PE=1 SV=4	54
32	81.01	81.01	48.19	47.95	47.32	P14625	Endoplasmin OS=Homo sapiens GN=HSP90B1 PE=1 SV=1	51
33	80.23	80.23	25.08	18.28	15.91	Q15149-8	Isoform 8 of Plectin OS=Homo sapiens GN=PLEC	63
34	78.27	78.27	59.75	54.02	54.02	P11142	Heat shock cognate 71 kDa protein OS=Homo sapiens GN=HSPA8 PE=1 SV=1	50
35	77.57	77.58	45.09	44.36	42.61	P15144	Aminopeptidase N OS=Homo sapiens GN=ANPEP PE=1 SV=4	46
36	76.29	76.29	39.33	33.31	31.39	P01024	Complement C3 OS=Homo sapiens GN=C3 PE=1 SV=2	45
37	76.13	76.13	53.03	50.35	47.67	P13639	Elongation factor 2 OS=Homo sapiens GN=EEF2 PE=1 SV=4	47
38	75.65	75.65	59.1	58.46	57.56	Q99798	Aconitate hydratase, mitochondrial OS=Homo sapiens GN=ACO2 PE=1 SV=2	48
39	74.7	74.7	63.54	61.64	53.88	Q9ULC5	Long-chain-fatty-acid--CoA ligase 5 OS=Homo sapiens GN=ACSL5 PE=1 SV=1	55
40	74.57	74.57	37.7	34.48	34.48	P05023-3	Isoform 3 of Sodium/potassium-transporting ATPase subunit alpha-1 OS=Homo sapiens GN=ATP1A1	47
41	73.88	73.88	68.28	58.44	57.19	Q16822	Phosphoenolpyruvate carboxykinase [GTP], mitochondrial OS=Homo sapiens GN=PCK2 PE=1 SV=3	60
42	73.2	73.2	60.38	60.38	60.38	P10809	60 kDa heat shock protein, mitochondrial OS=Homo sapiens GN=HSPD1 PE=1 SV=2	40
43	72.11	72.11	62.97	61.98	61.98	P30101	Protein disulfide-isomerase A3 OS=Homo sapiens GN=PDIA3 PE=1 SV=4	50
44	70.29	105.66	69.52	59.31	57.5	P02769	ALBU_BOVIN Serum albumin OS=Bos taurus GN=ALB PE=1 SV=4	80
45	70.23	70.23	69.5	69.25	67.5	P08727	Keratin, type I cytoskeletal 19 OS=Homo sapiens GN=KRT19 PE=1 SV=4	48
46	69.8	69.8	46.17	39.75	39.48	P07900	Heat shock protein HSP 90-alpha OS=Homo sapiens GN=HSP90AA1 PE=1 SV=5	43
47	69.49	69.49	46.65	44.62	42.06	P18206	Vinculin OS=Homo sapiens GN=VCL PE=1 SV=4	37
48	69.44	69.44	80.77	78.85	71.43	P05062	Fructose-bisphosphate aldolase B OS=Homo sapiens GN=ALDOB PE=1 SV=2	66
49	69.31	76.96	58.1	55.35	55.35	P11021	78 kDa glucose-regulated protein OS=Homo sapiens GN=HSPA5 PE=1 SV=2	50
50	69.16	69.16	30.67	28.13	26.52	P09848	Lactase-phlorizin hydrolase OS=Homo sapiens GN=LCT PE=1 SV=3	44
51	69	69	33.58	32.84	31.21	P01023	Alpha-2-macroglobulin OS=Homo sapiens GN=A2M PE=1 SV=3	38
52	68.57	68.57	67.79	67.79	66.74	Q96KP4	Cytosolic non-specific dipeptidase OS=Homo sapiens GN=CNDP2 PE=1 SV=2	46
53	68.46	68.46	65.37	63.64	58.87	P68104	Elongation factor 1-alpha 1 OS=Homo sapiens GN=EEF1A1 PE=1 SV=1	64
54	67.04	67.04	66.41	64.14	63.89	P06727	Apolipoprotein A-IV OS=Homo sapiens GN=APOA4 PE=1 SV=3	45
55	66.62	66.62	62.72	59.56	59.56	P49748-2	Isoform 2 of Very long-chain specific acyl-CoA dehydrogenase, mitochondrial OS=Homo sapiens GN=ACADVL	40
56	66.37	66.37	57.83	56.45	56.45	P06733	Alpha-enolase OS=Homo sapiens GN=ENO1 PE=1 SV=2	52
57	65.65	70.07	39.3	35.3	33.02	Q13576	Ras GTPase-activating-like protein IQGAP2 OS=Homo sapiens GN=IQGAP2 PE=1 SV=4	39
58	65.37	67.64	71.93	71.93	70.28	P35900	Keratin, type I cytoskeletal 20 OS=Homo sapiens GN=KRT20 PE=1 SV=1	43
59	65.17	65.17	48.32	45.31	45.31	Q12864	Cadherin-17 OS=Homo sapiens GN=CDH17 PE=1 SV=3	39
60	64.69	64.69	60.93	59.86	55.38	P06744	Glucose-6-phosphate isomerase OS=Homo sapiens GN=GPI PE=1 SV=4	45
61	64.55	64.56	48.8	42.23	41.47	A8K7I4	Calcium-activated chloride channel regulator 1 OS=Homo sapiens GN=CLCA1 PE=1 SV=3	51
62	64.25	64.25	55.72	53.16	53.16	P02545	Prelamin-A/C OS=Homo sapiens GN=LMNA PE=1 SV=1	35
63	63.81	64.28	28.43	22.08	20.09	Q01082	Spectrin beta chain, non-erythrocytic 1 OS=Homo sapiens GN=SPTBN1 PE=1 SV=2	38
64	63.65	63.65	69.87	65.35	65.35	P14618	Pyruvate kinase isozymes M1/M2 OS=Homo sapiens GN=PKM PE=1 SV=4	42
65	63.35	63.35	51.16	51.16	49.73	O00748	Cocaine esterase OS=Homo sapiens GN=CES2 PE=1 SV=1	50
66	63.18	63.18	60.76	56.42	50.27	P25705	ATP synthase subunit alpha, mitochondrial OS=Homo sapiens GN=ATP5A1 PE=1 SV=1	42
67	62.92	62.92	46.02	40.65	35.09	Q9UBC5	Unconventional myosin-Ia OS=Homo sapiens GN=MYO1A PE=1 SV=1	32
68	62.78	62.78	55.58	49.38	49.38	P55072	Transitional endoplasmic reticulum ATPase OS=Homo sapiens GN=VCP PE=1 SV=4	38
69	62.65	62.65	71.13	68.17	68.17	Q3LXA3	Bifunctional ATP-dependent dihydroxyacetone kinase/FAD-AMP lyase (cyclizing) OS=Homo sapiens GN=DAK PE=1 SV=2	40
70	62.28	62.28	55.21	47.03	44.79	Q14764	Major vault protein OS=Homo sapiens GN=MVP PE=1 SV=4	37
71	60.93	60.93	57.53	57.53	57.53	P50395	Rab GDP dissociation inhibitor beta OS=Homo sapiens GN=GDI2 PE=1 SV=2	40
72	60	60	39.45	33.21	29.56	P42704	Leucine-rich PPR motif-containing protein, mitochondrial OS=Homo sapiens GN=LRPPRC PE=1 SV=3	32
73	59.45	59.45	71.52	71.52	66.25	P42330	Aldo-keto reductase family 1 member C3 OS=Homo sapiens GN=AKR1C3 PE=1 SV=4	39
74	59.05	59.05	81.27	81.27	76.03	P00813	Adenosine deaminase OS=Homo sapiens GN=ADA PE=1 SV=3	41
75	58.64	58.64	48.25	48.25	48.25	P16104	Histone H2A.x OS=Homo sapiens GN=H2AFX PE=1 SV=2	43
76	58.46	58.46	69.25	67.59	64.82	P00338-3	Isoform 3 of L-lactate dehydrogenase A chain OS=Homo sapiens GN=LDHA	43
77	58.23	58.23	78.32	74.83	69.23	P60174	Triosephosphate isomerase OS=Homo sapiens GN=TPI1 PE=1 SV=3	45
78	58.16	58.17	50.32	45.44	39.3	Q14697	Neutral alpha-glucosidase AB OS=Homo sapiens GN=GANAB PE=1 SV=3	32
79	58.02	58.02	67.94	63.16	61.08	P13796	Plastin-2 OS=Homo sapiens GN=LCP1 PE=1 SV=6	37
80	57.17	61.32	70.47	70.47	68.6	P05783	Keratin, type I cytoskeletal 18 OS=Homo sapiens GN=KRT18 PE=1 SV=2	45
81	56.03	56.03	56.75	54.22	54.22	P55084	Trifunctional enzyme subunit beta, mitochondrial OS=Homo sapiens GN=HADHB PE=1 SV=3	36
82	54.46	54.46	48.84	47.13	46.05	P13667	Protein disulfide-isomerase A4 OS=Homo sapiens GN=PDIA4 PE=1 SV=2	34
83	53.93	53.93	40.74	35.54	34.78	P22314	Ubiquitin-like modifier-activating enzyme 1 OS=Homo sapiens GN=UBA1 PE=1 SV=3	37
84	53.56	53.56	45.11	42.52	37.57	P21399	Cytoplasmic aconitate hydratase OS=Homo sapiens GN=ACO1 PE=1 SV=3	31
85	53.23	53.23	56.5	51.57	50	P54868	Hydroxymethylglutaryl-CoA synthase, mitochondrial OS=Homo sapiens GN=HMGCS2 PE=1 SV=1	37
86	52.91	52.91	53.15	49.86	45.56	P02787	Serotransferrin OS=Homo sapiens GN=TF PE=1 SV=3	42
87	52.3	52.3	59.64	52.68	46.12	P08684	Cytochrome P450 3A4 OS=Homo sapiens GN=CYP3A4 PE=1 SV=4	28
88	52.28	52.28	31.78	27.37	25.82	P53621	Coatomer subunit alpha OS=Homo sapiens GN=COPA PE=1 SV=2	27
89	51.18	51.18	16.91	12.14	10.34	P78527	DNA-dependent protein kinase catalytic subunit OS=Homo sapiens GN=PRKDC PE=1 SV=3	34
90	51.01	62.38	56.16	54.29	54.29	P08107	Heat shock 70 kDa protein 1A/1B OS=Homo sapiens GN=HSPA1A PE=1 SV=5	42
91	50.76	50.76	77.63	72.88	72.88	P50224	Sulfotransferase 1A3/1A4 OS=Homo sapiens GN=SULT1A3 PE=1 SV=1	37
92	50.49	50.49	74.73	74.73	71.84	P16152	Carbonyl reductase [NADPH] 1 OS=Homo sapiens GN=CBR1 PE=1 SV=3	39
93	50.14	50.14	63.02	63.02	63.02	P09467	Fructose-1,6-bisphosphatase 1 OS=Homo sapiens GN=FBP1 PE=1 SV=5	34
94	49.13	51.15	25.81	16.79	13.76	P15924	Desmoplakin OS=Homo sapiens GN=DSP PE=1 SV=3	34
95	49.04	51.14	38.67	34.1	34.1	O94832	Unconventional myosin-Id OS=Homo sapiens GN=MYO1D PE=1 SV=2	28
96	48.2	48.2	58.2	58.2	58.2	P56470	Galectin-4 OS=Homo sapiens GN=LGALS4 PE=1 SV=1	42
97	47.49	109.14	79.05	75.6	72.94	P62736	Actin, aortic smooth muscle OS=Homo sapiens GN=ACTA2 PE=1 SV=1	95
98	47.48	47.49	63.55	57.07	55.4	P00558	Phosphoglycerate kinase 1 OS=Homo sapiens GN=PGK1 PE=1 SV=3	32
99	47.28	51.41	61.53	55.33	55.33	Q14651	Plastin-1 OS=Homo sapiens GN=PLS1 PE=1 SV=2	36
100	47.01	47.01	61.06	61.06	61.06	P07355-2	Isoform 2 of Annexin A2 OS=Homo sapiens GN=ANXA2	28
101	46.97	46.97	45.96	42.32	37.06	P06396-3	Isoform 3 of Gelsolin OS=Homo sapiens GN=GSN	27
102	46.81	46.81	59.39	59.39	57.12	P04040	Catalase OS=Homo sapiens GN=CAT PE=1 SV=3	27
103	46.66	46.66	77.33	64.99	61.96	P42765	3-ketoacyl-CoA thiolase, mitochondrial OS=Homo sapiens GN=ACAA2 PE=1 SV=2	36
104	46.59	46.59	65.26	65.26	65.26	O95154	Aflatoxin B1 aldehyde reductase member 3 OS=Homo sapiens GN=AKR7A3 PE=1 SV=2	33
105	45.94	45.94	13.72	9.972	8.963	P04114	Apolipoprotein B-100 OS=Homo sapiens GN=APOB PE=1 SV=2	32
106	45.71	45.71	62.91	56.35	56.35	P28838-2	Isoform 2 of Cytosol aminopeptidase OS=Homo sapiens GN=LAP3	23
107	45.39	45.39	57.17	56.51	56.51	P22695	Cytochrome b-c1 complex subunit 2, mitochondrial OS=Homo sapiens GN=UQCRC2 PE=1 SV=3	28
108	45.28	45.29	45.8	45.8	40.71	P48735	Isocitrate dehydrogenase [NADP], mitochondrial OS=Homo sapiens GN=IDH2 PE=1 SV=2	24
109	44.85	44.85	33.43	30.03	29.33	Q9Y4L1	Hypoxia up-regulated protein 1 OS=Homo sapiens GN=HYOU1 PE=1 SV=1	24
110	44.7	44.7	67.72	67.41	66.14	O60218	Aldo-keto reductase family 1 member B10 OS=Homo sapiens GN=AKR1B10 PE=1 SV=2	36
111	44.41	44.41	57.3	55.32	51.35	P34913	Bifunctional epoxide hydrolase 2 OS=Homo sapiens GN=EPHX2 PE=1 SV=2	22
112	43.3	43.3	53	49.79	47.85	O75390	Citrate synthase, mitochondrial OS=Homo sapiens GN=CS PE=1 SV=2	30
113	43.21	43.21	76.31	64.92	63.55	P04181	Ornithine aminotransferase, mitochondrial OS=Homo sapiens GN=OAT PE=1 SV=1	32
114	43.15	43.15	67.37	62.5	58.26	Q13228	Selenium-binding protein 1 OS=Homo sapiens GN=SELENBP1 PE=1 SV=2	29
115	42.75	42.75	47.29	42.71	37.08	P31930	Cytochrome b-c1 complex subunit 1, mitochondrial OS=Homo sapiens GN=UQCRC1 PE=1 SV=3	26
116	42.48	42.48	85.15	83.94	77.88	P01857	Ig gamma-1 chain C region OS=Homo sapiens GN=IGHG1 PE=1 SV=1	49
117	42.43	48.58	54.74	51.26	51.26	P05091	Aldehyde dehydrogenase, mitochondrial OS=Homo sapiens GN=ALDH2 PE=1 SV=2	28
118	42.03	46.09	45.8	41.38	38.88	P38646	Stress-70 protein, mitochondrial OS=Homo sapiens GN=HSPA9 PE=1 SV=2	27
119	41.8	41.8	53.6	50.13	50.13	P00326	Alcohol dehydrogenase 1C OS=Homo sapiens GN=ADH1C PE=1 SV=2	29
120	41.55	45.79	25.42	22.08	20.55	E7ER45	Maltase OS=Homo sapiens GN=MGAM PE=2 SV=1	33
121	41.5	41.5	41.54	39.41	37.27	P12956	X-ray repair cross-complementing protein 6 OS=Homo sapiens GN=XRCC6 PE=1 SV=2	22
122	40.96	47.97	69.36	58.72	58.72	P17661	Desmin OS=Homo sapiens GN=DES PE=1 SV=3	28
123	40.65	40.65	51.09	47.99	46.72	P50990	T-complex protein 1 subunit theta OS=Homo sapiens GN=CCT8 PE=1 SV=4	24
124	40.6	40.6	62.55	58.8	58.8	P02647	Apolipoprotein A-I OS=Homo sapiens GN=APOA1 PE=1 SV=1	26
125	40.49	45.48	58.21	56.76	56.76	O75874	Isocitrate dehydrogenase [NADP] cytoplasmic OS=Homo sapiens GN=IDH1 PE=1 SV=2	25
126	40	40	48.96	43.54	43.54	B4DGP8	Calnexin OS=Homo sapiens GN=CANX PE=2 SV=1	26
127	39.97	39.97	35.41	30.54	29.38	P12109	Collagen alpha-1(VI) chain OS=Homo sapiens GN=COL6A1 PE=1 SV=3	31
128	39.61	39.61	45.89	45.89	45.89	P22626	Heterogeneous nuclear ribonucleoproteins A2/B1 OS=Homo sapiens GN=HNRNPA2B1 PE=1 SV=2	21
129	39.44	39.44	56.01	47.28	45.96	P04843	Dolichyl-diphosphooligosaccharide--protein glycosyltransferase subunit 1 OS=Homo sapiens GN=RPN1 PE=1 SV=1	20
130	39.27	39.27	40.84	36.64	31.35	P35221	Catenin alpha-1 OS=Homo sapiens GN=CTNNA1 PE=1 SV=1	22
131	39.18	39.18	37.54	31.18	25.81	Q02218	2-oxoglutarate dehydrogenase, mitochondrial OS=Homo sapiens GN=OGDH PE=1 SV=3	21
132	38.89	38.9	40.14	38.17	36.74	P00367	Glutamate dehydrogenase 1, mitochondrial OS=Homo sapiens GN=GLUD1 PE=1 SV=2	22
133	38.85	38.85	70	66.67	66.67	P09211	Glutathione S-transferase P OS=Homo sapiens GN=GSTP1 PE=1 SV=2	29
134	38.8	38.8	68.65	64.58	64.58	P09525	Annexin A4 OS=Homo sapiens GN=ANXA4 PE=1 SV=4	21
135	38.36	38.36	49.91	47.25	45.73	P21397	Amine oxidase [flavin-containing] A OS=Homo sapiens GN=MAOA PE=1 SV=1	21
136	38.08	38.08	53.98	48.67	48.67	P49411	Elongation factor Tu, mitochondrial OS=Homo sapiens GN=TUFM PE=1 SV=2	22
137	38.03	38.03	62.47	60.29	60.29	P17174	Aspartate aminotransferase, cytoplasmic OS=Homo sapiens GN=GOT1 PE=1 SV=3	20
138	37.97	37.97	60.6	60.6	58.76	O60664	Perilipin-3 OS=Homo sapiens GN=PLIN3 PE=1 SV=3	21
139	37.76	38.95	74.45	69.78	69.78	P04075	Fructose-bisphosphate aldolase A OS=Homo sapiens GN=ALDOA PE=1 SV=2	29
140	37.64	37.64	46.14	46.14	46.14	D6RFM5	Succinate dehydrogenase [ubiquinone] flavoprotein subunit, mitochondrial OS=Homo sapiens GN=SDHA PE=2 SV=1	23
141	37.55	37.55	50.46	50.46	50.46	Q8NBS9	Thioredoxin domain-containing protein 5 OS=Homo sapiens GN=TXNDC5 PE=1 SV=2	25
142	37.52	37.52	33.23	27.16	26.3	Q10567-3	Isoform C of AP-1 complex subunit beta-1 OS=Homo sapiens GN=AP1B1	21
143	37.18	37.18	14.24	11.15	9.478	E7EUV1	Mucin-2 OS=Homo sapiens GN=MUC2 PE=2 SV=1	28
144	37.05	37.05	37.95	28.24	23.45	Q2TB90	Putative hexokinase HKDC1 OS=Homo sapiens GN=HKDC1 PE=1 SV=3	19
145	36.97	36.97	48.09	42.82	40.91	P01009	Alpha-1-antitrypsin OS=Homo sapiens GN=SERPINA1 PE=1 SV=3	25
146	36.97	36.97	43.25	41.79	40.49	P04844-2	Isoform 2 of Dolichyl-diphosphooligosaccharide--protein glycosyltransferase subunit 2 OS=Homo sapiens GN=RPN2	20
147	36.88	36.88	67.65	65.93	64.22	Q03154	Aminoacylase-1 OS=Homo sapiens GN=ACY1 PE=1 SV=1	24
148	36.76	36.76	54.85	48.94	47.42	Q15067-2	Isoform 2 of Peroxisomal acyl-coenzyme A oxidase 1 OS=Homo sapiens GN=ACOX1	21
149	36.5	36.5	50.35	50.35	50.35	P24752	Acetyl-CoA acetyltransferase, mitochondrial OS=Homo sapiens GN=ACAT1 PE=1 SV=1	25
150	36.33	36.33	50.17	36.18	33.11	P15311	Ezrin OS=Homo sapiens GN=EZR PE=1 SV=4	22
151	35.97	35.97	35.41	28.74	24.81	E9PLK3	Puromycin-sensitive aminopeptidase OS=Homo sapiens GN=NPEPPS PE=2 SV=1	18
152	35.6	35.6	30.51	28.46	28.46	P17858	6-phosphofructokinase, liver type OS=Homo sapiens GN=PFKL PE=1 SV=6	21
153	35.55	35.55	27.56	22.36	18.9	Q08211	ATP-dependent RNA helicase A OS=Homo sapiens GN=DHX9 PE=1 SV=4	21
154	35.39	40.61	32.5	28.64	27.52	P58107	Epiplakin OS=Homo sapiens GN=EPPK1 PE=1 SV=2	25
155	35.36	35.36	45.73	45.73	42.48	Q15084-2	Isoform 2 of Protein disulfide-isomerase A6 OS=Homo sapiens GN=PDIA6	19
156	35.23	35.23	68.69	68.69	68.69	P02656	Apolipoprotein C-III OS=Homo sapiens GN=APOC3 PE=1 SV=1	26
157	35.17	35.17	52.26	46.45	46.45	P16233	Pancreatic triacylglycerol lipase OS=Homo sapiens GN=PNLIP PE=1 SV=1	22
158	35.11	36.17	44.72	41.93	39.44	P02671-2	Isoform 2 of Fibrinogen alpha chain OS=Homo sapiens GN=FGA	23
159	34.96	34.96	39.27	33.7	33.7	P51659	Peroxisomal multifunctional enzyme type 2 OS=Homo sapiens GN=HSD17B4 PE=1 SV=3	19
160	34.93	34.93	36.32	35.18	29.38	P54886-2	Isoform Short of Delta-1-pyrroline-5-carboxylate synthase OS=Homo sapiens GN=ALDH18A1	25
161	34.92	34.92	55.38	54.62	54.62	Q16836-2	Isoform 2 of Hydroxyacyl-coenzyme A dehydrogenase, mitochondrial OS=Homo sapiens GN=HADH	21
162	34.84	34.84	45.8	45.8	45.8	P12532	Creatine kinase U-type, mitochondrial OS=Homo sapiens GN=CKMT1A PE=1 SV=1	21
163	34.78	34.78	69.09	69.09	69.09	P62937	Peptidyl-prolyl cis-trans isomerase A OS=Homo sapiens GN=PPIA PE=1 SV=2	27
164	34.62	34.62	33.96	31.54	28.99	P14923	Junction plakoglobin OS=Homo sapiens GN=JUP PE=1 SV=3	18
165	34.43	34.43	75.5	75.5	75.5	P60660-2	Isoform Smooth muscle of Myosin light polypeptide 6 OS=Homo sapiens GN=MYL6	24
166	34.29	34.29	83.46	83.46	81.1	P07148	Fatty acid-binding protein, liver OS=Homo sapiens GN=FABP1 PE=1 SV=1	51
167	34.22	34.22	59.95	58.27	53.48	P27797	Calreticulin OS=Homo sapiens GN=CALR PE=1 SV=1	20
168	34.06	36.12	57.81	57.81	57.81	P08758	Annexin A5 OS=Homo sapiens GN=ANXA5 PE=1 SV=2	21
169	33.8	33.81	42.67	40.95	36.85	P61978-2	Isoform 2 of Heterogeneous nuclear ribonucleoprotein K OS=Homo sapiens GN=HNRNPK	20
170	33.72	33.72	59.47	58.5	56.31	P16219	Short-chain specific acyl-CoA dehydrogenase, mitochondrial OS=Homo sapiens GN=ACADS PE=1 SV=1	22
171	33.71	33.71	49.37	49.37	49.37	P26599-3	Isoform 3 of Polypyrimidine tract-binding protein 1 OS=Homo sapiens GN=PTBP1	21
172	33.61	33.61	40.95	37.84	34.73	P11940-2	Isoform 2 of Polyadenylate-binding protein 1 OS=Homo sapiens GN=PABPC1	19
173	33.45	33.45	25.53	18.45	17	P07814	Bifunctional glutamate/proline--tRNA ligase OS=Homo sapiens GN=EPRS PE=1 SV=5	18
174	33.41	33.41	37.41	29.02	29.02	P28331	NADH-ubiquinone oxidoreductase 75 kDa subunit, mitochondrial OS=Homo sapiens GN=NDUFS1 PE=1 SV=3	18
175	33.37	33.37	56.21	56.21	56.21	P40926	Malate dehydrogenase, mitochondrial OS=Homo sapiens GN=MDH2 PE=1 SV=3	27
176	33.32	33.32	39.62	37.43	36.34	P13010	X-ray repair cross-complementing protein 5 OS=Homo sapiens GN=XRCC5 PE=1 SV=3	20
177	33.19	33.19	41.1	38.08	38.08	P36871	Phosphoglucomutase-1 OS=Homo sapiens GN=PGM1 PE=1 SV=3	20
178	32.98	32.98	22.86	18.35	15.48	Q9NYU2-2	Isoform 2 of UDP-glucose:glycoprotein glucosyltransferase 1 OS=Homo sapiens GN=UGGT1	17
179	32.97	32.98	47.06	46.25	40.97	P12955	Xaa-Pro dipeptidase OS=Homo sapiens GN=PEPD PE=1 SV=3	21
180	32.96	32.96	22.95	22.35	19.56	O94979-4	Isoform 4 of Protein transport protein Sec31A OS=Homo sapiens GN=SEC31A	16
181	32.94	32.94	19.13	17.63	17.63	P47989	Xanthine dehydrogenase/oxidase OS=Homo sapiens GN=XDH PE=1 SV=4	20
182	32.85	32.85	35.23	29.81	26.32	P47897	Glutamine--tRNA ligase OS=Homo sapiens GN=QARS PE=1 SV=1	18
183	32.76	32.76	48.86	42.86	42.86	P52209	6-phosphogluconate dehydrogenase, decarboxylating OS=Homo sapiens GN=PGD PE=1 SV=3	20
184	32.68	32.69	51.2	51.2	51.2	P17931	Galectin-3 OS=Homo sapiens GN=LGALS3 PE=1 SV=5	26
185	32.66	32.66	31.79	26.61	25.49	P07384	Calpain-1 catalytic subunit OS=Homo sapiens GN=CAPN1 PE=1 SV=1	17
186	32.66	32.66	69.08	69.08	61.45	Q06323	Proteasome activator complex subunit 1 OS=Homo sapiens GN=PSME1 PE=1 SV=1	23
187	32.53	32.53	32.6	31.28	27.31	Q06210-2	Isoform 2 of Glutamine--fructose-6-phosphate aminotransferase [isomerizing] 1 OS=Homo sapiens GN=GFPT1	17
188	32.52	32.52	49.68	46.11	43.37	Q01518	Adenylyl cyclase-associated protein 1 OS=Homo sapiens GN=CAP1 PE=1 SV=5	18
189	32.49	32.5	23.74	21.54	20.89	Q86VP6	Cullin-associated NEDD8-dissociated protein 1 OS=Homo sapiens GN=CAND1 PE=1 SV=2	19
190	32.19	32.19	47.41	47.41	47.41	P09110	3-ketoacyl-CoA thiolase, peroxisomal OS=Homo sapiens GN=ACAA1 PE=1 SV=2	19
191	32.17	33.29	44.88	38.91	38.91	P20700	Lamin-B1 OS=Homo sapiens GN=LMNB1 PE=1 SV=2	18
192	32.13	32.13	53.6	53.6	46.4	P09210	Glutathione S-transferase A2 OS=Homo sapiens GN=GSTA2 PE=1 SV=4	26
193	32.09	32.09	47.25	45.05	35.38	P07099	Epoxide hydrolase 1 OS=Homo sapiens GN=EPHX1 PE=1 SV=1	17
194	32	32	45.34	36.03	36.03	O60701	UDP-glucose 6-dehydrogenase OS=Homo sapiens GN=UGDH PE=1 SV=1	16
195	31.97	31.97	39.88	34.86	32.05	P16435	NADPH--cytochrome P450 reductase OS=Homo sapiens GN=POR PE=1 SV=2	19
196	31.75	31.75	33.53	28.23	25.58	Q8WUM4	Programmed cell death 6-interacting protein OS=Homo sapiens GN=PDCD6IP PE=1 SV=1	18
197	31.74	31.74	68.36	60.73	60.73	P00480	Ornithine carbamoyltransferase, mitochondrial OS=Homo sapiens GN=OTC PE=1 SV=3	17
198	31.66	31.66	60.9	60.9	57.09	P00491	Purine nucleoside phosphorylase OS=Homo sapiens GN=PNP PE=1 SV=2	18
199	31.62	31.62	64.77	58.39	53.02	P05141	ADP/ATP translocase 2 OS=Homo sapiens GN=SLC25A5 PE=1 SV=7	26
200	31.62	31.62	20.44	16.08	15.49	P0C0L4-2	Isoform 2 of Complement C4-A OS=Homo sapiens GN=C4A	17
201	31.57	31.57	27.73	26.67	26.4	P08473	Neprilysin OS=Homo sapiens GN=MME PE=1 SV=2	17
202	31.53	31.53	28.75	21.69	21.69	P12110	Collagen alpha-2(VI) chain OS=Homo sapiens GN=COL6A2 PE=1 SV=4	18
203	31.43	31.43	57.28	57.28	57.28	P62805	Histone H4 OS=Homo sapiens GN=HIST1H4A PE=1 SV=2	23
204	31.25	31.25	54.41	54.41	51.96	E9PK25	Cofilin-1 OS=Homo sapiens GN=CFL1 PE=2 SV=1	28
205	31.25	31.25	34.93	34.93	30.41	P52272	Heterogeneous nuclear ribonucleoprotein M OS=Homo sapiens GN=HNRNPM PE=1 SV=3	18
206	31.23	31.23	35.74	29.18	29.18	Q16891-2	Isoform 2 of Mitochondrial inner membrane protein OS=Homo sapiens GN=IMMT	17
207	31.18	31.18	28.12	25.18	25.08	P53618	Coatomer subunit beta OS=Homo sapiens GN=COPB1 PE=1 SV=3	20
208	31.15	31.15	66.29	63.48	55.34	Q15365	Poly(rC)-binding protein 1 OS=Homo sapiens GN=PCBP1 PE=1 SV=2	18
209	31.11	31.11	54.04	54.04	54.04	P32119	Peroxiredoxin-2 OS=Homo sapiens GN=PRDX2 PE=1 SV=5	23
210	31.09	31.09	62.46	62.46	59.69	P14550	Alcohol dehydrogenase [NADP(+)] OS=Homo sapiens GN=AKR1A1 PE=1 SV=3	18
211	30.95	33.81	33.07	27.26	26.36	B4DGU4	Catenin beta-1 OS=Homo sapiens GN=CTNNB1 PE=2 SV=1	17
212	30.83	30.83	60	60	60	P62258	14-3-3 protein epsilon OS=Homo sapiens GN=YWHAE PE=1 SV=1	26
213	30.75	30.75	47.92	44.89	44.89	P09923	Intestinal-type alkaline phosphatase OS=Homo sapiens GN=ALPI PE=1 SV=2	17
214	30.71	30.71	46.85	43.48	38.51	Q15582	Transforming growth factor-beta-induced protein ig-h3 OS=Homo sapiens GN=TGFBI PE=1 SV=1	19
215	30.7	30.7	72.8	55.65	55.65	Q9UL46	Proteasome activator complex subunit 2 OS=Homo sapiens GN=PSME2 PE=1 SV=4	19
216	30.65	30.65	18.01	12.91	12.59	P02751-10	Isoform 10 of Fibronectin OS=Homo sapiens GN=FN1	18
217	30.57	30.57	37.93	35.41	33.33	Q9UJS0	Calcium-binding mitochondrial carrier protein Aralar2 OS=Homo sapiens GN=SLC25A13 PE=1 SV=2	16
218	30.54	30.55	31.69	28.33	26.91	P50416	Carnitine O-palmitoyltransferase 1, liver isoform OS=Homo sapiens GN=CPT1A PE=1 SV=2	16
219	30.21	66.44	46.69	40.88	39.64	P08238	Heat shock protein HSP 90-beta OS=Homo sapiens GN=HSP90AB1 PE=1 SV=4	40
220	30.1	30.1	46.97	46.97	46.97	P19961	Alpha-amylase 2B OS=Homo sapiens GN=AMY2B PE=1 SV=1	17
221	30.07	32.19	38.08	34.48	30.58	A6NN80	Annexin OS=Homo sapiens GN=ANXA6 PE=2 SV=3	16
222	30.05	30.05	61.86	60.96	57.66	P13804	Electron transfer flavoprotein subunit alpha, mitochondrial OS=Homo sapiens GN=ETFA PE=1 SV=1	18
223	30.03	30.03	33.75	29.75	26.89	Q9Y678	Coatomer subunit gamma-1 OS=Homo sapiens GN=COPG1 PE=1 SV=1	15
224	30	30	85	81.43	81.43	P07737	Profilin-1 OS=Homo sapiens GN=PFN1 PE=1 SV=2	23
225	29.87	29.87	32.73	27.63	25.08	Q9NZ08	Endoplasmic reticulum aminopeptidase 1 OS=Homo sapiens GN=ERAP1 PE=1 SV=3	18
226	29.87	29.87	63.24	59.93	51.1	P35232	Prohibitin OS=Homo sapiens GN=PHB PE=1 SV=1	16
227	29.78	29.78	14.77	10.59	10.59	P49327	Fatty acid synthase OS=Homo sapiens GN=FASN PE=1 SV=3	17
228	29.59	29.59	48.64	45.75	40.29	P29401	Transketolase OS=Homo sapiens GN=TKT PE=1 SV=3	18
229	29.42	29.42	56.73	52.44	52.44	P21695	Glycerol-3-phosphate dehydrogenase [NAD(+)], cytoplasmic OS=Homo sapiens GN=GPD1 PE=1 SV=4	17
230	29.35	29.35	25.08	21.08	19.04	Q9P2E9-3	Isoform 2 of Ribosome-binding protein 1 OS=Homo sapiens GN=RRBP1	17
231	29.31	29.31	50.93	48.54	47.48	Q16795	NADH dehydrogenase [ubiquinone] 1 alpha subcomplex subunit 9, mitochondrial OS=Homo sapiens GN=NDUFA9 PE=1 SV=2	16
232	29.25	29.25	34.65	34.65	34.65	O75083	WD repeat-containing protein 1 OS=Homo sapiens GN=WDR1 PE=1 SV=4	16
233	29	29	62.33	62.33	62.33	Q32Q12	Nucleoside diphosphate kinase OS=Homo sapiens GN=NME1-NME2 PE=2 SV=1	18
234	28.94	28.94	25.07	22.39	22.39	P19338	Nucleolin OS=Homo sapiens GN=NCL PE=1 SV=3	16
235	28.88	63.74	48.66	48.18	45.01	H9KV75	Alpha-actinin-1 OS=Homo sapiens GN=ACTN1 PE=2 SV=1	44
236	28.67	28.67	44.39	44.39	40.57	P15085	Carboxypeptidase A1 OS=Homo sapiens GN=CPA1 PE=1 SV=2	16
237	28.66	28.66	45.17	40.59	35.52	P09960	Leukotriene A-4 hydrolase OS=Homo sapiens GN=LTA4H PE=1 SV=2	17
238	28.63	28.63	53.52	52.11	52.11	P48047	ATP synthase subunit O, mitochondrial OS=Homo sapiens GN=ATP5O PE=1 SV=1	18
239	28.6	28.6	46.62	40.35	38.1	P61160-2	Isoform 2 of Actin-related protein 2 OS=Homo sapiens GN=ACTR2	16
240	28.41	28.41	37.74	31.13	27.74	O75795	UDP-glucuronosyltransferase 2B17 OS=Homo sapiens GN=UGT2B17 PE=2 SV=1	17
241	28.25	28.25	60.9	55.39	52.88	P08319-2	Isoform 2 of Alcohol dehydrogenase 4 OS=Homo sapiens GN=ADH4	20
242	28.22	28.23	53.11	45.69	39.95	P61158	Actin-related protein 3 OS=Homo sapiens GN=ACTR3 PE=1 SV=3	16
243	28.12	28.12	61.73	61.73	61.73	P30085	UMP-CMP kinase OS=Homo sapiens GN=CMPK1 PE=1 SV=3	16
244	28.06	28.06	22.52	15.24	15.24	P50570-3	Isoform 3 of Dynamin-2 OS=Homo sapiens GN=DNM2	14
245	28.02	28.02	65.63	61.61	61.61	P30041	Peroxiredoxin-6 OS=Homo sapiens GN=PRDX6 PE=1 SV=3	14
246	28.01	28.01	41.44	38.19	34.49	Q96I99	Succinyl-CoA ligase [GDP-forming] subunit beta, mitochondrial OS=Homo sapiens GN=SUCLG2 PE=1 SV=2	17
247	27.93	27.93	80.21	80.21	71.12	P30086	Phosphatidylethanolamine-binding protein 1 OS=Homo sapiens GN=PEBP1 PE=1 SV=3	22
248	27.9	27.9	24.06	20.95	19.21	O95486	Protein transport protein Sec24A OS=Homo sapiens GN=SEC24A PE=1 SV=2	15
249	27.68	27.68	45.21	40.94	39.51	P02675	Fibrinogen beta chain OS=Homo sapiens GN=FGB PE=1 SV=2	20
250	27.54	27.54	32.03	26.85	23.64	P11678	Eosinophil peroxidase OS=Homo sapiens GN=EPX PE=1 SV=2	15
251	27.45	27.45	21.76	15.97	14.47	O14980	Exportin-1 OS=Homo sapiens GN=XPO1 PE=1 SV=1	14
252	27.23	27.23	45.23	40.37	33.27	P78371	T-complex protein 1 subunit beta OS=Homo sapiens GN=CCT2 PE=1 SV=4	14
253	27.18	30.73	69.35	69.35	69.35	Q06830	Peroxiredoxin-1 OS=Homo sapiens GN=PRDX1 PE=1 SV=1	29
254	26.92	26.92	51.67	48.63	45.29	Q14914	Prostaglandin reductase 1 OS=Homo sapiens GN=PTGR1 PE=1 SV=2	16
255	26.91	26.91	47.01	41.79	35.82	Q5QNW6-2	Isoform 2 of Histone H2B type 2-F OS=Homo sapiens GN=HIST2H2BF	32
256	26.75	26.75	41.38	34.48	31.36	O95831-3	Isoform 3 of Apoptosis-inducing factor 1, mitochondrial OS=Homo sapiens GN=AIFM1	13
257	26.65	26.65	52.68	51.18	45.61	P07954-2	Isoform Cytoplasmic of Fumarate hydratase, mitochondrial OS=Homo sapiens GN=FH	14
258	26.6	26.6	46.04	41.19	41.19	Q5T4U5	Acyl-Coenzyme A dehydrogenase, C-4 to C-12 straight chain, isoform CRA_a OS=Homo sapiens GN=ACADM PE=2 SV=1	18
259	26.5	26.5	42.86	41.13	37.44	P60842	Eukaryotic initiation factor 4A-I OS=Homo sapiens GN=EIF4A1 PE=1 SV=1	15
260	26.38	26.38	36.24	28.77	27.25	Q08426	Peroxisomal bifunctional enzyme OS=Homo sapiens GN=EHHADH PE=1 SV=3	13
261	26.37	26.37	20.35	18.51	17.68	Q13423	NAD(P) transhydrogenase, mitochondrial OS=Homo sapiens GN=NNT PE=1 SV=3	14
262	26.14	26.96	73.28	72.84	72.84	P54819-2	Isoform 2 of Adenylate kinase 2, mitochondrial OS=Homo sapiens GN=AK2	22
263	26.04	26.04	42.31	28.57	24.18	Q7KZF4	Staphylococcal nuclease domain-containing protein 1 OS=Homo sapiens GN=SND1 PE=1 SV=1	14
264	26.03	26.03	21.12	19.3	17.41	P26640	Valine--tRNA ligase OS=Homo sapiens GN=VARS PE=1 SV=4	14
265	26	26	45.31	45.31	45.31	P30048	Thioredoxin-dependent peroxide reductase, mitochondrial OS=Homo sapiens GN=PRDX3 PE=1 SV=3	19
266	25.94	25.94	57.71	57.71	53.73	Q01995	Transgelin OS=Homo sapiens GN=TAGLN PE=1 SV=4	18
267	25.88	25.88	26.31	23.74	17.33	P11586	C-1-tetrahydrofolate synthase, cytoplasmic OS=Homo sapiens GN=MTHFD1 PE=1 SV=3	14
268	25.86	25.86	56.09	49.58	49.58	P01876	Ig alpha-1 chain C region OS=Homo sapiens GN=IGHA1 PE=1 SV=2	18
269	25.82	25.82	46.29	42.4	42.4	P21796	Voltage-dependent anion-selective channel protein 1 OS=Homo sapiens GN=VDAC1 PE=1 SV=2	16
270	25.75	25.76	29.85	25.69	20.92	Q9H4A4	Aminopeptidase B OS=Homo sapiens GN=RNPEP PE=1 SV=2	13
271	25.75	25.75	31.07	31.07	29.32	P10645	Chromogranin-A OS=Homo sapiens GN=CHGA PE=1 SV=7	15
272	25.67	25.67	39.66	39.66	35.47	P00738	Haptoglobin OS=Homo sapiens GN=HP PE=1 SV=1	14
273	25.57	25.57	37.18	35.14	31.07	P30153	Serine/threonine-protein phosphatase 2A 65 kDa regulatory subunit A alpha isoform OS=Homo sapiens GN=PPP2R1A PE=1 SV=4	16
274	25.55	38.37	32.64	32.64	30.71	P35558	Phosphoenolpyruvate carboxykinase, cytosolic [GTP] OS=Homo sapiens GN=PCK1 PE=1 SV=3	23
275	25.46	25.46	52.02	49.13	46.82	P04083	Annexin A1 OS=Homo sapiens GN=ANXA1 PE=1 SV=2	13
276	25.4	25.4	58.85	58.46	58.46	P00918	Carbonic anhydrase 2 OS=Homo sapiens GN=CA2 PE=1 SV=2	16
277	25.06	32.7	53.13	48.12	44.37	P09651-2	Isoform A1-A of Heterogeneous nuclear ribonucleoprotein A1 OS=Homo sapiens GN=HNRNPA1	19
278	25.02	25.02	48.74	48.74	48.74	P37802	Transgelin-2 OS=Homo sapiens GN=TAGLN2 PE=1 SV=3	18
279	24.96	24.96	38.87	30.65	28.42	P23368	NAD-dependent malic enzyme, mitochondrial OS=Homo sapiens GN=ME2 PE=1 SV=1	14
280	24.95	24.95	44.59	42.57	37.5	O43704	Sulfotransferase family cytosolic 1B member 1 OS=Homo sapiens GN=SULT1B1 PE=1 SV=2	14
281	24.87	24.87	37.15	37.15	34.38	Q02878	60S ribosomal protein L6 OS=Homo sapiens GN=RPL6 PE=1 SV=3	14
282	24.86	24.86	27.25	22.81	19.84	B4DZI8	Coatomer protein complex, subunit beta 2 (Beta prime), isoform CRA_b OS=Homo sapiens GN=COPB2 PE=2 SV=1	13
283	24.75	24.75	37.5	37.5	37.5	Q5VU66	Tropomyosin alpha-3 chain OS=Homo sapiens GN=TPM3 PE=2 SV=1	13
284	24.74	24.74	35.45	34.85	33.47	Q9Y3I0	tRNA-splicing ligase RtcB homolog OS=Homo sapiens GN=C22orf28 PE=1 SV=1	14
285	24.56	24.56	39.39	39.39	39.39	P00761	TRYP_PIG Trypsin OS=Sus scrofa PE=1 SV=1	69
286	24.54	24.54	28.15	25.6	23.34	P23246	Splicing factor, proline- and glutamine-rich OS=Homo sapiens GN=SFPQ PE=1 SV=2	15
287	24.5	24.5	39.03	33.27	27.7	P17987	T-complex protein 1 subunit alpha OS=Homo sapiens GN=TCP1 PE=1 SV=1	13
288	24.4	24.41	28.85	28.85	26.9	P38606	V-type proton ATPase catalytic subunit A OS=Homo sapiens GN=ATP6V1A PE=1 SV=2	13
289	24.38	24.38	47.21	47.21	41.62	O14745	Na(+)/H(+) exchange regulatory cofactor NHE-RF1 OS=Homo sapiens GN=SLC9A3R1 PE=1 SV=4	15
290	24.24	26.36	36.62	34.16	30.93	Q6UWM9	UDP-glucuronosyltransferase 2A3 OS=Homo sapiens GN=UGT2A3 PE=2 SV=2	16
291	24.24	24.24	42.96	36.41	36.41	P07339	Cathepsin D OS=Homo sapiens GN=CTSD PE=1 SV=1	19
292	24.22	24.22	23.01	20.12	19.16	B4E3P0	ATP-citrate synthase OS=Homo sapiens GN=ACLY PE=2 SV=1	12
293	24.19	24.19	52.82	52.82	52.82	Q4JM47	AGR2 OS=Homo sapiens GN=AGR2 PE=2 SV=1	25
294	24.12	24.12	35.01	35.01	33.64	P02679-2	Isoform Gamma-A of Fibrinogen gamma chain OS=Homo sapiens GN=FGG	20
295	24.06	24.06	39.16	34.95	29.47	Q9ULA0	Aspartyl aminopeptidase OS=Homo sapiens GN=DNPEP PE=1 SV=1	12
296	24	24	36.79	30.02	30.02	P01871-2	Isoform 2 of Ig mu chain C region OS=Homo sapiens GN=IGHM	13
297	23.97	23.97	40.83	38.24	38.24	P37059	Estradiol 17-beta-dehydrogenase 2 OS=Homo sapiens GN=HSD17B2 PE=1 SV=1	16
298	23.92	23.92	32.5	31.66	25.69	Q13724	Mannosyl-oligosaccharide glucosidase OS=Homo sapiens GN=MOGS PE=1 SV=5	14
299	23.8	23.8	47.33	47.33	47.33	P11766	Alcohol dehydrogenase class-3 OS=Homo sapiens GN=ADH5 PE=1 SV=4	16
300	23.75	23.75	48.83	45.48	45.48	Q99623	Prohibitin-2 OS=Homo sapiens GN=PHB2 PE=1 SV=2	12
301	23.71	23.72	42.68	38.22	30.79	Q9Y2T3-3	Isoform 3 of Guanine deaminase OS=Homo sapiens GN=GDA	13
302	23.66	23.66	64.17	64.17	64.17	P18669	Phosphoglycerate mutase 1 OS=Homo sapiens GN=PGAM1 PE=1 SV=2	17
303	23.55	23.55	29.21	26.09	22.69	F5H365	Protein transport protein Sec23A OS=Homo sapiens GN=SEC23A PE=2 SV=1	14
304	23.54	23.54	42.09	33.43	31.34	Q16698	2,4-dienoyl-CoA reductase, mitochondrial OS=Homo sapiens GN=DECR1 PE=1 SV=1	15
305	23.45	23.46	54.92	54.24	47.8	P08865	40S ribosomal protein SA OS=Homo sapiens GN=RPSA PE=1 SV=4	15
306	23.28	23.28	29.4	20.84	20.84	Q00839-2	Isoform Short of Heterogeneous nuclear ribonucleoprotein U OS=Homo sapiens GN=HNRNPU	18
307	23.18	23.18	25.51	24.35	22.75	Q12906-5	Isoform 5 of Interleukin enhancer-binding factor 3 OS=Homo sapiens GN=ILF3	13
308	23.01	23.02	22.25	18.92	18.09	O60763	General vesicular transport factor p115 OS=Homo sapiens GN=USO1 PE=1 SV=2	12
309	22.92	22.92	22.03	21.12	20.21	Q14974	Importin subunit beta-1 OS=Homo sapiens GN=KPNB1 PE=1 SV=2	13
310	22.9	22.9	32.68	26.42	23.87	P48444	Coatomer subunit delta OS=Homo sapiens GN=ARCN1 PE=1 SV=1	13
311	22.8	22.8	17.99	12.6	12.6	Q01970-2	Isoform 2 of 1-phosphatidylinositol 4,5-bisphosphate phosphodiesterase beta-3 OS=Homo sapiens GN=PLCB3	12
312	22.8	22.8	54.01	44.51	44.51	P37837	Transaldolase OS=Homo sapiens GN=TALDO1 PE=1 SV=2	12
313	22.8	22.8	58.64	58.64	58.64	P30044-2	Isoform Cytoplasmic+peroxisomal of Peroxiredoxin-5, mitochondrial OS=Homo sapiens GN=PRDX5	14
314	22.64	22.64	33.96	30	30	P20711	Aromatic-L-amino-acid decarboxylase OS=Homo sapiens GN=DDC PE=1 SV=2	12
315	22.51	22.51	60.91	54.73	51.44	P23396	40S ribosomal protein S3 OS=Homo sapiens GN=RPS3 PE=1 SV=2	12
316	22.32	22.32	20.93	19.82	19.82	Q13200	26S proteasome non-ATPase regulatory subunit 2 OS=Homo sapiens GN=PSMD2 PE=1 SV=3	12
317	22.3	22.3	73.18	71.26	71.26	Q99714	3-hydroxyacyl-CoA dehydrogenase type-2 OS=Homo sapiens GN=HSD17B10 PE=1 SV=3	15
318	22.25	22.25	21.91	19.26	19.26	P19835	Bile salt-activated lipase OS=Homo sapiens GN=CEL PE=1 SV=3	12
319	22.23	37.2	37.24	28.81	27.6	K7EJT8	AP-2 complex subunit beta OS=Homo sapiens GN=AP2B1 PE=4 SV=1	20
320	22.2	22.2	24.27	19.47	19.47	P42224	Signal transducer and activator of transcription 1-alpha/beta OS=Homo sapiens GN=STAT1 PE=1 SV=2	12
321	22.17	22.17	37.72	37.72	37.72	P09622	Dihydrolipoyl dehydrogenase, mitochondrial OS=Homo sapiens GN=DLD PE=1 SV=2	15
322	22.16	22.16	70.12	54.27	52.13	Q13011	Delta(3,5)-Delta(2,4)-dienoyl-CoA isomerase, mitochondrial OS=Homo sapiens GN=ECH1 PE=1 SV=2	15
323	22.14	22.14	34.2	30.13	28.1	P48643	T-complex protein 1 subunit epsilon OS=Homo sapiens GN=CCT5 PE=1 SV=1	15
324	22.12	22.12	31.85	23.89	23.89	P36578	60S ribosomal protein L4 OS=Homo sapiens GN=RPL4 PE=1 SV=5	14
325	22	22	45.7	41.41	41.41	P24539	ATP synthase subunit b, mitochondrial OS=Homo sapiens GN=ATP5F1 PE=1 SV=2	11
326	22	22	43.27	43.27	43.27	Q96DG6	Carboxymethylenebutenolidase homolog OS=Homo sapiens GN=CMBL PE=1 SV=1	12
327	21.97	21.97	31.95	31.95	26.62	P43304-2	Isoform 2 of Glycerol-3-phosphate dehydrogenase, mitochondrial OS=Homo sapiens GN=GPD2	13
328	21.92	21.92	36.98	33.02	31.16	P00505	Aspartate aminotransferase, mitochondrial OS=Homo sapiens GN=GOT2 PE=1 SV=3	11
329	21.81	21.81	36.57	31.72	31.72	Q16555-2	Isoform 2 of Dihydropyrimidinase-related protein 2 OS=Homo sapiens GN=DPYSL2	12
330	21.8	21.8	44.14	44.14	44.14	P30084	Enoyl-CoA hydratase, mitochondrial OS=Homo sapiens GN=ECHS1 PE=1 SV=4	12
331	21.77	21.77	31.08	30.71	30.71	P22307	Non-specific lipid-transfer protein OS=Homo sapiens GN=SCP2 PE=1 SV=2	18
332	21.71	21.71	30.66	30.06	30.06	Q99832-3	Isoform 3 of T-complex protein 1 subunit eta OS=Homo sapiens GN=CCT7	13
333	21.66	37.18	43.94	42.32	40.43	O75367-3	Isoform 3 of Core histone macro-H2A.1 OS=Homo sapiens GN=H2AFY	26
334	21.58	21.58	23.65	17.3	17.3	Q92499	ATP-dependent RNA helicase DDX1 OS=Homo sapiens GN=DDX1 PE=1 SV=2	12
335	21.56	21.56	7.174	5.739	4.509	P98160	Basement membrane-specific heparan sulfate proteoglycan core protein OS=Homo sapiens GN=HSPG2 PE=1 SV=4	15
336	21.53	21.53	62.43	62.43	55.25	P61204	ADP-ribosylation factor 3 OS=Homo sapiens GN=ARF3 PE=1 SV=2	14
337	21.45	21.45	37.16	35.36	35.36	P34896-2	Isoform 2 of Serine hydroxymethyltransferase, cytosolic OS=Homo sapiens GN=SHMT1	11
338	21.37	21.37	18.77	14.65	14.65	Q16531	DNA damage-binding protein 1 OS=Homo sapiens GN=DDB1 PE=1 SV=1	11
339	21.35	21.35	42.56	36.84	36.84	P26641	Elongation factor 1-gamma OS=Homo sapiens GN=EEF1G PE=1 SV=3	12
340	21.24	21.24	55.11	52.27	46.31	P40925-3	Isoform 3 of Malate dehydrogenase, cytoplasmic OS=Homo sapiens GN=MDH1	17
341	21.17	21.17	51.52	45.12	40.4	Q16762	Thiosulfate sulfurtransferase OS=Homo sapiens GN=TST PE=1 SV=4	13
342	21.11	23.21	37.11	30.61	29.13	P50991	T-complex protein 1 subunit delta OS=Homo sapiens GN=CCT4 PE=1 SV=4	12
343	21.03	21.03	47.16	47.16	47.16	Q9Y2Q3-2	Isoform 2 of Glutathione S-transferase kappa 1 OS=Homo sapiens GN=GSTK1	13
344	21.01	21.01	36.93	32.83	24.47	P23786	Carnitine O-palmitoyltransferase 2, mitochondrial OS=Homo sapiens GN=CPT2 PE=1 SV=2	13
345	20.99	20.99	28.4	23.3	20.53	O94973-2	Isoform 2 of AP-2 complex subunit alpha-2 OS=Homo sapiens GN=AP2A2	11
346	20.95	20.95	32.04	25.05	23.02	Q9NZN4	EH domain-containing protein 2 OS=Homo sapiens GN=EHD2 PE=1 SV=2	11
347	20.86	20.86	29.45	24.07	24.07	O94925	Glutaminase kidney isoform, mitochondrial OS=Homo sapiens GN=GLS PE=1 SV=1	11
348	20.85	20.85	28.51	24.43	24.43	P16402	Histone H1.3 OS=Homo sapiens GN=HIST1H1D PE=1 SV=2	17
349	20.76	20.76	24.47	15.13	14.29	P10253	Lysosomal alpha-glucosidase OS=Homo sapiens GN=GAA PE=1 SV=4	11
350	20.75	23.03	44.04	39.81	32.88	P27338	Amine oxidase [flavin-containing] B OS=Homo sapiens GN=MAOB PE=1 SV=3	14
351	20.71	20.71	44.44	43.98	41.2	P23284	Peptidyl-prolyl cis-trans isomerase B OS=Homo sapiens GN=PPIB PE=1 SV=2	16
352	20.58	20.58	49.81	47.13	47.13	P00915	Carbonic anhydrase 1 OS=Homo sapiens GN=CA1 PE=1 SV=2	15
353	20.45	20.45	33.56	32.64	32.64	P23526	Adenosylhomocysteinase OS=Homo sapiens GN=AHCY PE=1 SV=4	15
354	20.43	20.43	26.97	23.94	19.09	P54136	Arginine--tRNA ligase, cytoplasmic OS=Homo sapiens GN=RARS PE=1 SV=2	11
355	20.39	20.39	42.45	38.43	31.79	Q16851-2	Isoform 2 of UTP--glucose-1-phosphate uridylyltransferase OS=Homo sapiens GN=UGP2	12
356	20.39	20.39	48.18	43.98	35.57	P27216-2	Isoform B of Annexin A13 OS=Homo sapiens GN=ANXA13	12
357	20.39	20.39	56.4	52.94	52.94	Q15181	Inorganic pyrophosphatase OS=Homo sapiens GN=PPA1 PE=1 SV=2	12
358	20.29	20.29	35.62	32.72	30.87	P30740	Leukocyte elastase inhibitor OS=Homo sapiens GN=SERPINB1 PE=1 SV=1	10
359	20.2	20.2	24.86	21.16	17.57	Q9Y2J2-2	Isoform B of Band 4.1-like protein 3 OS=Homo sapiens GN=EPB41L3	10
360	20.2	20.2	51.21	47.98	37.9	P18124	60S ribosomal protein L7 OS=Homo sapiens GN=RPL7 PE=1 SV=1	13
361	20.17	20.33	25.73	24.48	23.36	Q9Y6U3	Adseverin OS=Homo sapiens GN=SCIN PE=1 SV=4	11
362	20.17	20.17	81.13	81.13	81.13	P01834	Ig kappa chain C region OS=Homo sapiens GN=IGKC PE=1 SV=1	20
363	20.13	20.13	33.04	30.85	28.45	O75306-2	Isoform 2 of NADH dehydrogenase [ubiquinone] iron-sulfur protein 2, mitochondrial OS=Homo sapiens GN=NDUFS2	13
364	20.09	20.09	17.48	11.01	10.45	Q7L576	Cytoplasmic FMR1-interacting protein 1 OS=Homo sapiens GN=CYFIP1 PE=1 SV=1	11
365	20.02	20.02	41.88	36.29	33.25	Q92597	Protein NDRG1 OS=Homo sapiens GN=NDRG1 PE=1 SV=1	11
366	20.02	20.02	43.71	43.71	43.71	Q3SYC2	2-acylglycerol O-acyltransferase 2 OS=Homo sapiens GN=MOGAT2 PE=1 SV=2	13
367	20.01	20.01	35.11	28	26.44	Q9Y6N5	Sulfide:quinone oxidoreductase, mitochondrial OS=Homo sapiens GN=SQRDL PE=1 SV=1	10
368	19.97	19.97	25.15	19.48	19.48	Q92841-2	Isoform 3 of Probable ATP-dependent RNA helicase DDX17 OS=Homo sapiens GN=DDX17	12
369	19.93	19.93	27.31	25.42	25.42	Q02318	Sterol 26-hydroxylase, mitochondrial OS=Homo sapiens GN=CYP27A1 PE=1 SV=1	10
370	19.9	19.9	19	14.33	13.81	P33176	Kinesin-1 heavy chain OS=Homo sapiens GN=KIF5B PE=1 SV=1	11
371	19.89	19.89	36.86	36.86	33.81	P43490	Nicotinamide phosphoribosyltransferase OS=Homo sapiens GN=NAMPT PE=1 SV=1	11
372	19.63	19.63	36.73	36.73	36.73	Q9NQC3-2	Isoform 2 of Reticulon-4 OS=Homo sapiens GN=RTN4	11
373	19.59	28.18	39.22	39.22	36.53	P07195	L-lactate dehydrogenase B chain OS=Homo sapiens GN=LDHB PE=1 SV=2	17
374	19.55	19.55	16.29	14.9	14.9	H7C5W9	Sarcoplasmic/endoplasmic reticulum calcium ATPase 2 (Fragment) OS=Homo sapiens GN=ATP2A2 PE=3 SV=1	11
375	19.48	19.48	30.51	20.72	20.72	P40227	T-complex protein 1 subunit zeta OS=Homo sapiens GN=CCT6A PE=1 SV=3	11
376	19.41	19.41	36.58	30.09	28.14	P02790	Hemopexin OS=Homo sapiens GN=HPX PE=1 SV=2	11
377	19.29	19.29	28.64	24.68	24.68	A1L0T0	Acetolactate synthase-like protein OS=Homo sapiens GN=ILVBL PE=1 SV=2	10
378	19.18	19.18	19.24	17.67	17.67	P01833	Polymeric immunoglobulin receptor OS=Homo sapiens GN=PIGR PE=1 SV=4	10
379	19.14	19.14	47.37	42.86	38.85	P22760	Arylacetamide deacetylase OS=Homo sapiens GN=AADAC PE=1 SV=5	13
380	19.11	19.11	40.4	40.4	34.34	Q9Y2S2-2	Isoform 2 of Lambda-crystallin homolog OS=Homo sapiens GN=CRYL1	9
381	18.91	18.91	32.45	28.48	26.93	P36957	Dihydrolipoyllysine-residue succinyltransferase component of 2-oxoglutarate dehydrogenase complex, mitochondrial OS=Homo sapiens GN=DLST PE=1 SV=4	10
382	18.89	18.89	52.82	48.39	48.39	P55327-3	Isoform 3 of Tumor protein D52 OS=Homo sapiens GN=TPD52	13
383	18.7	18.7	34.07	31.86	29.64	Q00325-2	Isoform B of Phosphate carrier protein, mitochondrial OS=Homo sapiens GN=SLC25A3	16
384	18.66	18.66	29.75	27.59	27.59	P49419-2	Isoform 2 of Alpha-aminoadipic semialdehyde dehydrogenase OS=Homo sapiens GN=ALDH7A1	11
385	18.55	18.55	20.76	20.19	18.86	P14314-2	Isoform 2 of Glucosidase 2 subunit beta OS=Homo sapiens GN=PRKCSH	10
386	18.53	18.53	23.85	23.85	22.39	P49368	T-complex protein 1 subunit gamma OS=Homo sapiens GN=CCT3 PE=1 SV=4	12
387	18.47	18.47	31.83	24.83	23.02	Q13838-2	Isoform 2 of Spliceosome RNA helicase DDX39B OS=Homo sapiens GN=DDX39B	10
388	18.43	18.43	15.36	13.92	9.542	Q96JP2	Putative unconventional myosin-XVB OS=Homo sapiens GN=MYO15B PE=5 SV=2	11
389	18.43	18.43	23.8	21.49	21.49	O14773	Tripeptidyl-peptidase 1 OS=Homo sapiens GN=TPP1 PE=1 SV=2	13
390	18.34	18.34	36.46	36.46	36.46	P30480	HLA class I histocompatibility antigen, B-42 alpha chain OS=Homo sapiens GN=HLA-B PE=1 SV=1	12
391	18.3	18.3	18.66	16.33	15.24	Q6P1M0	Long-chain fatty acid transport protein 4 OS=Homo sapiens GN=SLC27A4 PE=1 SV=1	10
392	18.25	18.25	40.89	31.6	30.3	Q6XQN6	Nicotinate phosphoribosyltransferase OS=Homo sapiens GN=NAPRT1 PE=1 SV=2	11
393	18.2	18.2	41.2	24.8	22.4	P80404	4-aminobutyrate aminotransferase, mitochondrial OS=Homo sapiens GN=ABAT PE=1 SV=3	10
394	18.19	18.19	20.43	15.76	15.76	Q9NZB2-4	Isoform D of Constitutive coactivator of PPAR-gamma-like protein 1 OS=Homo sapiens GN=FAM120A	11
395	18.17	18.17	47.13	42.99	40.13	Q02978	Mitochondrial 2-oxoglutarate/malate carrier protein OS=Homo sapiens GN=SLC25A11 PE=1 SV=3	9
396	18.11	18.11	13.06	7.537	6.167	Q6P2Q9	Pre-mRNA-processing-splicing factor 8 OS=Homo sapiens GN=PRPF8 PE=1 SV=2	12
397	18.11	18.11	17.87	14.52	13.48	Q07075	Glutamyl aminopeptidase OS=Homo sapiens GN=ENPEP PE=1 SV=3	10
398	18.1	25.88	67.35	56.73	42.86	P63104	14-3-3 protein zeta/delta OS=Homo sapiens GN=YWHAZ PE=1 SV=1	21
399	18.09	18.1	23.49	22.22	20.39	Q92945	Far upstream element-binding protein 2 OS=Homo sapiens GN=KHSRP PE=1 SV=4	11
400	18.08	18.08	58.33	56.55	56.55	P30049	ATP synthase subunit delta, mitochondrial OS=Homo sapiens GN=ATP5D PE=1 SV=2	11
401	18.07	20.69	45.4	45.4	40.39	O43488	Aflatoxin B1 aldehyde reductase member 2 OS=Homo sapiens GN=AKR7A2 PE=1 SV=3	13
402	18.07	18.07	9.921	5.953	5.691	Q92616	Translational activator GCN1 OS=Homo sapiens GN=GCN1L1 PE=1 SV=6	10
403	18.06	18.06	11.94	9.407	8.249	Q14152	Eukaryotic translation initiation factor 3 subunit A OS=Homo sapiens GN=EIF3A PE=1 SV=1	9
404	18.04	18.04	76.52	69.57	67.83	P05387	60S acidic ribosomal protein P2 OS=Homo sapiens GN=RPLP2 PE=1 SV=1	11
405	18	18	48.55	43.57	43.57	P28066	Proteasome subunit alpha type-5 OS=Homo sapiens GN=PSMA5 PE=1 SV=3	9
406	17.98	17.98	50.14	42.86	42.86	Q00796	Sorbitol dehydrogenase OS=Homo sapiens GN=SORD PE=1 SV=4	10
407	17.96	22	16.49	16.49	16.49	Q01813-2	Isoform 2 of 6-phosphofructokinase type C OS=Homo sapiens GN=PFKP	11
408	17.96	17.96	36.54	35.88	35.88	P05026-2	Isoform 2 of Sodium/potassium-transporting ATPase subunit beta-1 OS=Homo sapiens GN=ATP1B1	10
409	17.95	17.95	42.86	30.83	30.83	P04229	HLA class II histocompatibility antigen, DRB1-1 beta chain OS=Homo sapiens GN=HLA-DRB1 PE=1 SV=2	9
410	17.93	17.93	25.41	18.36	14.59	O43143	Putative pre-mRNA-splicing factor ATP-dependent RNA helicase DHX15 OS=Homo sapiens GN=DHX15 PE=1 SV=2	9
411	17.89	17.89	63.16	59.06	59.06	P19105	Myosin regulatory light chain 12A OS=Homo sapiens GN=MYL12A PE=1 SV=2	13
412	17.85	17.85	16.72	14.16	14.16	P13866	Sodium/glucose cotransporter 1 OS=Homo sapiens GN=SLC5A1 PE=1 SV=1	11
413	17.85	17.85	43	43	43	P15880	40S ribosomal protein S2 OS=Homo sapiens GN=RPS2 PE=1 SV=2	10
414	17.8	17.8	28.87	20.07	20.07	P08195-3	Isoform 3 of 4F2 cell-surface antigen heavy chain OS=Homo sapiens GN=SLC3A2	9
415	17.75	17.75	46.2	41.64	41.64	Q08257	Quinone oxidoreductase OS=Homo sapiens GN=CRYZ PE=1 SV=1	9
416	17.75	17.75	26.44	24.95	24.95	Q5R3I4	Tetratricopeptide repeat protein 38 OS=Homo sapiens GN=TTC38 PE=1 SV=1	10
417	17.61	17.61	67.7	67.7	67.7	O75947	ATP synthase subunit d, mitochondrial OS=Homo sapiens GN=ATP5H PE=1 SV=3	12
418	17.6	17.97	34.51	23.45	23.45	P16401	Histone H1.5 OS=Homo sapiens GN=HIST1H1B PE=1 SV=3	13
419	17.59	17.6	29.48	24.28	24.28	P38117-2	Isoform 2 of Electron transfer flavoprotein subunit beta OS=Homo sapiens GN=ETFB	10
420	17.51	17.51	48.62	48.62	48.62	Q15907	Ras-related protein Rab-11B OS=Homo sapiens GN=RAB11B PE=1 SV=4	9
421	17.48	17.48	52.69	51.15	45.78	P50440-2	Isoform 2 of Glycine amidinotransferase, mitochondrial OS=Homo sapiens GN=GATM	14
422	17.48	17.48	57.67	53.44	53.44	Q9NRV9	Heme-binding protein 1 OS=Homo sapiens GN=HEBP1 PE=1 SV=1	11
423	17.41	17.41	20.77	19.01	17.89	Q9Y3Z3	SAM domain and HD domain-containing protein 1 OS=Homo sapiens GN=SAMHD1 PE=1 SV=2	9
424	17.37	17.37	25.93	25.61	17.99	Q16134	Electron transfer flavoprotein-ubiquinone oxidoreductase, mitochondrial OS=Homo sapiens GN=ETFDH PE=1 SV=2	10
425	17.34	17.34	45.88	43.81	43.81	P62081	40S ribosomal protein S7 OS=Homo sapiens GN=RPS7 PE=1 SV=1	10
426	17.25	17.25	32.81	23.61	22.5	P35611-2	Isoform 2 of Alpha-adducin OS=Homo sapiens GN=ADD1	9
427	17.24	17.24	33.83	33.46	33.46	P25786-2	Isoform Long of Proteasome subunit alpha type-1 OS=Homo sapiens GN=PSMA1	11
428	17.17	17.17	27.38	21.48	18.69	Q6NUM9	All-trans-retinol 13,14-reductase OS=Homo sapiens GN=RETSAT PE=1 SV=2	8
429	17.17	17.17	68.06	56.94	56.94	P30039	Phenazine biosynthesis-like domain-containing protein OS=Homo sapiens GN=PBLD PE=1 SV=2	9
430	17.16	17.16	30.2	26.11	20.31	F5GYC1	ATP-binding cassette sub-family D member 3 OS=Homo sapiens GN=ABCD3 PE=2 SV=1	8
431	17.14	20.49	21.5	15.18	13.42	O00159-2	Isoform 2 of Unconventional myosin-Ic OS=Homo sapiens GN=MYO1C	12
432	17.14	17.14	33.96	27.39	23.26	P22309	UDP-glucuronosyltransferase 1-1 OS=Homo sapiens GN=UGT1A1 PE=1 SV=1	14
433	17.03	17.03	33.58	33.58	33.58	P06748-2	Isoform 2 of Nucleophosmin OS=Homo sapiens GN=NPM1	15
434	17.03	17.03	31.97	31.97	31.97	Q99795	Cell surface A33 antigen OS=Homo sapiens GN=GPA33 PE=1 SV=1	9
435	16.99	16.99	11.86	8.837	7.467	Q6PIF6	Unconventional myosin-VIIb OS=Homo sapiens GN=MYO7B PE=2 SV=2	13
436	16.99	16.99	14.45	9.079	9.079	P24821-6	Isoform 6 of Tenascin OS=Homo sapiens GN=TNC	12
437	16.98	35.81	42.11	37.09	32.06	P26038	Moesin OS=Homo sapiens GN=MSN PE=1 SV=3	19
438	16.98	16.98	24.45	24.45	24.45	Q53EL6-2	Isoform 2 of Programmed cell death protein 4 OS=Homo sapiens GN=PDCD4	9
439	16.93	16.93	26.47	24.28	22.78	Q96TA1-2	Isoform 2 of Niban-like protein 1 OS=Homo sapiens GN=FAM129B	9
440	16.85	16.85	41.91	38.59	38.59	P78417	Glutathione S-transferase omega-1 OS=Homo sapiens GN=GSTO1 PE=1 SV=2	9
441	16.8	16.8	50	38.57	36.43	P21912	Succinate dehydrogenase [ubiquinone] iron-sulfur subunit, mitochondrial OS=Homo sapiens GN=SDHB PE=1 SV=3	11
442	16.75	16.75	49.31	45.49	40.97	P09601	Heme oxygenase 1 OS=Homo sapiens GN=HMOX1 PE=1 SV=1	8
443	16.71	16.71	36.71	34.39	34.39	P53597	Succinyl-CoA ligase [ADP/GDP-forming] subunit alpha, mitochondrial OS=Homo sapiens GN=SUCLG1 PE=1 SV=4	18
444	16.7	16.7	43.86	36.81	36.81	P29466-2	Isoform Beta of Caspase-1 OS=Homo sapiens GN=CASP1	10
445	16.59	16.59	16.52	11.34	10.68	Q15393	Splicing factor 3B subunit 3 OS=Homo sapiens GN=SF3B3 PE=1 SV=4	10
446	16.58	16.58	47.02	43.16	39.65	O94760	N(G),N(G)-dimethylarginine dimethylaminohydrolase 1 OS=Homo sapiens GN=DDAH1 PE=1 SV=3	11
447	16.53	16.53	30.04	20.34	18.66	Q5T5C7	Serine--tRNA ligase, cytoplasmic OS=Homo sapiens GN=SARS PE=2 SV=1	9
448	16.49	16.49	14.72	12.5	11.5	O75533	Splicing factor 3B subunit 1 OS=Homo sapiens GN=SF3B1 PE=1 SV=3	10
449	16.49	16.49	32.32	19.12	17.6	E9PBU3	Phosphoribosylaminoimidazolecarboxamide formyltransferase OS=Homo sapiens GN=ATIC PE=2 SV=1	9
450	16.48	16.49	42.12	35.37	35.37	P53007	Tricarboxylate transport protein, mitochondrial OS=Homo sapiens GN=SLC25A1 PE=1 SV=2	9
451	16.42	16.42	33.16	27.37	24.21	P50552	Vasodilator-stimulated phosphoprotein OS=Homo sapiens GN=VASP PE=1 SV=3	9
452	16.38	18.49	24.9	23.08	20.65	P49189	4-trimethylaminobutyraldehyde dehydrogenase OS=Homo sapiens GN=ALDH9A1 PE=1 SV=3	10
453	16.36	16.36	19.47	15.2	13.82	Q96QK1	Vacuolar protein sorting-associated protein 35 OS=Homo sapiens GN=VPS35 PE=1 SV=2	8
454	16.35	16.35	30.39	24.14	22.63	P01008	Antithrombin-III OS=Homo sapiens GN=SERPINC1 PE=1 SV=1	8
455	16.33	16.33	37.75	29.9	29.9	P05455	Lupus La protein OS=Homo sapiens GN=SSB PE=1 SV=2	10
456	16.26	16.26	39.39	36.36	29.92	P61247	40S ribosomal protein S3a OS=Homo sapiens GN=RPS3A PE=1 SV=2	9
457	16.26	16.26	24.85	22.9	22.11	P21281	V-type proton ATPase subunit B, brain isoform OS=Homo sapiens GN=ATP6V1B2 PE=1 SV=3	9
458	16.18	16.18	53.8	45.03	39.47	Q96C23	Aldose 1-epimerase OS=Homo sapiens GN=GALM PE=1 SV=1	9
459	16.17	16.17	14.58	9.896	8.941	J3KR24	Isoleucine--tRNA ligase, cytoplasmic OS=Homo sapiens GN=IARS PE=4 SV=1	9
460	16.1	16.1	27.89	22.39	18.98	O60506-4	Isoform 4 of Heterogeneous nuclear ribonucleoprotein Q OS=Homo sapiens GN=SYNCRIP	8
461	16.07	16.07	32.09	29.71	29.71	P14866	Heterogeneous nuclear ribonucleoprotein L OS=Homo sapiens GN=HNRNPL PE=1 SV=2	12
462	16.03	22.03	40.85	35.21	31.34	P07951-2	Isoform 2 of Tropomyosin beta chain OS=Homo sapiens GN=TPM2	13
463	16.03	16.03	58.46	56.92	43.46	Q6UWP2	Dehydrogenase/reductase SDR family member 11 OS=Homo sapiens GN=DHRS11 PE=1 SV=1	8
464	16.02	18.02	32.13	32.13	32.13	Q9H2U2-3	Isoform 3 of Inorganic pyrophosphatase 2, mitochondrial OS=Homo sapiens GN=PPA2	10
465	16.02	16.02	31.82	26.77	26.77	Q15019-2	Isoform 2 of Septin-2 OS=Homo sapiens GN=SEPT2	9
466	16	16	18.01	12.08	10.98	P08123	Collagen alpha-2(I) chain OS=Homo sapiens GN=COL1A2 PE=1 SV=7	9
467	16	16	71.96	67.72	67.72	Q99497	Protein DJ-1 OS=Homo sapiens GN=PARK7 PE=1 SV=2	11
468	16	16	47.65	40.94	40.94	Q96CN7	Isochorismatase domain-containing protein 1 OS=Homo sapiens GN=ISOC1 PE=1 SV=3	8
469	16	16	24.85	23	22.18	P19971-2	Isoform 2 of Thymidine phosphorylase OS=Homo sapiens GN=TYMP	8
470	16	16	50	44.76	44.76	O14818	Proteasome subunit alpha type-7 OS=Homo sapiens GN=PSMA7 PE=1 SV=1	8
471	16	16	25.44	25.44	25.44	P39656	Dolichyl-diphosphooligosaccharide--protein glycosyltransferase 48 kDa subunit OS=Homo sapiens GN=DDOST PE=1 SV=4	9
472	16	16	44.96	44.96	44.96	O95336	6-phosphogluconolactonase OS=Homo sapiens GN=PGLS PE=1 SV=2	9
473	15.97	15.97	26.26	22.48	22.48	P07686	Beta-hexosaminidase subunit beta OS=Homo sapiens GN=HEXB PE=1 SV=3	10
474	15.95	15.95	63.27	63.27	63.27	P02766	Transthyretin OS=Homo sapiens GN=TTR PE=1 SV=1	8
475	15.84	15.84	17	12.47	10.77	Q00341-2	Isoform 2 of Vigilin OS=Homo sapiens GN=HDLBP	9
476	15.81	15.81	54.85	41.79	41.79	P04632	Calpain small subunit 1 OS=Homo sapiens GN=CAPNS1 PE=1 SV=1	8
477	15.8	15.8	23.15	22.02	20.45	P60228	Eukaryotic translation initiation factor 3 subunit E OS=Homo sapiens GN=EIF3E PE=1 SV=1	10
478	15.73	15.73	30.09	27.55	23.38	P45954	Short/branched chain specific acyl-CoA dehydrogenase, mitochondrial OS=Homo sapiens GN=ACADSB PE=1 SV=1	8
479	15.67	15.67	36.61	36.61	31.97	P50213	Isocitrate dehydrogenase [NAD] subunit alpha, mitochondrial OS=Homo sapiens GN=IDH3A PE=1 SV=1	11
480	15.65	15.65	31.63	27.18	27.18	P23381	Tryptophan--tRNA ligase, cytoplasmic OS=Homo sapiens GN=WARS PE=1 SV=2	9
481	15.62	15.62	30.29	30.29	22.29	Q06141	Regenerating islet-derived protein 3-alpha OS=Homo sapiens GN=REG3A PE=1 SV=1	11
482	15.6	15.6	43	43	43	P51149	Ras-related protein Rab-7a OS=Homo sapiens GN=RAB7A PE=1 SV=1	8
483	15.57	15.57	29.28	26.55	26.55	P39023	60S ribosomal protein L3 OS=Homo sapiens GN=RPL3 PE=1 SV=2	8
484	15.54	15.54	36.83	36.83	31.14	P00387-3	Isoform 3 of NADH-cytochrome b5 reductase 3 OS=Homo sapiens GN=CYB5R3	9
485	15.43	15.44	21.48	19.89	18.66	P23141-2	Isoform 2 of Liver carboxylesterase 1 OS=Homo sapiens GN=CES1	8
486	15.41	15.41	59.8	59.8	59.8	P61604	10 kDa heat shock protein, mitochondrial OS=Homo sapiens GN=HSPE1 PE=1 SV=2	11
487	15.33	19.41	31.75	29.63	25.4	P51991	Heterogeneous nuclear ribonucleoprotein A3 OS=Homo sapiens GN=HNRNPA3 PE=1 SV=2	10
488	15.33	15.33	33.33	33.33	29.5	Q14847	LIM and SH3 domain protein 1 OS=Homo sapiens GN=LASP1 PE=1 SV=2	12
489	15.25	15.25	57	41	38	O15144	Actin-related protein 2/3 complex subunit 2 OS=Homo sapiens GN=ARPC2 PE=1 SV=1	10
490	15.15	15.15	33.83	33.83	33.83	Q15661-2	Isoform 2 of Tryptase alpha/beta-1 OS=Homo sapiens GN=TPSAB1	14
491	15.15	15.15	21.75	18.42	16.76	K7ENL3	Signal transducer and activator of transcription 3 OS=Homo sapiens GN=STAT3 PE=4 SV=1	8
492	15.15	15.15	31.93	31.93	31.93	Q99729-3	Isoform 3 of Heterogeneous nuclear ribonucleoprotein A/B OS=Homo sapiens GN=HNRNPAB	8
493	15.12	15.15	32.16	26.86	24.71	P49257	Protein ERGIC-53 OS=Homo sapiens GN=LMAN1 PE=1 SV=2	10
494	15.11	15.11	24.75	17.65	16.23	P02774-3	Isoform 3 of Vitamin D-binding protein OS=Homo sapiens GN=GC	9
495	15.11	15.11	57.14	56.19	56.19	P99999	Cytochrome c OS=Homo sapiens GN=CYCS PE=1 SV=2	9
496	15.09	15.09	27.88	23.85	19.62	P78329	Leukotriene-B(4) omega-hydroxylase 1 OS=Homo sapiens GN=CYP4F2 PE=1 SV=1	8
497	15.09	15.09	25.93	22.9	19.53	P46777	60S ribosomal protein L5 OS=Homo sapiens GN=RPL5 PE=1 SV=3	9
498	15.06	15.06	56.85	53.94	53.53	P20618	Proteasome subunit beta type-1 OS=Homo sapiens GN=PSMB1 PE=1 SV=2	10
499	15.05	15.05	28.42	28.42	28.42	Q02818	Nucleobindin-1 OS=Homo sapiens GN=NUCB1 PE=1 SV=4	9
500	15	15	46.46	38.46	30.46	P08574	Cytochrome c1, heme protein, mitochondrial OS=Homo sapiens GN=CYC1 PE=1 SV=3	9
501	14.99	14.99	60.17	47.3	39	O00299	Chloride intracellular channel protein 1 OS=Homo sapiens GN=CLIC1 PE=1 SV=4	9
502	14.96	14.96	21.44	19.17	15.85	P19801	Amiloride-sensitive amine oxidase [copper-containing] OS=Homo sapiens GN=ABP1 PE=1 SV=4	9
503	14.95	14.95	43.61	43.61	34.36	Q9UIJ7	GTP:AMP phosphotransferase AK3, mitochondrial OS=Homo sapiens GN=AK3 PE=1 SV=4	8
504	14.92	16.14	38.39	29.03	21.91	Q9H4M9	EH domain-containing protein 1 OS=Homo sapiens GN=EHD1 PE=1 SV=2	8
505	14.89	14.89	55.38	55.38	55.38	Q9ULZ3	Apoptosis-associated speck-like protein containing a CARD OS=Homo sapiens GN=PYCARD PE=1 SV=2	9
506	14.69	14.69	15.9	14.95	11.03	P11216	Glycogen phosphorylase, brain form OS=Homo sapiens GN=PYGB PE=1 SV=5	7
507	14.68	14.68	19.03	19.03	14.19	Q9NQW7-2	Isoform 2 of Xaa-Pro aminopeptidase 1 OS=Homo sapiens GN=XPNPEP1	8
508	14.64	14.64	22.63	17.52	15.33	O43776	Asparagine--tRNA ligase, cytoplasmic OS=Homo sapiens GN=NARS PE=1 SV=1	7
509	14.61	14.61	36.31	34.89	26.98	P00390-3	Isoform 2 of Glutathione reductase, mitochondrial OS=Homo sapiens GN=GSR	7
510	14.54	16.61	18.2	9.098	9.098	Q9UM54-5	Isoform 5 of Unconventional myosin-VI OS=Homo sapiens GN=MYO6	10
511	14.54	14.54	9.597	7.163	6.788	O75643	U5 small nuclear ribonucleoprotein 200 kDa helicase OS=Homo sapiens GN=SNRNP200 PE=1 SV=2	11
512	14.42	14.42	55.24	39.52	39.52	Q96IU4	Alpha/beta hydrolase domain-containing protein 14B OS=Homo sapiens GN=ABHD14B PE=1 SV=1	8
513	14.32	14.32	46.36	37.27	33.18	F6XZQ7	Glutathione S-transferase Mu 2 OS=Homo sapiens GN=GSTM2 PE=2 SV=1	7
514	14.31	14.31	11.69	7.899	6.793	Q99715-2	Isoform 2 of Collagen alpha-1(XII) chain OS=Homo sapiens GN=COL12A1	10
515	14.29	14.29	16.64	15.73	12.98	Q16853	Membrane primary amine oxidase OS=Homo sapiens GN=AOC3 PE=1 SV=3	8
516	14.25	15.68	22.84	15.06	14.05	Q9Y4W6	AFG3-like protein 2 OS=Homo sapiens GN=AFG3L2 PE=1 SV=2	8
517	14.21	14.22	14.81	13.26	11.52	O94855-2	Isoform 2 of Protein transport protein Sec24D OS=Homo sapiens GN=SEC24D	9
518	14.19	14.19	12.34	10.11	9.392	Q92900-2	Isoform 2 of Regulator of nonsense transcripts 1 OS=Homo sapiens GN=UPF1	8
519	14.17	14.17	34.19	28.43	28.43	Q8WWA0	Intelectin-1 OS=Homo sapiens GN=ITLN1 PE=1 SV=1	9
520	14.16	14.17	29.97	29.97	29.97	P62140	Serine/threonine-protein phosphatase PP1-beta catalytic subunit OS=Homo sapiens GN=PPP1CB PE=1 SV=3	9
521	14.16	14.16	36.71	33.22	33.22	P52907	F-actin-capping protein subunit alpha-1 OS=Homo sapiens GN=CAPZA1 PE=1 SV=3	8
522	14.13	14.13	14.48	13.25	13.25	P13798	Acylamino-acid-releasing enzyme OS=Homo sapiens GN=APEH PE=1 SV=4	8
523	14.12	14.12	25.9	16.72	12.46	F8W904	Exportin-2 OS=Homo sapiens GN=CSE1L PE=2 SV=1	8
524	14.11	14.11	62.87	62.87	58.68	O60844	Zymogen granule membrane protein 16 OS=Homo sapiens GN=ZG16 PE=1 SV=1	10
525	14.1	14.1	43.16	43.16	43.16	P25787	Proteasome subunit alpha type-2 OS=Homo sapiens GN=PSMA2 PE=1 SV=2	7
526	14.09	14.09	35.86	35.86	35.86	P39019	40S ribosomal protein S19 OS=Homo sapiens GN=RPS19 PE=1 SV=2	8
527	14.08	14.08	16.9	13.21	13.21	P34932	Heat shock 70 kDa protein 4 OS=Homo sapiens GN=HSPA4 PE=1 SV=4	8
528	14.08	14.08	34.34	25	25	P29966	Myristoylated alanine-rich C-kinase substrate OS=Homo sapiens GN=MARCKS PE=1 SV=4	8
529	14.08	14.08	29.44	27.34	26.4	O75356	Ectonucleoside triphosphate diphosphohydrolase 5 OS=Homo sapiens GN=ENTPD5 PE=1 SV=1	8
530	14.07	14.07	36.23	33.33	26.09	Q9BUP3-3	Isoform 3 of Oxidoreductase HTATIP2 OS=Homo sapiens GN=HTATIP2	7
531	14.07	14.07	29.85	29.85	29.85	Q5VXV2	Protein SET OS=Homo sapiens GN=SET PE=2 SV=2	8
532	14.06	14.06	16.2	12.32	12.32	Q1KMD3	Heterogeneous nuclear ribonucleoprotein U-like protein 2 OS=Homo sapiens GN=HNRNPUL2 PE=1 SV=1	7
533	14.05	14.05	44.7	35.23	35.23	O75489	NADH dehydrogenase [ubiquinone] iron-sulfur protein 3, mitochondrial OS=Homo sapiens GN=NDUFS3 PE=1 SV=1	8
534	14.05	14.05	32.3	24.44	24.44	Q12907	Vesicular integral-membrane protein VIP36 OS=Homo sapiens GN=LMAN2 PE=1 SV=1	7
535	14.02	14.02	31.73	31.73	31.73	Q9UQ80	Proliferation-associated protein 2G4 OS=Homo sapiens GN=PA2G4 PE=1 SV=3	9
536	14.01	14.01	27.52	24.92	19.71	Q16881-6	Isoform 6 of Thioredoxin reductase 1, cytoplasmic OS=Homo sapiens GN=TXNRD1	9
537	14.01	14.01	35.04	34.25	31.1	P01903	HLA class II histocompatibility antigen, DR alpha chain OS=Homo sapiens GN=HLA-DRA PE=1 SV=1	10
538	14.01	14.01	67.72	55.56	50.26	Q5JR08	Rho-related GTP-binding protein RhoC (Fragment) OS=Homo sapiens GN=RHOC PE=2 SV=1	8
539	14	40.99	58.13	52.27	52.27	P00325	Alcohol dehydrogenase 1B OS=Homo sapiens GN=ADH1B PE=1 SV=2	30
540	14	16.5	29.11	20.04	20.04	P16662	UDP-glucuronosyltransferase 2B7 OS=Homo sapiens GN=UGT2B7 PE=1 SV=1	9
541	14	16	19.05	14.99	14.99	Q9UHD8-7	Isoform 7 of Septin-9 OS=Homo sapiens GN=SEPT9	8
542	14	14	25.84	12.92	12.92	Q96HC4	PDZ and LIM domain protein 5 OS=Homo sapiens GN=PDLIM5 PE=1 SV=5	7
543	14	14	48.68	38.82	38.82	P62269	40S ribosomal protein S18 OS=Homo sapiens GN=RPS18 PE=1 SV=3	8
544	14	14	46.67	43.86	35.44	P42126-2	Isoform 2 of Enoyl-CoA delta isomerase 1, mitochondrial OS=Homo sapiens GN=ECI1	7
545	14	14	38.15	28.92	28.92	P51148-2	Isoform 2 of Ras-related protein Rab-5C OS=Homo sapiens GN=RAB5C	7
546	14	14	34.42	29.77	26.51	P09429	High mobility group protein B1 OS=Homo sapiens GN=HMGB1 PE=1 SV=3	7
547	14	14	39.82	36.17	36.17	Q15417	Calponin-3 OS=Homo sapiens GN=CNN3 PE=1 SV=1	7
548	14	14	50.23	50.23	50.23	P61106	Ras-related protein Rab-14 OS=Homo sapiens GN=RAB14 PE=1 SV=4	7
549	13.95	13.95	28.57	26.47	24.58	P61619	Protein transport protein Sec61 subunit alpha isoform 1 OS=Homo sapiens GN=SEC61A1 PE=1 SV=2	9
550	13.93	13.93	8.596	7.736	7.049	P16144-4	Isoform Beta-4D of Integrin beta-4 OS=Homo sapiens GN=ITGB4	9
551	13.86	13.86	17.78	14.75	11.73	Q15459	Splicing factor 3A subunit 1 OS=Homo sapiens GN=SF3A1 PE=1 SV=1	7
552	13.81	13.81	27.55	18.49	17.74	O43865	Putative adenosylhomocysteinase 2 OS=Homo sapiens GN=AHCYL1 PE=1 SV=2	8
553	13.75	13.75	57.21	56.31	52.7	P04179	Superoxide dismutase [Mn], mitochondrial OS=Homo sapiens GN=SOD2 PE=1 SV=2	10
554	13.72	13.72	42.16	41.67	38.24	P61313	60S ribosomal protein L15 OS=Homo sapiens GN=RPL15 PE=1 SV=2	9
555	13.71	13.71	39.26	32.89	32.89	P36542	ATP synthase subunit gamma, mitochondrial OS=Homo sapiens GN=ATP5C1 PE=1 SV=1	8
556	13.7	13.7	30.5	24.93	24.93	P11177-2	Isoform 2 of Pyruvate dehydrogenase E1 component subunit beta, mitochondrial OS=Homo sapiens GN=PDHB	7
557	13.64	13.64	22.65	16.76	16.76	P31948	Stress-induced-phosphoprotein 1 OS=Homo sapiens GN=STIP1 PE=1 SV=1	8
558	13.64	13.64	38.4	36.12	32.32	P62701	40S ribosomal protein S4, X isoform OS=Homo sapiens GN=RPS4X PE=1 SV=2	8
559	13.6	13.6	29.12	22.46	22.46	Q06520	Bile salt sulfotransferase OS=Homo sapiens GN=SULT2A1 PE=1 SV=3	7
560	13.59	13.59	43.9	43.9	40.49	P04792	Heat shock protein beta-1 OS=Homo sapiens GN=HSPB1 PE=1 SV=2	7
561	13.58	13.58	59.33	50	50	P20674	Cytochrome c oxidase subunit 5A, mitochondrial OS=Homo sapiens GN=COX5A PE=1 SV=2	8
562	13.47	16.04	29.03	17.82	16.59	F5H897	Heat shock protein 75 kDa, mitochondrial OS=Homo sapiens GN=TRAP1 PE=2 SV=1	10
563	13.46	13.46	24.18	18.02	16.26	P49821-2	Isoform 2 of NADH dehydrogenase [ubiquinone] flavoprotein 1, mitochondrial OS=Homo sapiens GN=NDUFV1	7
564	13.42	13.42	15.39	11.39	10.55	O43747-2	Isoform 2 of AP-1 complex subunit gamma-1 OS=Homo sapiens GN=AP1G1	7
565	13.39	13.39	27.74	22.16	16.17	P14868	Aspartate--tRNA ligase, cytoplasmic OS=Homo sapiens GN=DARS PE=1 SV=2	7
566	13.38	13.38	25.13	15.19	12.37	P46459	Vesicle-fusing ATPase OS=Homo sapiens GN=NSF PE=1 SV=3	7
567	13.38	13.38	16.34	16.34	13.8	P00450	Ceruloplasmin OS=Homo sapiens GN=CP PE=1 SV=1	9
568	13.37	13.37	19.06	19.06	19.06	O75907	Diacylglycerol O-acyltransferase 1 OS=Homo sapiens GN=DGAT1 PE=1 SV=2	7
569	13.35	13.35	27.51	22.73	20.1	Q6YN16	Hydroxysteroid dehydrogenase-like protein 2 OS=Homo sapiens GN=HSDL2 PE=1 SV=1	7
570	13.32	13.32	55.09	43.52	43.06	P62826	GTP-binding nuclear protein Ran OS=Homo sapiens GN=RAN PE=1 SV=3	10
571	13.24	13.24	19.01	16.62	13.94	P48147	Prolyl endopeptidase OS=Homo sapiens GN=PREP PE=1 SV=2	8
572	13.2	13.2	19.33	14.46	14.46	E9PRI4	Ribosomal protein S6 kinase OS=Homo sapiens GN=RPS6KA1 PE=2 SV=1	8
573	13.2	13.2	27.64	23.42	21.73	P48637	Glutathione synthetase OS=Homo sapiens GN=GSS PE=1 SV=1	8
574	13.2	13.2	26.92	26.92	26.92	P51884	Lumican OS=Homo sapiens GN=LUM PE=1 SV=2	8
575	13.18	13.18	72.19	64.17	64.17	H0Y7A7	Calmodulin (Fragment) OS=Homo sapiens GN=CALM2 PE=2 SV=1	13
576	13.16	38.22	75.25	73.56	72.54	P50225	Sulfotransferase 1A1 OS=Homo sapiens GN=SULT1A1 PE=1 SV=3	28
577	13.14	13.14	47.32	40.69	35.96	P63244	Guanine nucleotide-binding protein subunit beta-2-like 1 OS=Homo sapiens GN=GNB2L1 PE=1 SV=3	10
578	13.08	13.08	20.59	19.28	17.81	Q93052	Lipoma-preferred partner OS=Homo sapiens GN=LPP PE=1 SV=1	8
579	13.05	13.06	38.3	35.38	34.21	Q15165-3	Isoform 3 of Serum paraoxonase/arylesterase 2 OS=Homo sapiens GN=PON2	9
580	13.05	13.05	11.55	11.55	11.55	Q9H3R2	Mucin-13 OS=Homo sapiens GN=MUC13 PE=1 SV=2	8
581	13.04	13.04	10.38	7.481	6.718	Q9BYE9	Cadherin-related family member 2 OS=Homo sapiens GN=CDHR2 PE=1 SV=2	7
582	13.03	13.03	31.39	28.1	25.18	P47985	Cytochrome b-c1 complex subunit Rieske, mitochondrial OS=Homo sapiens GN=UQCRFS1 PE=1 SV=2	7
583	13.01	13.01	59.41	59.41	48.51	P02655	Apolipoprotein C-II OS=Homo sapiens GN=APOC2 PE=1 SV=1	7
584	12.98	12.98	9.961	7.294	6.118	E9PMS6	LIM domain only protein 7 OS=Homo sapiens GN=LMO7 PE=2 SV=1	7
585	12.98	12.98	15.28	12.9	12.9	Q9NSD9	Phenylalanine--tRNA ligase beta subunit OS=Homo sapiens GN=FARSB PE=1 SV=3	7
586	12.96	20.9	70.49	53.28	41.8	P31946-2	Isoform Short of 14-3-3 protein beta/alpha OS=Homo sapiens GN=YWHAB	16
587	12.93	12.93	40.09	21.6	21.6	P31943	Heterogeneous nuclear ribonucleoprotein H OS=Homo sapiens GN=HNRNPH1 PE=1 SV=4	10
588	12.86	12.86	51.48	46.15	46.15	Q04760-2	Isoform 2 of Lactoylglutathione lyase OS=Homo sapiens GN=GLO1	8
589	12.83	12.83	12.33	9.763	9.763	P09874	Poly [ADP-ribose] polymerase 1 OS=Homo sapiens GN=PARP1 PE=1 SV=4	7
590	12.81	12.81	36.75	36.75	34.5	Q92734	Protein TFG OS=Homo sapiens GN=TFG PE=1 SV=2	11
591	12.79	12.79	21.74	16.46	15.84	Q96AE4	Far upstream element-binding protein 1 OS=Homo sapiens GN=FUBP1 PE=1 SV=3	9
592	12.79	12.79	19.19	19.19	19.19	P04217	Alpha-1B-glycoprotein OS=Homo sapiens GN=A1BG PE=1 SV=4	7
593	12.77	12.77	33.58	28.22	22.63	Q13510-2	Isoform 2 of Acid ceramidase OS=Homo sapiens GN=ASAH1	6
594	12.73	12.73	30.33	30.33	30.33	Q8NBQ5	Estradiol 17-beta-dehydrogenase 11 OS=Homo sapiens GN=HSD17B11 PE=1 SV=3	7
595	12.69	12.69	36.68	34.06	25.98	Q6NUK1-2	Isoform 2 of Calcium-binding mitochondrial carrier protein SCaMC-1 OS=Homo sapiens GN=SLC25A24	9
596	12.6	12.6	15.79	12.83	11.51	O94826	Mitochondrial import receptor subunit TOM70 OS=Homo sapiens GN=TOMM70A PE=1 SV=1	6
597	12.59	12.59	37.99	37.99	35.06	O14579	Coatomer subunit epsilon OS=Homo sapiens GN=COPE PE=1 SV=3	6
598	12.57	12.57	32.65	29.02	25.17	Q9P2R7-2	Isoform 2 of Succinyl-CoA ligase [ADP-forming] subunit beta, mitochondrial OS=Homo sapiens GN=SUCLA2	8
599	12.57	12.57	30.07	21.03	21.03	P54727	UV excision repair protein RAD23 homolog B OS=Homo sapiens GN=RAD23B PE=1 SV=1	7
600	12.51	12.51	36.03	36.03	26.84	P47756-2	Isoform 2 of F-actin-capping protein subunit beta OS=Homo sapiens GN=CAPZB	7
601	12.5	12.5	30.02	21.99	18.68	Q9Y6Q5	AP-1 complex subunit mu-2 OS=Homo sapiens GN=AP1M2 PE=1 SV=4	7
602	12.48	12.48	48.91	42.39	42.39	P62834	Ras-related protein Rap-1A OS=Homo sapiens GN=RAP1A PE=1 SV=1	7
603	12.46	12.46	25.56	25.56	21.34	Q13561-3	Isoform 3 of Dynactin subunit 2 OS=Homo sapiens GN=DCTN2	7
604	12.46	12.46	26.21	26.21	20.7	P42167	Lamina-associated polypeptide 2, isoforms beta/gamma OS=Homo sapiens GN=TMPO PE=1 SV=2	7
605	12.45	12.45	36.93	24.84	22.22	P07910	Heterogeneous nuclear ribonucleoproteins C1/C2 OS=Homo sapiens GN=HNRNPC PE=1 SV=4	8
606	12.44	12.44	19.35	13.82	9.495	O60716-21	Isoform 3A of Catenin delta-1 OS=Homo sapiens GN=CTNND1	8
607	12.38	12.38	39.07	35.13	22.58	P54709	Sodium/potassium-transporting ATPase subunit beta-3 OS=Homo sapiens GN=ATP1B3 PE=1 SV=1	6
608	12.38	12.38	44.33	43.97	43.97	P10768	S-formylglutathione hydrolase OS=Homo sapiens GN=ESD PE=1 SV=2	9
609	12.37	12.37	24.48	24.48	18.48	Q96CW1-2	Isoform 2 of AP-2 complex subunit mu OS=Homo sapiens GN=AP2M1	7
610	12.35	14.47	37.07	29.59	29.59	P45880	Voltage-dependent anion-selective channel protein 2 OS=Homo sapiens GN=VDAC2 PE=1 SV=2	10
611	12.3	14.39	42.24	27.12	20.08	P34897-3	Isoform 3 of Serine hydroxymethyltransferase, mitochondrial OS=Homo sapiens GN=SHMT2	7
612	12.28	12.28	31.53	24.32	21.85	O75351	Vacuolar protein sorting-associated protein 4B OS=Homo sapiens GN=VPS4B PE=1 SV=2	6
613	12.25	12.25	17.59	15.97	10.96	O95202	LETM1 and EF-hand domain-containing protein 1, mitochondrial OS=Homo sapiens GN=LETM1 PE=1 SV=1	6
614	12.21	12.21	16.54	14.68	14.68	P16278-3	Isoform 3 of Beta-galactosidase OS=Homo sapiens GN=GLB1	7
615	12.19	12.19	18.4	14.25	10.93	P26639	Threonine--tRNA ligase, cytoplasmic OS=Homo sapiens GN=TARS PE=1 SV=3	7
616	12.19	12.19	34.37	28.73	26.2	O95299	NADH dehydrogenase [ubiquinone] 1 alpha subcomplex subunit 10, mitochondrial OS=Homo sapiens GN=NDUFA10 PE=1 SV=1	6
617	12.18	14.3	18.11	16.54	16.54	P51648-2	Isoform 2 of Fatty aldehyde dehydrogenase OS=Homo sapiens GN=ALDH3A2	8
618	12.17	12.17	45.87	38.28	27.72	Q9Y6C9	Mitochondrial carrier homolog 2 OS=Homo sapiens GN=MTCH2 PE=1 SV=1	6
619	12.17	12.17	33.88	33.88	31.02	Q9BUT1	3-hydroxybutyrate dehydrogenase type 2 OS=Homo sapiens GN=BDH2 PE=1 SV=2	8
620	12.13	12.13	34.6	28.91	25.12	P26373	60S ribosomal protein L13 OS=Homo sapiens GN=RPL13 PE=1 SV=4	6
621	12.12	12.12	23.3	23.3	20.35	P07858	Cathepsin B OS=Homo sapiens GN=CTSB PE=1 SV=3	9
622	12.1	12.1	24.95	21.16	18.08	Q5SSJ5	Heterochromatin protein 1-binding protein 3 OS=Homo sapiens GN=HP1BP3 PE=1 SV=1	7
623	12.09	12.09	43.42	43.42	43.42	P61088	Ubiquitin-conjugating enzyme E2 N OS=Homo sapiens GN=UBE2N PE=1 SV=1	7
624	12.06	12.06	55.05	55.05	52.53	Q9Y6B6	GTP-binding protein SAR1b OS=Homo sapiens GN=SAR1B PE=1 SV=1	11
625	12.05	12.05	20	10.78	7.904	P45974-2	Isoform Short of Ubiquitin carboxyl-terminal hydrolase 5 OS=Homo sapiens GN=USP5	6
626	12.05	12.05	36.28	29.65	27.13	Q15435-2	Isoform 2 of Protein phosphatase 1 regulatory subunit 7 OS=Homo sapiens GN=PPP1R7	6
627	12.05	12.05	19.22	14.61	11.77	P41250	Glycine--tRNA ligase OS=Homo sapiens GN=GARS PE=1 SV=3	6
628	12.05	12.05	57.63	57.63	50.85	P30046	D-dopachrome decarboxylase OS=Homo sapiens GN=DDT PE=1 SV=3	6
629	12.04	12.04	48.15	38.15	28.15	P09093	Chymotrypsin-like elastase family member 3A OS=Homo sapiens GN=CELA3A PE=1 SV=3	9
630	12.04	12.04	41.92	41.92	37.37	Q969X5-2	Isoform 2 of Endoplasmic reticulum-Golgi intermediate compartment protein 1 OS=Homo sapiens GN=ERGIC1	6
631	12.02	12.02	27.5	27.5	27.5	Q96C19	EF-hand domain-containing protein D2 OS=Homo sapiens GN=EFHD2 PE=1 SV=1	8
632	12.02	12.02	42.72	42.72	42.72	P30043	Flavin reductase (NADPH) OS=Homo sapiens GN=BLVRB PE=1 SV=3	8
633	12.01	12.01	13.96	7.549	7.224	E9PGR2	Cyclin-G-associated kinase OS=Homo sapiens GN=GAK PE=2 SV=1	6
634	12.01	12.01	32.47	27.3	21.55	Q14376	UDP-glucose 4-epimerase OS=Homo sapiens GN=GALE PE=1 SV=2	6
635	12.01	12.01	26.8	25.27	25.27	Q02790	Peptidyl-prolyl cis-trans isomerase FKBP4 OS=Homo sapiens GN=FKBP4 PE=1 SV=3	8
636	12.01	12.01	31.97	21.58	21.58	P04899-4	Isoform sGi2 of Guanine nucleotide-binding protein G(i) subunit alpha-2 OS=Homo sapiens GN=GNAI2	6
637	12.01	12.01	31.86	31.86	31.37	P52565	Rho GDP-dissociation inhibitor 1 OS=Homo sapiens GN=ARHGDIA PE=1 SV=3	6
638	12.01	12.01	26.67	25.08	25.08	P05198	Eukaryotic translation initiation factor 2 subunit 1 OS=Homo sapiens GN=EIF2S1 PE=1 SV=3	6
639	12.01	12.01	47.26	41.78	41.78	P62249	40S ribosomal protein S16 OS=Homo sapiens GN=RPS16 PE=1 SV=2	7
640	12.01	12.01	40.19	40.19	40.19	P28065-2	Isoform LMP2.S of Proteasome subunit beta type-9 OS=Homo sapiens GN=PSMB9	6
641	12	15.07	34.25	33.42	30.41	P01891	HLA class I histocompatibility antigen, A-68 alpha chain OS=Homo sapiens GN=HLA-A PE=1 SV=4	9
642	12	14	34.49	34.15	34.15	Q14103-4	Isoform 4 of Heterogeneous nuclear ribonucleoprotein D0 OS=Homo sapiens GN=HNRNPD	8
643	12	12	60.42	48.44	48.44	P32969	60S ribosomal protein L9 OS=Homo sapiens GN=RPL9 PE=1 SV=1	7
644	12	12	22.13	18.22	18.22	P31146	Coronin-1A OS=Homo sapiens GN=CORO1A PE=1 SV=4	9
645	12	12	36.02	27.97	27.97	P30040	Endoplasmic reticulum resident protein 29 OS=Homo sapiens GN=ERP29 PE=1 SV=4	7
646	12	12	35.83	29.92	29.92	O95571	Protein ETHE1, mitochondrial OS=Homo sapiens GN=ETHE1 PE=1 SV=2	7
647	12	12	22.68	20.49	20.49	P43034	Platelet-activating factor acetylhydrolase IB subunit alpha OS=Homo sapiens GN=PAFAH1B1 PE=1 SV=2	6
648	12	12	33.03	33.03	30.73	P00492	Hypoxanthine-guanine phosphoribosyltransferase OS=Homo sapiens GN=HPRT1 PE=1 SV=2	6
649	12	12	30.88	27.21	27.21	F2Z2Y4	Pyridoxal kinase OS=Homo sapiens GN=PDXK PE=2 SV=1	6
650	11.92	14	17.96	14.4	14.4	O00571-2	Isoform 2 of ATP-dependent RNA helicase DDX3X OS=Homo sapiens GN=DDX3X	7
651	11.92	11.92	37.58	35.23	26.51	P50053-2	Isoform C of Ketohexokinase OS=Homo sapiens GN=KHK	6
652	11.88	11.88	29.52	26.6	23.4	Q9UNM6	26S proteasome non-ATPase regulatory subunit 13 OS=Homo sapiens GN=PSMD13 PE=1 SV=2	6
653	11.86	11.86	12.49	9.17	9.17	P12821-2	Isoform Somatic-2 of Angiotensin-converting enzyme OS=Homo sapiens GN=ACE	7
654	11.85	11.85	42.08	42.08	31.15	P30626-2	Isoform 2 of Sorcin OS=Homo sapiens GN=SRI	6
655	11.81	11.81	29.32	25.94	25.94	P62424	60S ribosomal protein L7a OS=Homo sapiens GN=RPL7A PE=1 SV=2	7
656	11.8	11.8	10.97	7.856	7.856	Q5JPE7-2	Isoform 2 of Nodal modulator 2 OS=Homo sapiens GN=NOMO2	7
657	11.8	11.8	41.67	39.39	35.61	P28070	Proteasome subunit beta type-4 OS=Homo sapiens GN=PSMB4 PE=1 SV=4	6
658	11.77	11.77	21.03	14.25	12.21	Q9NY33	Dipeptidyl peptidase 3 OS=Homo sapiens GN=DPP3 PE=1 SV=2	6
659	11.74	11.74	8.202	6.404	6.404	Q92973-2	Isoform 2 of Transportin-1 OS=Homo sapiens GN=TNPO1	7
660	11.72	11.72	63.16	63.16	51.75	P05386	60S acidic ribosomal protein P1 OS=Homo sapiens GN=RPLP1 PE=1 SV=1	8
661	11.7	11.7	18.62	11.81	9.574	F6SBX2	Isoleucine--tRNA ligase, mitochondrial OS=Homo sapiens GN=IARS2 PE=2 SV=1	8
662	11.68	11.68	51.46	46.6	46.6	O75964	ATP synthase subunit g, mitochondrial OS=Homo sapiens GN=ATP5L PE=1 SV=3	7
663	11.66	11.66	16.48	10.56	10.56	Q15046-2	Isoform Mitochondrial of Lysine--tRNA ligase OS=Homo sapiens GN=KARS	6
664	11.64	11.64	16.73	13.81	9.469	F5H698	Leucine--tRNA ligase, cytoplasmic OS=Homo sapiens GN=LARS PE=2 SV=1	7
665	11.63	11.63	20.41	18.81	18.58	Q16181-2	Isoform 2 of Septin-7 OS=Homo sapiens GN=SEPT7	6
666	11.57	11.57	12.3	10.49	10.49	K7EJE8	Lon protease homolog OS=Homo sapiens GN=LONP1 PE=3 SV=1	6
667	11.56	11.56	40.3	30.35	26.37	P49721	Proteasome subunit beta type-2 OS=Homo sapiens GN=PSMB2 PE=1 SV=1	6
668	11.55	11.56	17.32	17.32	14.72	Q04609-6	Isoform PSMA' of Glutamate carboxypeptidase 2 OS=Homo sapiens GN=FOLH1	6
669	11.54	11.54	13.63	11.94	11.33	Q03519-2	Isoform 2 of Antigen peptide transporter 2 OS=Homo sapiens GN=TAP2	6
670	11.48	11.48	30.31	24.87	18.13	Q6NVY1	3-hydroxyisobutyryl-CoA hydrolase, mitochondrial OS=Homo sapiens GN=HIBCH PE=1 SV=2	7
671	11.45	11.7	29.26	24.22	15.59	P15086	Carboxypeptidase B OS=Homo sapiens GN=CPB1 PE=1 SV=4	8
672	11.45	11.45	10.32	9.383	9.383	Q16819	Meprin A subunit alpha OS=Homo sapiens GN=MEP1A PE=1 SV=2	6
673	11.44	11.44	9.601	8.365	7.985	A0AVT1	Ubiquitin-like modifier-activating enzyme 6 OS=Homo sapiens GN=UBA6 PE=1 SV=1	6
674	11.44	11.44	42.7	42.7	42.7	O75531	Barrier-to-autointegration factor OS=Homo sapiens GN=BANF1 PE=1 SV=1	6
675	11.43	11.43	19.22	14.81	14.81	Q15124	Phosphoglucomutase-like protein 5 OS=Homo sapiens GN=PGM5 PE=1 SV=2	6
676	11.41	11.41	34.55	34.55	32.23	Q9Y619	Mitochondrial ornithine transporter 1 OS=Homo sapiens GN=SLC25A15 PE=1 SV=1	7
677	11.4	11.4	15.32	11.62	11.62	Q8TE67-3	Isoform 3 of Epidermal growth factor receptor kinase substrate 8-like protein 3 OS=Homo sapiens GN=EPS8L3	6
678	11.39	11.39	47.58	47.58	47.58	P00403	Cytochrome c oxidase subunit 2 OS=Homo sapiens GN=MT-CO2 PE=1 SV=1	12
679	11.38	11.39	53.25	53.25	53.25	P00441	Superoxide dismutase [Cu-Zn] OS=Homo sapiens GN=SOD1 PE=1 SV=2	6
680	11.36	11.36	40.72	29.38	29.38	P46781	40S ribosomal protein S9 OS=Homo sapiens GN=RPS9 PE=1 SV=3	7
681	11.36	11.36	66	66	63	P02652	Apolipoprotein A-II OS=Homo sapiens GN=APOA2 PE=1 SV=1	8
682	11.34	11.34	33.81	21.75	17.26	O00231-2	Isoform 2 of 26S proteasome non-ATPase regulatory subunit 11 OS=Homo sapiens GN=PSMD11	6
683	11.32	11.32	9.978	9.978	9.978	Q99460-2	Isoform 2 of 26S proteasome non-ATPase regulatory subunit 1 OS=Homo sapiens GN=PSMD1	8
684	11.29	11.29	10.75	8.14	8.14	P39060-2	Isoform 3 of Collagen alpha-1(XVIII) chain OS=Homo sapiens GN=COL18A1	6
685	11.24	11.24	20.35	16.67	14.73	Q9Y262-2	Isoform 2 of Eukaryotic translation initiation factor 3 subunit L OS=Homo sapiens GN=EIF3L	6
686	11.22	11.22	21.21	17.8	15.72	P54577	Tyrosine--tRNA ligase, cytoplasmic OS=Homo sapiens GN=YARS PE=1 SV=4	8
687	11.16	11.16	31.78	31.78	31.78	P27635	60S ribosomal protein L10 OS=Homo sapiens GN=RPL10 PE=1 SV=4	8
688	11.14	11.14	22.86	21.02	16.17	P35998	26S protease regulatory subunit 7 OS=Homo sapiens GN=PSMC2 PE=1 SV=3	6
689	11.09	11.09	34.2	31.27	28.01	Q96AG4	Leucine-rich repeat-containing protein 59 OS=Homo sapiens GN=LRRC59 PE=1 SV=1	7
690	11.08	11.08	31.86	30.91	27.44	P05388	60S acidic ribosomal protein P0 OS=Homo sapiens GN=RPLP0 PE=1 SV=1	8
691	11.06	11.06	35.41	27.68	18.88	Q00013	55 kDa erythrocyte membrane protein OS=Homo sapiens GN=MPP1 PE=1 SV=2	7
692	11.05	11.05	27.86	27.86	21.73	P29992	Guanine nucleotide-binding protein subunit alpha-11 OS=Homo sapiens GN=GNA11 PE=1 SV=2	6
693	11.02	11.02	17	14.88	14.17	P43243	Matrin-3 OS=Homo sapiens GN=MATR3 PE=1 SV=2	7
694	11.02	11.02	15.25	13.66	13.66	Q9UHG3	Prenylcysteine oxidase 1 OS=Homo sapiens GN=PCYOX1 PE=1 SV=3	6
695	10.97	10.97	29.16	15.89	14.02	Q02252	Methylmalonate-semialdehyde dehydrogenase [acylating], mitochondrial OS=Homo sapiens GN=ALDH6A1 PE=1 SV=2	6
696	10.96	10.96	46.21	38.64	30.3	P12104	Fatty acid-binding protein, intestinal OS=Homo sapiens GN=FABP2 PE=1 SV=2	9
697	10.91	30.57	59.82	59.82	57.06	P01859	Ig gamma-2 chain C region OS=Homo sapiens GN=IGHG2 PE=1 SV=2	25
698	10.89	10.89	44.94	38.2	38.2	O15145	Actin-related protein 2/3 complex subunit 3 OS=Homo sapiens GN=ARPC3 PE=1 SV=3	6
699	10.8	10.8	17.1	13.05	13.05	P43155-3	Isoform 3 of Carnitine O-acetyltransferase OS=Homo sapiens GN=CRAT	6
700	10.73	10.73	16.79	12.67	10.9	Q8IVT2	Uncharacterized protein C19orf21 OS=Homo sapiens GN=C19orf21 PE=1 SV=1	7
701	10.72	10.72	47.84	31.89	29.24	O43772	Mitochondrial carnitine/acylcarnitine carrier protein OS=Homo sapiens GN=SLC25A20 PE=1 SV=1	7
702	10.72	10.72	16.45	11.88	8.616	P27487	Dipeptidyl peptidase 4 OS=Homo sapiens GN=DPP4 PE=1 SV=2	5
703	10.66	10.66	31.86	28.47	28.47	P54920	Alpha-soluble NSF attachment protein OS=Homo sapiens GN=NAPA PE=1 SV=3	6
704	10.65	10.65	26.95	23.7	20.78	O95861	3'(2'),5'-bisphosphate nucleotidase 1 OS=Homo sapiens GN=BPNT1 PE=1 SV=1	6
705	10.63	10.63	20.61	15.37	10.47	P32455	Interferon-induced guanylate-binding protein 1 OS=Homo sapiens GN=GBP1 PE=1 SV=2	5
706	10.6	13.45	40.96	37.64	37.64	Q13162	Peroxiredoxin-4 OS=Homo sapiens GN=PRDX4 PE=1 SV=1	10
707	10.6	10.6	25.06	17.65	17.65	P38159	RNA-binding motif protein, X chromosome OS=Homo sapiens GN=RBMX PE=1 SV=3	6
708	10.59	10.59	26.92	17.79	17.79	J3KQ32	Obg-like ATPase 1 OS=Homo sapiens GN=OLA1 PE=4 SV=1	6
709	10.56	10.56	16.12	14.69	14.69	P11712	Cytochrome P450 2C9 OS=Homo sapiens GN=CYP2C9 PE=1 SV=3	6
710	10.55	10.55	10.31	7.692	6.731	Q16706	Alpha-mannosidase 2 OS=Homo sapiens GN=MAN2A1 PE=1 SV=2	6
711	10.51	10.51	38.81	36.82	36.82	P02763	Alpha-1-acid glycoprotein 1 OS=Homo sapiens GN=ORM1 PE=1 SV=1	8
712	10.5	10.5	16.08	9.191	9.191	B1AQT2	Ankyrin-3 OS=Homo sapiens GN=ANK3 PE=2 SV=1	6
713	10.48	10.48	11.6	9.7	9.7	Q9Y6M7-4	Isoform 4 of Sodium bicarbonate cotransporter 3 OS=Homo sapiens GN=SLC4A7	6
714	10.47	10.47	24.63	17.62	14.01	Q15233	Non-POU domain-containing octamer-binding protein OS=Homo sapiens GN=NONO PE=1 SV=4	5
715	10.47	10.47	35.49	35.49	29.32	P67809	Nuclease-sensitive element-binding protein 1 OS=Homo sapiens GN=YBX1 PE=1 SV=3	5
716	10.44	10.45	22.37	22.37	22.37	P49755	Transmembrane emp24 domain-containing protein 10 OS=Homo sapiens GN=TMED10 PE=1 SV=2	8
717	10.44	10.44	13.04	9.812	8.871	Q13618-2	Isoform 2 of Cullin-3 OS=Homo sapiens GN=CUL3	5
718	10.41	10.41	28.76	21.77	21.77	O60547	GDP-mannose 4,6 dehydratase OS=Homo sapiens GN=GMDS PE=1 SV=1	7
719	10.4	10.4	27.64	25.48	23.32	Q9HDC9	Adipocyte plasma membrane-associated protein OS=Homo sapiens GN=APMAP PE=1 SV=2	6
720	10.4	10.4	20.81	18.18	18.18	P50454	Serpin H1 OS=Homo sapiens GN=SERPINH1 PE=1 SV=2	7
721	10.36	10.36	33.96	29.56	28.3	P27695	DNA-(apurinic or apyrimidinic site) lyase OS=Homo sapiens GN=APEX1 PE=1 SV=2	10
722	10.35	92.01	76.85	76.85	76.85	P68371	Tubulin beta-4B chain OS=Homo sapiens GN=TUBB4B PE=1 SV=1	81
723	10.35	10.35	23.23	21.78	18.69	Q13492-4	Isoform 4 of Phosphatidylinositol-binding clathrin assembly protein OS=Homo sapiens GN=PICALM	6
724	10.35	10.35	29.41	26.33	22.69	O00303	Eukaryotic translation initiation factor 3 subunit F OS=Homo sapiens GN=EIF3F PE=1 SV=1	6
725	10.26	14.01	18.57	15.47	15.47	P30837	Aldehyde dehydrogenase X, mitochondrial OS=Homo sapiens GN=ALDH1B1 PE=1 SV=3	7
726	10.22	10.22	13.43	13.43	11.73	Q9Y512	Sorting and assembly machinery component 50 homolog OS=Homo sapiens GN=SAMM50 PE=1 SV=3	5
727	10.2	10.2	28.66	20.3	20.3	Q969Z3	MOSC domain-containing protein 2, mitochondrial OS=Homo sapiens GN=MARC2 PE=1 SV=1	6
728	10.19	10.19	48.75	29.18	29.18	P29692	Elongation factor 1-delta OS=Homo sapiens GN=EEF1D PE=1 SV=5	6
729	10.16	10.16	17.36	12.91	9.091	P49588	Alanine--tRNA ligase, cytoplasmic OS=Homo sapiens GN=AARS PE=1 SV=2	6
730	10.16	10.16	14.51	8.025	8.025	B4E0R6	Importin-5 OS=Homo sapiens GN=IPO5 PE=2 SV=1	6
731	10.15	10.15	11.29	8.614	8.614	P22102	Trifunctional purine biosynthetic protein adenosine-3 OS=Homo sapiens GN=GART PE=1 SV=1	7
732	10.15	10.15	21.44	19.75	19.75	P26368-2	Isoform 2 of Splicing factor U2AF 65 kDa subunit OS=Homo sapiens GN=U2AF2	6
733	10.15	10.15	28.03	28.03	21.11	O43396	Thioredoxin-like protein 1 OS=Homo sapiens GN=TXNL1 PE=1 SV=3	5
734	10.14	19.24	51.7	38.08	35.29	P52895	Aldo-keto reductase family 1 member C2 OS=Homo sapiens GN=AKR1C2 PE=1 SV=3	11
735	10.12	16.04	40.73	40.73	40.73	P31947	14-3-3 protein sigma OS=Homo sapiens GN=SFN PE=1 SV=1	13
736	10.1	10.1	28.25	24.37	24.37	Q07960	Rho GTPase-activating protein 1 OS=Homo sapiens GN=ARHGAP1 PE=1 SV=1	7
737	10.07	10.07	32.46	32.46	26.7	P60953	Cell division control protein 42 homolog OS=Homo sapiens GN=CDC42 PE=1 SV=2	5
738	10.06	10.06	10.36	10.36	9.436	E7EP00	Protein transport protein Sec24C OS=Homo sapiens GN=SEC24C PE=2 SV=2	6
739	10.06	10.06	13.97	13.97	13.97	P17096-3	Isoform HMG-R of High mobility group protein HMG-I/HMG-Y OS=Homo sapiens GN=HMGA1	5
740	10.03	10.04	24.87	19.63	18.59	Q9BUB1	PRKAR2A protein OS=Homo sapiens GN=PRKAR2A PE=2 SV=1	5
741	10.03	10.03	40.49	33.8	31.34	Q9BPW8	Protein NipSnap homolog 1 OS=Homo sapiens GN=NIPSNAP1 PE=1 SV=1	5
742	10.03	10.03	42.86	42.86	42.86	P10599	Thioredoxin OS=Homo sapiens GN=TXN PE=1 SV=3	5
743	10.02	10.02	20.83	20.83	16.67	Q12904-2	Isoform 2 of Aminoacyl tRNA synthase complex-interacting multifunctional protein 1 OS=Homo sapiens GN=AIMP1	5
744	10.01	10.01	18.38	12.46	12.46	Q8WVM8	Sec1 family domain-containing protein 1 OS=Homo sapiens GN=SCFD1 PE=1 SV=4	5
745	10.01	10.01	49.76	46.34	39.51	P49720	Proteasome subunit beta type-3 OS=Homo sapiens GN=PSMB3 PE=1 SV=2	7
746	10.01	10.01	58.21	49.25	49.25	P00167	Cytochrome b5 OS=Homo sapiens GN=CYB5A PE=1 SV=2	6
747	10.01	10.01	15.61	12.29	10.13	Q07065	Cytoskeleton-associated protein 4 OS=Homo sapiens GN=CKAP4 PE=1 SV=2	5
748	10.01	10.01	33.18	30.04	30.04	O15173	Membrane-associated progesterone receptor component 2 OS=Homo sapiens GN=PGRMC2 PE=1 SV=1	6
749	10.01	10.01	20.05	18.41	18.41	Q8NBX0	Saccharopine dehydrogenase-like oxidoreductase OS=Homo sapiens GN=SCCPDH PE=1 SV=1	6
750	10	10.02	22.32	22.32	17.77	P17980	26S protease regulatory subunit 6A OS=Homo sapiens GN=PSMC3 PE=1 SV=3	6
751	10	10	41.29	31.46	31.46	Q9UJZ1	Stomatin-like protein 2, mitochondrial OS=Homo sapiens GN=STOML2 PE=1 SV=1	5
752	10	10	30.79	18.29	18.29	Q9UBQ7	Glyoxylate reductase/hydroxypyruvate reductase OS=Homo sapiens GN=GRHPR PE=1 SV=1	5
753	10	10	13.32	9.72	9.72	Q96RP9	Elongation factor G, mitochondrial OS=Homo sapiens GN=GFM1 PE=1 SV=2	5
754	10	10	30.77	27.56	24.36	Q53GQ0	Estradiol 17-beta-dehydrogenase 12 OS=Homo sapiens GN=HSD17B12 PE=1 SV=2	5
755	10	10	21.94	14.53	14.53	Q8N335	Glycerol-3-phosphate dehydrogenase 1-like protein OS=Homo sapiens GN=GPD1L PE=1 SV=1	5
756	10	10	45.95	45.95	42.34	P14927	Cytochrome b-c1 complex subunit 7 OS=Homo sapiens GN=UQCRB PE=1 SV=2	6
757	10	10	7.038	5.759	5.759	O00203	AP-3 complex subunit beta-1 OS=Homo sapiens GN=AP3B1 PE=1 SV=3	5
758	10	10	13.5	11.9	11.9	Q9HCC0	Methylcrotonoyl-CoA carboxylase beta chain, mitochondrial OS=Homo sapiens GN=MCCC2 PE=1 SV=1	5
759	10	10	15.43	15.43	15.43	Q9BV23	Monoacylglycerol lipase ABHD6 OS=Homo sapiens GN=ABHD6 PE=2 SV=1	5
760	10	10	58.43	37.35	37.35	Q5VV89	Microsomal glutathione S-transferase 3 OS=Homo sapiens GN=MGST3 PE=2 SV=1	6
761	10	10	13.65	12.87	12.87	Q2TAY7	WD40 repeat-containing protein SMU1 OS=Homo sapiens GN=SMU1 PE=1 SV=2	5
762	10	10	36.42	36.42	36.42	P62263	40S ribosomal protein S14 OS=Homo sapiens GN=RPS14 PE=1 SV=3	5
763	10	10	38	33	33	P61086	Ubiquitin-conjugating enzyme E2 K OS=Homo sapiens GN=UBE2K PE=1 SV=3	6
764	10	10	38.68	31.13	31.13	P61019	Ras-related protein Rab-2A OS=Homo sapiens GN=RAB2A PE=1 SV=1	5
765	10	10	25.81	22.18	22.18	P25788-2	Isoform 2 of Proteasome subunit alpha type-3 OS=Homo sapiens GN=PSMA3	5
766	10	10	27.82	24.44	24.44	P15428	15-hydroxyprostaglandin dehydrogenase [NAD(+)] OS=Homo sapiens GN=HPGD PE=1 SV=1	5
767	10	10	13.92	13.92	13.92	Q9UMX0	Ubiquilin-1 OS=Homo sapiens GN=UBQLN1 PE=1 SV=2	5
768	10	10	15.43	15.43	15.43	Q96IJ6-2	Isoform 2 of Mannose-1-phosphate guanyltransferase alpha OS=Homo sapiens GN=GMPPA	5
769	10	10	21.99	21.99	21.99	Q53FA7	Quinone oxidoreductase PIG3 OS=Homo sapiens GN=TP53I3 PE=1 SV=2	5
770	10	10	37.29	37.29	37.29	P62913-2	Isoform 2 of 60S ribosomal protein L11 OS=Homo sapiens GN=RPL11	5
771	10	10	28.96	28.96	28.96	P51911	Calponin-1 OS=Homo sapiens GN=CNN1 PE=1 SV=2	6
772	9.93	90.67	99.32	99.32	81.63	P02042	Hemoglobin subunit delta OS=Homo sapiens GN=HBD PE=1 SV=2	96
773	9.89	9.89	49.04	42.31	42.31	Q9HCY8	Protein S100-A14 OS=Homo sapiens GN=S100A14 PE=1 SV=1	5
774	9.87	9.87	38.06	27.68	27.68	P46926	Glucosamine-6-phosphate isomerase 1 OS=Homo sapiens GN=GNPDA1 PE=1 SV=1	6
775	9.82	9.82	11	8.277	8.277	P12830	Cadherin-1 OS=Homo sapiens GN=CDH1 PE=1 SV=3	5
776	9.82	9.82	20.51	20.51	20.51	P40306	Proteasome subunit beta type-10 OS=Homo sapiens GN=PSMB10 PE=1 SV=1	5
777	9.8	9.8	12.11	10.92	7.895	Q9UHB6-4	Isoform 4 of LIM domain and actin-binding protein 1 OS=Homo sapiens GN=LIMA1	6
778	9.79	18.63	55.63	30.99	25.7	D9YZV8	Tropomyosin 1 (Alpha) isoform 7 OS=Homo sapiens GN=TPM1 PE=2 SV=1	9
779	9.74	9.74	26.42	26.42	26.42	P00760	TRY1_BOVIN Cationic trypsin OS=Bos taurus PE=1 SV=3	6
780	9.74	9.74	29.07	29.07	29.07	O96000	NADH dehydrogenase [ubiquinone] 1 beta subcomplex subunit 10 OS=Homo sapiens GN=NDUFB10 PE=1 SV=3	6
781	9.73	9.73	54.76	54.76	49.21	P49773	Histidine triad nucleotide-binding protein 1 OS=Homo sapiens GN=HINT1 PE=1 SV=2	5
782	9.72	11.88	27.83	23.4	21.43	Q9BS26	Endoplasmic reticulum resident protein 44 OS=Homo sapiens GN=ERP44 PE=1 SV=1	8
783	9.65	11.82	22.67	21.6	17.07	P28332-2	Isoform 2 of Alcohol dehydrogenase 6 OS=Homo sapiens GN=ADH6	6
784	9.63	9.63	11.43	8.184	7.287	P59044	NACHT, LRR and PYD domains-containing protein 6 OS=Homo sapiens GN=NLRP6 PE=2 SV=2	5
785	9.56	9.56	55.86	55.86	55.86	P62841	40S ribosomal protein S15 OS=Homo sapiens GN=RPS15 PE=1 SV=2	8
786	9.54	9.54	27.72	15.05	12.67	P50995	Annexin A11 OS=Homo sapiens GN=ANXA11 PE=1 SV=1	6
787	9.51	9.51	24.68	19.59	18.58	Q9BXW7-2	Isoform 1 of Cat eye syndrome critical region protein 5 OS=Homo sapiens GN=CECR5	5
788	9.5	9.5	35	33.89	33.89	P07741	Adenine phosphoribosyltransferase OS=Homo sapiens GN=APRT PE=1 SV=2	5
789	9.48	9.48	8.79	4.758	4.758	Q27J81-2	Isoform 2 of Inverted formin-2 OS=Homo sapiens GN=INF2	5
790	9.48	9.48	27.59	22.55	22.55	Q9H7Z7	Prostaglandin E synthase 2 OS=Homo sapiens GN=PTGES2 PE=1 SV=1	5
791	9.43	9.43	18	14.6	12.6	P05155	Plasma protease C1 inhibitor OS=Homo sapiens GN=SERPING1 PE=1 SV=2	5
792	9.4	9.4	18.92	11.43	10.32	P55884	Eukaryotic translation initiation factor 3 subunit B OS=Homo sapiens GN=EIF3B PE=1 SV=3	6
793	9.4	9.4	27.79	17.52	17.52	P25774	Cathepsin S OS=Homo sapiens GN=CTSS PE=1 SV=3	5
794	9.38	9.38	20.23	16.13	13.2	Q9Y376	Calcium-binding protein 39 OS=Homo sapiens GN=CAB39 PE=1 SV=1	5
795	9.37	9.37	47.37	47.37	47.37	O75368	SH3 domain-binding glutamic acid-rich-like protein OS=Homo sapiens GN=SH3BGRL PE=1 SV=1	5
796	9.27	11.39	52.74	42.79	38.81	Q9H0U4	Ras-related protein Rab-1B OS=Homo sapiens GN=RAB1B PE=1 SV=1	7
797	9.22	11.3	20.96	16.63	16.63	Q9NVA2-2	Isoform 2 of Septin-11 OS=Homo sapiens GN=SEPT11	7
798	9.21	9.21	92.13	81.31	77.38	Q96C32	Polyubiquitin-C OS=Homo sapiens GN=UBC PE=2 SV=1	8
799	9.2	9.21	14.85	13.18	13.18	P04004	Vitronectin OS=Homo sapiens GN=VTN PE=1 SV=1	5
800	9.19	9.19	26.04	26.04	26.04	P13073	Cytochrome c oxidase subunit 4 isoform 1, mitochondrial OS=Homo sapiens GN=COX4I1 PE=1 SV=1	5
801	9.15	9.15	26.7	26.7	26.7	O75340	Programmed cell death protein 6 OS=Homo sapiens GN=PDCD6 PE=1 SV=1	5
802	9.14	9.14	46.15	46.15	42.05	O00264	Membrane-associated progesterone receptor component 1 OS=Homo sapiens GN=PGRMC1 PE=1 SV=3	6
803	9.11	12.28	36.75	34.65	27.56	P12277	Creatine kinase B-type OS=Homo sapiens GN=CKB PE=1 SV=1	8
804	9.11	9.11	13.12	13.12	13.12	Q96A33-2	Isoform 2 of Coiled-coil domain-containing protein 47 OS=Homo sapiens GN=CCDC47	5
805	9.09	9.09	36.74	22.04	20.13	Q9HC38	Glyoxalase domain-containing protein 4 OS=Homo sapiens GN=GLOD4 PE=1 SV=1	5
806	9.06	9.06	12.09	8.307	8.307	Q6P1N0	Coiled-coil and C2 domain-containing protein 1A OS=Homo sapiens GN=CC2D1A PE=1 SV=1	5
807	9.06	9.06	15.59	14.17	11.13	P54578	Ubiquitin carboxyl-terminal hydrolase 14 OS=Homo sapiens GN=USP14 PE=1 SV=3	5
808	9.05	9.05	58.49	58.49	58.49	P0CG06	Ig lambda-3 chain C regions OS=Homo sapiens GN=IGLC3 PE=1 SV=1	9
809	9.03	9.03	39.63	21.81	21.81	P61163	Alpha-centractin OS=Homo sapiens GN=ACTR1A PE=1 SV=1	5
810	9.02	9.02	9.843	9.843	9.843	Q16820	Meprin A subunit beta OS=Homo sapiens GN=MEP1B PE=1 SV=3	5
811	8.97	8.97	21.45	15.84	15.84	P46109	Crk-like protein OS=Homo sapiens GN=CRKL PE=1 SV=1	5
812	8.95	10.83	24.55	18.41	18.41	P62191	26S protease regulatory subunit 4 OS=Homo sapiens GN=PSMC1 PE=1 SV=1	7
813	8.95	8.95	37.77	32.45	32.45	Q5T8U7	Surfeit 4 OS=Homo sapiens GN=SURF4 PE=2 SV=1	6
814	8.92	8.92	24.01	19.42	14.82	H0YDD4	Dihydrolipoyllysine-residue acetyltransferase component of pyruvate dehydrogenase complex, mitochondrial (Fragment) OS=Homo sapiens GN=DLAT PE=2 SV=1	5
815	8.91	8.91	41.3	41.3	34.78	P63241-2	Isoform 2 of Eukaryotic translation initiation factor 5A-1 OS=Homo sapiens GN=EIF5A	6
816	8.89	8.89	20.64	11.03	7.949	Q709F0	Acyl-CoA dehydrogenase family member 11 OS=Homo sapiens GN=ACAD11 PE=1 SV=2	5
817	8.87	8.87	35.38	35.38	35.38	O75264	Transmembrane protein C19orf77 OS=Homo sapiens GN=C19orf77 PE=2 SV=2	7
818	8.85	8.85	30.9	24.31	21.18	P27105	Erythrocyte band 7 integral membrane protein OS=Homo sapiens GN=STOM PE=1 SV=3	5
819	8.82	8.82	23.08	15.9	15.9	Q12905	Interleukin enhancer-binding factor 2 OS=Homo sapiens GN=ILF2 PE=1 SV=2	5
820	8.82	8.82	34.81	34.81	34.81	P63279	SUMO-conjugating enzyme UBC9 OS=Homo sapiens GN=UBE2I PE=1 SV=1	5
821	8.81	8.81	17.8	16.44	13.9	P20810-3	Isoform 3 of Calpastatin OS=Homo sapiens GN=CAST	5
822	8.79	8.79	14.67	9.6	9.6	P22033	Methylmalonyl-CoA mutase, mitochondrial OS=Homo sapiens GN=MUT PE=1 SV=4	6
823	8.79	8.79	19.87	14.74	14.74	Q96HE7	ERO1-like protein alpha OS=Homo sapiens GN=ERO1L PE=1 SV=2	5
824	8.76	8.76	20.4	12.48	10.89	O60825	6-phosphofructo-2-kinase/fructose-2,6-bisphosphatase 2 OS=Homo sapiens GN=PFKFB2 PE=1 SV=2	5
825	8.74	8.74	9.252	7.731	7.731	P05556-2	Isoform Beta-1B of Integrin beta-1 OS=Homo sapiens GN=ITGB1	5
826	8.72	8.72	43.08	27.69	27.69	P62244	40S ribosomal protein S15a OS=Homo sapiens GN=RPS15A PE=1 SV=2	5
827	8.69	10.77	29.93	29.93	29.93	Q9Y277-2	Isoform 2 of Voltage-dependent anion-selective channel protein 3 OS=Homo sapiens GN=VDAC3	8
828	8.67	8.67	25.29	25.29	25.29	P35270	Sepiapterin reductase OS=Homo sapiens GN=SPR PE=1 SV=1	6
829	8.66	8.66	36.84	36.84	28.95	J3QQ67	60S ribosomal protein L18 (Fragment) OS=Homo sapiens GN=RPL18 PE=3 SV=1	6
830	8.63	8.63	30.35	30.35	30.35	Q15363	Transmembrane emp24 domain-containing protein 2 OS=Homo sapiens GN=TMED2 PE=1 SV=1	5
831	8.59	8.59	43.38	43.38	43.38	P84243	Histone H3.3 OS=Homo sapiens GN=H3F3A PE=1 SV=2	9
832	8.53	8.53	16.75	10.77	10.09	Q08380	Galectin-3-binding protein OS=Homo sapiens GN=LGALS3BP PE=1 SV=1	6
833	8.51	8.51	21.25	15.8	12.53	P02765	Alpha-2-HS-glycoprotein OS=Homo sapiens GN=AHSG PE=1 SV=1	5
834	8.49	8.49	29.91	28.66	23.05	P22087	rRNA 2'-O-methyltransferase fibrillarin OS=Homo sapiens GN=FBL PE=1 SV=2	5
835	8.47	8.83	34.01	29.97	24.92	P25325	3-mercaptopyruvate sulfurtransferase OS=Homo sapiens GN=MPST PE=1 SV=3	5
836	8.45	10.52	26.32	26.32	25.84	P26583	High mobility group protein B2 OS=Homo sapiens GN=HMGB2 PE=1 SV=2	6
837	8.44	8.44	9.746	8.192	7.203	P46059	Solute carrier family 15 member 1 OS=Homo sapiens GN=SLC15A1 PE=2 SV=1	4
838	8.43	8.43	16.83	13.17	10.79	Q14258	E3 ubiquitin/ISG15 ligase TRIM25 OS=Homo sapiens GN=TRIM25 PE=1 SV=2	5
839	8.42	8.42	36.36	17.33	15.06	Q9NYL9	Tropomodulin-3 OS=Homo sapiens GN=TMOD3 PE=1 SV=1	5
840	8.37	22.19	12.63	7.355	7.355	Q14315-2	Isoform 2 of Filamin-C OS=Homo sapiens GN=FLNC	17
841	8.37	8.37	48.51	42.54	42.54	P30042	ES1 protein homolog, mitochondrial OS=Homo sapiens GN=C21orf33 PE=1 SV=3	8
842	8.36	8.37	25.63	23.4	23.4	Q9NR45	Sialic acid synthase OS=Homo sapiens GN=NANS PE=1 SV=2	5
843	8.35	8.35	42.38	38.41	29.14	P62277	40S ribosomal protein S13 OS=Homo sapiens GN=RPS13 PE=1 SV=2	5
844	8.34	10.4	20.79	15.69	11.34	P06865	Beta-hexosaminidase subunit alpha OS=Homo sapiens GN=HEXA PE=1 SV=2	5
845	8.34	8.34	14.59	14.59	10.64	H3BNZ1	Pyridoxal-dependent decarboxylase domain-containing protein 1 OS=Homo sapiens GN=PDXDC1 PE=2 SV=1	6
846	8.3	8.3	49.2	42.78	27.81	P59998-3	Isoform 3 of Actin-related protein 2/3 complex subunit 4 OS=Homo sapiens GN=ARPC4	4
847	8.29	8.29	26.7	14.71	14.71	B4DLN1	Mitochondrial dicarboxylate carrier OS=Homo sapiens GN=SLC25A10 PE=2 SV=1	5
848	8.29	8.29	10.69	10.69	9.006	Q9Y6N9-4	Isoform 4 of Harmonin OS=Homo sapiens GN=USH1C	4
849	8.28	8.28	24.6	18.98	15.24	Q7L2H7	Eukaryotic translation initiation factor 3 subunit M OS=Homo sapiens GN=EIF3M PE=1 SV=1	5
850	8.26	14.78	8.322	5.976	5.179	C9JNC2	Uncharacterized protein (Fragment) OS=Homo sapiens PE=2 SV=2	9
851	8.26	8.26	20.13	17.21	17.21	Q9NZ01	Very-long-chain enoyl-CoA reductase OS=Homo sapiens GN=TECR PE=1 SV=1	5
852	8.24	12.75	33.98	33.98	29.16	P52597	Heterogeneous nuclear ribonucleoprotein F OS=Homo sapiens GN=HNRNPF PE=1 SV=3	11
853	8.22	8.22	10.3	8.727	8.727	O00429-4	Isoform 3 of Dynamin-1-like protein OS=Homo sapiens GN=DNM1L	5
854	8.2	14.67	31.25	31.25	31.25	Q71UI9	Histone H2A.V OS=Homo sapiens GN=H2AFV PE=1 SV=3	10
855	8.19	8.19	24.19	20.93	20.93	P50914	60S ribosomal protein L14 OS=Homo sapiens GN=RPL14 PE=1 SV=4	5
856	8.18	8.18	33.47	29.08	22.71	Q9BSH5	Haloacid dehalogenase-like hydrolase domain-containing protein 3 OS=Homo sapiens GN=HDHD3 PE=1 SV=1	4
857	8.17	8.17	18.95	18.95	17.78	P17612-2	Isoform 2 of cAMP-dependent protein kinase catalytic subunit alpha OS=Homo sapiens GN=PRKACA	5
858	8.16	8.16	8.366	6.667	5.621	P11387	DNA topoisomerase 1 OS=Homo sapiens GN=TOP1 PE=1 SV=2	4
859	8.15	8.15	16.84	8.377	4.85	Q9Y2A7-2	Isoform 2 of Nck-associated protein 1 OS=Homo sapiens GN=NCKAP1	4
860	8.15	8.15	40.74	29.1	24.87	Q8WU39	Marginal zone B- and B1-cell-specific protein OS=Homo sapiens GN=MZB1 PE=1 SV=1	5
861	8.12	8.12	43.33	27.62	23.33	Q5T9B7	Adenylate kinase isoenzyme 1 OS=Homo sapiens GN=AK1 PE=2 SV=1	5
862	8.11	13.49	40.72	40.72	33.8	Q15366-6	Isoform 6 of Poly(rC)-binding protein 2 OS=Homo sapiens GN=PCBP2	9
863	8.11	8.11	24.94	22.9	20.61	Q99536	Synaptic vesicle membrane protein VAT-1 homolog OS=Homo sapiens GN=VAT1 PE=1 SV=2	6
864	8.1	8.11	16.67	12.81	10.18	Q14195	Dihydropyrimidinase-related protein 3 OS=Homo sapiens GN=DPYSL3 PE=1 SV=1	4
865	8.1	8.1	25.97	19.74	17.38	P04066	Tissue alpha-L-fucosidase OS=Homo sapiens GN=FUCA1 PE=1 SV=4	5
866	8.09	8.09	43.03	27.88	27.88	P46783	40S ribosomal protein S10 OS=Homo sapiens GN=RPS10 PE=1 SV=1	5
867	8.07	9.68	26	12.83	11.17	Q03252	Lamin-B2 OS=Homo sapiens GN=LMNB2 PE=1 SV=3	6
868	8.05	8.05	12.56	5.618	4.188	P27816-2	Isoform 2 of Microtubule-associated protein 4 OS=Homo sapiens GN=MAP4	4
869	8.05	8.05	27.76	17.74	17.74	P62333	26S protease regulatory subunit 10B OS=Homo sapiens GN=PSMC6 PE=1 SV=1	5
870	8.04	10.05	32.69	28.85	28.85	P20340-2	Isoform 2 of Ras-related protein Rab-6A OS=Homo sapiens GN=RAB6A	5
871	8.04	8.04	11.81	8.538	7.485	Q9Y5Y6	Suppressor of tumorigenicity 14 protein OS=Homo sapiens GN=ST14 PE=1 SV=2	4
872	8.03	8.04	38.33	35	23.75	P51858	Hepatoma-derived growth factor OS=Homo sapiens GN=HDGF PE=1 SV=1	4
873	8.03	8.03	13.89	12.69	9.949	Q8N1G4	Leucine-rich repeat-containing protein 47 OS=Homo sapiens GN=LRRC47 PE=1 SV=1	4
874	8.03	8.03	16.34	11.81	9.843	Q14498-3	Isoform 3 of RNA-binding protein 39 OS=Homo sapiens GN=RBM39	4
875	8.03	8.03	19.84	19.84	19.84	P07478	Trypsin-2 OS=Homo sapiens GN=PRSS2 PE=1 SV=1	9
876	8.02	8.03	12.18	8.182	8.182	Q14247	Src substrate cortactin OS=Homo sapiens GN=CTTN PE=1 SV=2	4
877	8.02	8.02	75	75	75	P62328	Thymosin beta-4 OS=Homo sapiens GN=TMSB4X PE=1 SV=2	8
878	8.02	8.02	26.99	19.47	19.47	Q16629-4	Isoform 4 of Serine/arginine-rich splicing factor 7 OS=Homo sapiens GN=SRSF7	4
879	8.01	8.01	33.74	21.14	21.14	P60900	Proteasome subunit alpha type-6 OS=Homo sapiens GN=PSMA6 PE=1 SV=1	4
880	8.01	8.01	22.89	10.56	10.56	O95470	Sphingosine-1-phosphate lyase 1 OS=Homo sapiens GN=SGPL1 PE=1 SV=3	5
881	8.01	8.01	23.53	19.71	12.94	P62873	Guanine nucleotide-binding protein G(I)/G(S)/G(T) subunit beta-1 OS=Homo sapiens GN=GNB1 PE=1 SV=3	4
882	8.01	8.01	24.02	12.63	12.63	P26196	Probable ATP-dependent RNA helicase DDX6 OS=Homo sapiens GN=DDX6 PE=1 SV=2	4
883	8.01	8.01	23.57	13.06	13.06	Q96DB5	Regulator of microtubule dynamics protein 1 OS=Homo sapiens GN=RMDN1 PE=1 SV=1	4
884	8.01	8.01	17.26	15.48	14.47	O75521	Enoyl-CoA delta isomerase 2, mitochondrial OS=Homo sapiens GN=ECI2 PE=1 SV=4	5
885	8.01	8.01	22.33	16.04	16.04	Q9Y315	Putative deoxyribose-phosphate aldolase OS=Homo sapiens GN=DERA PE=1 SV=2	4
886	8.01	8.01	26.1	22.89	18.07	P19404	NADH dehydrogenase [ubiquinone] flavoprotein 2, mitochondrial OS=Homo sapiens GN=NDUFV2 PE=1 SV=2	4
887	8	26.47	40.93	39.22	39.22	Q14240-2	Isoform 2 of Eukaryotic initiation factor 4A-II OS=Homo sapiens GN=EIF4A2	16
888	8	14	36.09	27.82	27.82	Q5Y7A7	HLA class II histocompatibility antigen, DRB1-13 beta chain OS=Homo sapiens GN=HLA-DRB1 PE=1 SV=1	7
889	8	8	6.887	3.471	3.471	P07942	Laminin subunit beta-1 OS=Homo sapiens GN=LAMB1 PE=1 SV=2	4
890	8	8	9.744	7.382	6.201	Q9Y6C2	EMILIN-1 OS=Homo sapiens GN=EMILIN1 PE=1 SV=2	4
891	8	8	28.79	17.48	15.17	Q99447	Ethanolamine-phosphate cytidylyltransferase OS=Homo sapiens GN=PCYT2 PE=1 SV=1	4
892	8	8	12.15	6.797	6.797	Q8N766-4	Isoform 4 of ER membrane protein complex subunit 1 OS=Homo sapiens GN=EMC1	4
893	8	8	16.94	12.78	12.78	Q16539-2	Isoform CSBP1 of Mitogen-activated protein kinase 14 OS=Homo sapiens GN=MAPK14	4
894	8	8	36.36	22.16	22.16	Q02543	60S ribosomal protein L18a OS=Homo sapiens GN=RPL18A PE=1 SV=2	4
895	8	8	15.37	7.97	7.97	A7MAP1	Coronin OS=Homo sapiens GN=CORO1C PE=2 SV=1	4
896	8	8	41.44	37.02	37.02	Q9ULC4	Malignant T-cell-amplified sequence 1 OS=Homo sapiens GN=MCTS1 PE=1 SV=1	4
897	8	8	19.28	15.69	15.69	Q9NZL9-4	Isoform 4 of Methionine adenosyltransferase 2 subunit beta OS=Homo sapiens GN=MAT2B	4
898	8	8	27.34	16.91	16.91	Q9BTZ2	Dehydrogenase/reductase SDR family member 4 OS=Homo sapiens GN=DHRS4 PE=1 SV=3	4
899	8	8	24.76	18.18	18.18	Q96HD9	Aspartoacylase-2 OS=Homo sapiens GN=ACY3 PE=1 SV=1	4
900	8	8	36.07	29.51	29.51	P09417	Dihydropteridine reductase OS=Homo sapiens GN=QDPR PE=1 SV=2	4
901	8	8	44.86	44.86	40.65	O75608-2	Isoform 2 of Acyl-protein thioesterase 1 OS=Homo sapiens GN=LYPLA1	5
902	8	8	9.587	8.256	8.256	Q8IZ83-3	Isoform 3 of Aldehyde dehydrogenase family 16 member A1 OS=Homo sapiens GN=ALDH16A1	4
903	8	8	38.93	32.79	32.79	Q7Z4W1	L-xylulose reductase OS=Homo sapiens GN=DCXR PE=1 SV=2	4
904	8	8	10.06	8.624	8.624	Q6P1A2	Lysophospholipid acyltransferase 5 OS=Homo sapiens GN=LPCAT3 PE=1 SV=1	4
905	8	8	37.57	29.28	29.28	P40616	ADP-ribosylation factor-like protein 1 OS=Homo sapiens GN=ARL1 PE=1 SV=1	5
906	8	8	44.85	44.85	44.85	P30050	60S ribosomal protein L12 OS=Homo sapiens GN=RPL12 PE=1 SV=1	5
907	8	8	21.74	18.48	18.48	P28062	Proteasome subunit beta type-8 OS=Homo sapiens GN=PSMB8 PE=1 SV=3	4
908	8	8	27.93	17.24	17.24	P18440	Arylamine N-acetyltransferase 1 OS=Homo sapiens GN=NAT1 PE=1 SV=2	4
909	8	8	12.11	10.95	10.95	P03915	NADH-ubiquinone oxidoreductase chain 5 OS=Homo sapiens GN=MT-ND5 PE=1 SV=2	4
910	8	8	8.553	7.5	7.5	P02786	Transferrin receptor protein 1 OS=Homo sapiens GN=TFRC PE=1 SV=2	4
911	8	8	11.95	11.95	11.06	O43615	Mitochondrial import inner membrane translocase subunit TIM44 OS=Homo sapiens GN=TIMM44 PE=1 SV=2	4
912	8	8	52.43	52.43	52.43	Q96FQ6	Protein S100-A16 OS=Homo sapiens GN=S100A16 PE=1 SV=1	4
913	8	8	21.59	21.59	21.59	Q92520	Protein FAM3C OS=Homo sapiens GN=FAM3C PE=1 SV=1	5
914	8	8	37.79	37.79	37.79	P51970	NADH dehydrogenase [ubiquinone] 1 alpha subcomplex subunit 8 OS=Homo sapiens GN=NDUFA8 PE=1 SV=3	4
915	8	8	17.62	17.62	17.62	P25789	Proteasome subunit alpha type-4 OS=Homo sapiens GN=PSMA4 PE=1 SV=1	4
916	8	8	41.38	41.38	41.38	P18859-2	Isoform 2 of ATP synthase-coupling factor 6, mitochondrial OS=Homo sapiens GN=ATP5J	4
917	8	8	29.73	29.73	29.73	P07108-5	Isoform 5 of Acyl-CoA-binding protein OS=Homo sapiens GN=DBI	5
918	8	8	39.76	39.76	39.76	P05451	Lithostathine-1-alpha OS=Homo sapiens GN=REG1A PE=1 SV=3	4
919	7.96	8	24.31	19.44	19.44	Q53H82	Beta-lactamase-like protein 2 OS=Homo sapiens GN=LACTB2 PE=1 SV=2	4
920	7.96	8	18.88	18.88	18.88	P62753	40S ribosomal protein S6 OS=Homo sapiens GN=RPS6 PE=1 SV=1	4
921	7.93	7.93	24.14	20.69	20.69	P40429	60S ribosomal protein L13a OS=Homo sapiens GN=RPL13A PE=1 SV=2	4
922	7.93	7.93	34.48	29.56	29.56	P07203	Glutathione peroxidase 1 OS=Homo sapiens GN=GPX1 PE=1 SV=4	4
923	7.92	8.09	33.71	33.71	30.29	P62330	ADP-ribosylation factor 6 OS=Homo sapiens GN=ARF6 PE=1 SV=2	4
924	7.92	7.92	34.44	34.44	34.44	O15511	Actin-related protein 2/3 complex subunit 5 OS=Homo sapiens GN=ARPC5 PE=1 SV=3	7
925	7.89	7.89	14.82	10.05	10.05	P36269-3	Isoform 3 of Gamma-glutamyltransferase 5 OS=Homo sapiens GN=GGT5	4
926	7.89	7.89	15.16	15.16	15.16	P38571-2	Isoform 2 of Lysosomal acid lipase/cholesteryl ester hydrolase OS=Homo sapiens GN=LIPA	4
927	7.85	7.85	15.52	7.917	6.146	O60313	Dynamin-like 120 kDa protein, mitochondrial OS=Homo sapiens GN=OPA1 PE=1 SV=3	5
928	7.85	7.85	11.79	6.446	6.446	P07947	Tyrosine-protein kinase Yes OS=Homo sapiens GN=YES1 PE=1 SV=3	4
929	7.85	7.85	35.35	25.12	25.12	Q13765	Nascent polypeptide-associated complex subunit alpha OS=Homo sapiens GN=NACA PE=1 SV=1	4
930	7.84	7.84	26.7	24.69	21.41	P31689	DnaJ homolog subfamily A member 1 OS=Homo sapiens GN=DNAJA1 PE=1 SV=2	5
931	7.8	14.9	22.64	13.68	13.68	O43390-2	Isoform 2 of Heterogeneous nuclear ribonucleoprotein R OS=Homo sapiens GN=HNRNPR	8
932	7.8	7.8	11.15	6.494	5.271	O75153	Clustered mitochondria protein homolog OS=Homo sapiens GN=CLUH PE=1 SV=2	4
933	7.79	7.79	56.72	44.03	44.03	P50120	Retinol-binding protein 2 OS=Homo sapiens GN=RBP2 PE=1 SV=3	20
934	7.77	7.79	18.01	15.05	15.05	O15143	Actin-related protein 2/3 complex subunit 1B OS=Homo sapiens GN=ARPC1B PE=1 SV=3	5
935	7.77	7.77	34.29	34.29	34.29	P31949	Protein S100-A11 OS=Homo sapiens GN=S100A11 PE=1 SV=2	4
936	7.76	7.77	7.066	5.456	5.456	Q14126	Desmoglein-2 OS=Homo sapiens GN=DSG2 PE=1 SV=2	5
937	7.75	7.75	11.16	7.824	7.443	P57737-3	Isoform 3 of Coronin-7 OS=Homo sapiens GN=CORO7	4
938	7.75	7.75	11.05	6.72	6.72	E9PPJ0	Splicing factor 3B subunit 2 OS=Homo sapiens GN=SF3B2 PE=2 SV=1	4
939	7.72	7.72	8.145	5.397	5.397	P14735	Insulin-degrading enzyme OS=Homo sapiens GN=IDE PE=1 SV=4	4
940	7.71	7.71	35.94	25.81	22.12	P62906	60S ribosomal protein L10a OS=Homo sapiens GN=RPL10A PE=1 SV=2	4
941	7.7	82.79	73.21	61.16	60.04	P68366	Tubulin alpha-4A chain OS=Homo sapiens GN=TUBA4A PE=1 SV=1	50
942	7.68	7.68	29.07	17.57	17.57	P51572-2	Isoform 2 of B-cell receptor-associated protein 31 OS=Homo sapiens GN=BCAP31	4
943	7.68	7.68	28.57	22.92	16.07	P31937	3-hydroxyisobutyrate dehydrogenase, mitochondrial OS=Homo sapiens GN=HIBADH PE=1 SV=2	5
944	7.64	9.8	17.82	10.46	8.751	Q15029-2	Isoform 2 of 116 kDa U5 small nuclear ribonucleoprotein component OS=Homo sapiens GN=EFTUD2	6
945	7.64	7.64	10.14	10.14	8.295	Q9HBB8-2	Isoform 2 of Cadherin-related family member 5 OS=Homo sapiens GN=CDHR5	4
946	7.61	7.61	34.48	26.44	23.75	P12004	Proliferating cell nuclear antigen OS=Homo sapiens GN=PCNA PE=1 SV=1	5
947	7.59	7.59	24.26	12.38	12.38	B4DIT7	Protein-glutamine gamma-glutamyltransferase 2 OS=Homo sapiens GN=TGM2 PE=2 SV=1	5
948	7.57	7.57	23.43	9.615	9.615	Q15942	Zyxin OS=Homo sapiens GN=ZYX PE=1 SV=1	5
949	7.57	7.57	21.92	15.41	15.41	Q14165	Malectin OS=Homo sapiens GN=MLEC PE=1 SV=1	4
950	7.55	7.55	13.28	8.234	8.234	Q13263-2	Isoform 2 of Transcription intermediary factor 1-beta OS=Homo sapiens GN=TRIM28	6
951	7.54	7.54	16.28	16.28	14.25	P26440-2	Isoform 2 of Isovaleryl-CoA dehydrogenase, mitochondrial OS=Homo sapiens GN=IVD	4
952	7.53	7.53	18.21	12.31	10.29	Q13057-2	Isoform 2 of Bifunctional coenzyme A synthase OS=Homo sapiens GN=COASY	4
953	7.52	7.52	23.08	23.08	23.08	Q9BWM7	Sideroflexin-3 OS=Homo sapiens GN=SFXN3 PE=1 SV=2	5
954	7.51	7.51	11.16	8.776	6.609	B5MCW9	Echinoderm microtubule-associated protein-like 4 OS=Homo sapiens GN=EML4 PE=2 SV=2	5
955	7.49	7.49	12.51	10.1	4.83	P02730	Band 3 anion transport protein OS=Homo sapiens GN=SLC4A1 PE=1 SV=3	4
956	7.48	7.48	21.03	21.03	18.28	Q9UKM9-2	Isoform 1 of RNA-binding protein Raly OS=Homo sapiens GN=RALY	4
957	7.45	7.45	57.04	51.11	42.22	P09382	Galectin-1 OS=Homo sapiens GN=LGALS1 PE=1 SV=2	6
958	7.45	7.45	14.15	10.44	10.44	P55010	Eukaryotic translation initiation factor 5 OS=Homo sapiens GN=EIF5 PE=1 SV=2	4
959	7.43	7.43	44.35	44.35	40	P62854	40S ribosomal protein S26 OS=Homo sapiens GN=RPS26 PE=1 SV=3	4
960	7.43	7.43	27.08	27.08	27.08	Q9P0J0	NADH dehydrogenase [ubiquinone] 1 alpha subcomplex subunit 13 OS=Homo sapiens GN=NDUFA13 PE=1 SV=3	4
961	7.42	11.64	18.85	10.99	8.377	O95782-2	Isoform B of AP-2 complex subunit alpha-1 OS=Homo sapiens GN=AP2A1	6
962	7.42	7.42	6.174	5.043	5.043	G3XAL9	Solute carrier family 12 (Sodium/potassium/chloride transporters), member 2, isoform CRA_a OS=Homo sapiens GN=SLC12A2 PE=2 SV=1	4
963	7.36	7.36	27.02	27.02	27.02	Q6P587-3	Isoform 3 of Acylpyruvase FAHD1, mitochondrial OS=Homo sapiens GN=FAHD1	5
964	7.34	7.34	43.94	43.94	40.15	P25398	40S ribosomal protein S12 OS=Homo sapiens GN=RPS12 PE=1 SV=3	6
965	7.34	7.34	35.86	30.34	24.83	Q15819	Ubiquitin-conjugating enzyme E2 variant 2 OS=Homo sapiens GN=UBE2V2 PE=1 SV=4	4
966	7.33	7.33	28.25	25.32	25.32	Q8NFV4-4	Isoform 4 of Alpha/beta hydrolase domain-containing protein 11 OS=Homo sapiens GN=ABHD11	5
967	7.33	7.33	12.29	12.29	11.01	G3V4E1	Diacylglycerol kinase alpha (Fragment) OS=Homo sapiens GN=DGKA PE=2 SV=1	4
968	7.31	7.31	20.75	20.75	20.75	O75208	Ubiquinone biosynthesis protein COQ9, mitochondrial OS=Homo sapiens GN=COQ9 PE=1 SV=1	5
969	7.3	7.3	13.76	10.07	5.532	P46977	Dolichyl-diphosphooligosaccharide--protein glycosyltransferase subunit STT3A OS=Homo sapiens GN=STT3A PE=1 SV=2	4
970	7.29	7.29	60	60	60	P61960	Ubiquitin-fold modifier 1 OS=Homo sapiens GN=UFM1 PE=1 SV=1	4
971	7.28	7.28	88.7	79.13	65.22	P14174	Macrophage migration inhibitory factor OS=Homo sapiens GN=MIF PE=1 SV=4	10
972	7.28	7.28	29.52	29.52	26.87	O43809	Cleavage and polyadenylation specificity factor subunit 5 OS=Homo sapiens GN=NUDT21 PE=1 SV=1	4
973	7.27	7.28	15.09	11.64	11.64	P04424	Argininosuccinate lyase OS=Homo sapiens GN=ASL PE=1 SV=4	4
974	7.26	7.26	14.17	12.77	12.77	P22732	Solute carrier family 2, facilitated glucose transporter member 5 OS=Homo sapiens GN=SLC2A5 PE=1 SV=1	6
975	7.24	7.24	24.44	24.44	24.44	P24534	Elongation factor 1-beta OS=Homo sapiens GN=EEF1B2 PE=1 SV=3	4
976	7.23	7.23	12.46	7.801	7.801	Q8N163-2	Isoform 2 of DBIRD complex subunit KIAA1967 OS=Homo sapiens GN=KIAA1967	4
977	7.19	15.17	32.65	32.65	26.12	P27348	14-3-3 protein theta OS=Homo sapiens GN=YWHAQ PE=1 SV=1	13
978	7.19	7.19	30.88	30.88	30.15	P61353	60S ribosomal protein L27 OS=Homo sapiens GN=RPL27 PE=1 SV=2	6
979	7.17	7.17	15.93	11.86	9.153	Q5JS74	Peripheral plasma membrane protein CASK OS=Homo sapiens GN=CASK PE=2 SV=1	4
980	7.17	7.17	21.14	17.71	17.71	Q9Y3F4	Serine-threonine kinase receptor-associated protein OS=Homo sapiens GN=STRAP PE=1 SV=1	5
981	7.16	7.47	20.97	5.524	3.652	P23229-4	Isoform Alpha-6X2A of Integrin alpha-6 OS=Homo sapiens GN=ITGA6	5
982	7.11	7.41	33.78	26.67	17.33	P21266	Glutathione S-transferase Mu 3 OS=Homo sapiens GN=GSTM3 PE=1 SV=3	4
983	7.11	7.11	11.72	10.39	10.39	O43895	Xaa-Pro aminopeptidase 2 OS=Homo sapiens GN=XPNPEP2 PE=1 SV=3	5
984	7.06	18.13	52.78	52.78	52.78	P18085	ADP-ribosylation factor 4 OS=Homo sapiens GN=ARF4 PE=1 SV=3	11
985	7.03	7.03	19.78	19.78	17.55	P07585	Decorin OS=Homo sapiens GN=DCN PE=1 SV=1	4
986	6.97	6.97	25.99	15.67	12.7	Q16401	26S proteasome non-ATPase regulatory subunit 5 OS=Homo sapiens GN=PSMD5 PE=1 SV=3	5
987	6.97	6.97	31.14	27.63	27.63	Q15056-2	Isoform Short of Eukaryotic translation initiation factor 4H OS=Homo sapiens GN=EIF4H	5
988	6.95	6.95	34.65	21.05	17.54	J3QL51	60S ribosomal protein L17 OS=Homo sapiens GN=RPL17 PE=3 SV=1	4
989	6.94	7.08	32.05	32.05	26.92	P62750	60S ribosomal protein L23a OS=Homo sapiens GN=RPL23A PE=1 SV=1	4
990	6.93	6.93	19.73	11.64	8.938	A0AV96	RNA-binding protein 47 OS=Homo sapiens GN=RBM47 PE=1 SV=2	4
991	6.93	6.93	18.8	9.637	9.637	Q96AC1-2	Isoform 2 of Fermitin family homolog 2 OS=Homo sapiens GN=FERMT2	4
992	6.93	6.93	20.05	20.05	20.05	Q9H8Y8-2	Isoform 2 of Golgi reassembly-stacking protein 2 OS=Homo sapiens GN=GORASP2	4
993	6.92	11.2	47.83	34.3	30.43	P61006	Ras-related protein Rab-8A OS=Homo sapiens GN=RAB8A PE=1 SV=1	6
994	6.91	6.91	27.22	15.12	12.67	Q9Y2X3	Nucleolar protein 58 OS=Homo sapiens GN=NOP58 PE=1 SV=1	5
995	6.85	6.85	7.606	6.05	5.445	Q9UDY2-6	Isoform 6 of Tight junction protein ZO-2 OS=Homo sapiens GN=TJP2	5
996	6.85	6.85	21.53	19.17	19.17	O94905	Erlin-2 OS=Homo sapiens GN=ERLIN2 PE=1 SV=1	5
997	6.84	6.84	16.64	10.07	6.154	Q9H6S3	Epidermal growth factor receptor kinase substrate 8-like protein 2 OS=Homo sapiens GN=EPS8L2 PE=1 SV=2	4
998	6.84	6.84	15.43	10.83	6.38	Q9UEY8-2	Isoform 1 of Gamma-adducin OS=Homo sapiens GN=ADD3	4
999	6.84	6.84	30.64	30.64	30.64	P51571	Translocon-associated protein subunit delta OS=Homo sapiens GN=SSR4 PE=1 SV=1	5
1000	6.81	7.44	23.91	23.91	23.91	Q9H9B4	Sideroflexin-1 OS=Homo sapiens GN=SFXN1 PE=1 SV=4	6
1001	6.81	6.81	23.37	13.26	10.56	Q9BZZ5-3	Isoform 3 of Apoptosis inhibitor 5 OS=Homo sapiens GN=API5	4
1002	6.79	6.79	35.28	25.89	21.04	P67775	Serine/threonine-protein phosphatase 2A catalytic subunit alpha isoform OS=Homo sapiens GN=PPP2CA PE=1 SV=1	6
1003	6.78	6.78	18.58	8.157	8.157	P20591	Interferon-induced GTP-binding protein Mx1 OS=Homo sapiens GN=MX1 PE=1 SV=4	4
1004	6.77	6.77	20.24	9.018	9.018	P15170	Eukaryotic peptide chain release factor GTP-binding subunit ERF3A OS=Homo sapiens GN=GSPT1 PE=1 SV=1	4
1005	6.75	6.75	26.21	26.21	26.21	Q9UNX3	60S ribosomal protein L26-like 1 OS=Homo sapiens GN=RPL26L1 PE=1 SV=1	4
1006	6.74	6.74	30.4	22.49	19.45	O00151	PDZ and LIM domain protein 1 OS=Homo sapiens GN=PDLIM1 PE=1 SV=4	8
1007	6.73	6.73	14.19	9.129	9.129	B7ZB17	Ribosomal protein S6 kinase alpha-3 OS=Homo sapiens GN=RPS6KA3 PE=2 SV=1	4
1008	6.73	6.73	44.58	36.14	36.14	P02654	Apolipoprotein C-I OS=Homo sapiens GN=APOC1 PE=1 SV=1	4
1009	6.63	6.63	14.4	11.73	11.73	Q99733	Nucleosome assembly protein 1-like 4 OS=Homo sapiens GN=NAP1L4 PE=1 SV=1	4
1010	6.62	6.62	11.6	11.6	11.6	P63151-2	Isoform 2 of Serine/threonine-protein phosphatase 2A 55 kDa regulatory subunit B alpha isoform OS=Homo sapiens GN=PPP2R2A	4
1011	6.61	6.61	12.31	12.31	10.51	Q09028-4	Isoform 4 of Histone-binding protein RBBP4 OS=Homo sapiens GN=RBBP4	4
1012	6.6	6.6	18.11	15.53	8.503	Q6DD88	Atlastin-3 OS=Homo sapiens GN=ATL3 PE=1 SV=1	4
1013	6.6	6.6	9.289	6.522	5.632	P41226	Ubiquitin-like modifier-activating enzyme 7 OS=Homo sapiens GN=UBA7 PE=1 SV=2	4
1014	6.6	6.6	11.62	11.62	11.62	P35637-2	Isoform Short of RNA-binding protein FUS OS=Homo sapiens GN=FUS	6
1015	6.59	6.59	28.01	22.7	22.7	Q07021	Complement component 1 Q subcomponent-binding protein, mitochondrial OS=Homo sapiens GN=C1QBP PE=1 SV=1	4
1016	6.56	6.56	25.98	13.9	13.9	P31942-2	Isoform 2 of Heterogeneous nuclear ribonucleoprotein H3 OS=Homo sapiens GN=HNRNPH3	4
1017	6.56	6.56	11.39	7.8	7.8	M0R3F1	Heterogeneous nuclear ribonucleoprotein U-like protein 1 (Fragment) OS=Homo sapiens GN=HNRNPUL1 PE=4 SV=1	4
1018	6.54	6.54	27.44	22.79	22.79	O75396	Vesicle-trafficking protein SEC22b OS=Homo sapiens GN=SEC22B PE=1 SV=4	4
1019	6.52	6.52	10.29	9.418	7.807	P22059	Oxysterol-binding protein 1 OS=Homo sapiens GN=OSBP PE=1 SV=1	5
1020	6.52	6.52	14.69	8.991	8.991	O00232	26S proteasome non-ATPase regulatory subunit 12 OS=Homo sapiens GN=PSMD12 PE=1 SV=3	4
1021	6.51	6.51	20.56	20.56	16.2	Q13630	GDP-L-fucose synthase OS=Homo sapiens GN=TSTA3 PE=1 SV=1	4
1022	6.51	6.51	36.76	30.81	30.81	Q8NCW5-2	Isoform 2 of NAD(P)H-hydrate epimerase OS=Homo sapiens GN=APOA1BP	4
1023	6.46	6.46	37.14	31.43	31.43	P56537	Eukaryotic translation initiation factor 6 OS=Homo sapiens GN=EIF6 PE=1 SV=1	4
1024	6.45	6.45	55.1	55.1	55.1	P04080	Cystatin-B OS=Homo sapiens GN=CSTB PE=1 SV=2	4
1025	6.44	6.44	19.49	18.01	9.958	P41091	Eukaryotic translation initiation factor 2 subunit 3 OS=Homo sapiens GN=EIF2S3 PE=1 SV=3	3
1026	6.42	6.42	38.52	30.37	30.37	Q01469	Fatty acid-binding protein, epidermal OS=Homo sapiens GN=FABP5 PE=1 SV=3	4
1027	6.42	6.42	17.73	14.43	14.43	P01019	Angiotensinogen OS=Homo sapiens GN=AGT PE=1 SV=1	4
1028	6.41	10.87	31.94	26.24	26.24	F8W031	Uncharacterized protein (Fragment) OS=Homo sapiens PE=2 SV=1	6
1029	6.41	6.41	6.23	5.164	5.164	O60841	Eukaryotic translation initiation factor 5B OS=Homo sapiens GN=EIF5B PE=1 SV=4	5
1030	6.41	6.41	22.98	19.84	13.05	O43837-2	Isoform A of Isocitrate dehydrogenase [NAD] subunit beta, mitochondrial OS=Homo sapiens GN=IDH3B	3
1031	6.4	6.4	31.03	24.14	22.13	P40121	Macrophage-capping protein OS=Homo sapiens GN=CAPG PE=1 SV=2	6
1032	6.4	6.4	30.99	30.99	21.83	Q05315	Eosinophil lysophospholipase OS=Homo sapiens GN=CLC PE=1 SV=3	5
1033	6.39	6.39	14.01	11.7	11.7	Q96SQ9-2	Isoform 2 of Cytochrome P450 2S1 OS=Homo sapiens GN=CYP2S1	5
1034	6.37	6.37	14.22	8.021	7.059	Q5T985	Inter-alpha-trypsin inhibitor heavy chain H2 OS=Homo sapiens GN=ITIH2 PE=2 SV=1	4
1035	6.37	6.37	18.2	14.56	8.981	Q9UGI8-2	Isoform 2 of Testin OS=Homo sapiens GN=TES	3
1036	6.35	6.36	25.54	10.92	10.14	Q13557-6	Isoform Delta 9 of Calcium/calmodulin-dependent protein kinase type II subunit delta OS=Homo sapiens GN=CAMK2D	4
1037	6.35	6.35	42.53	42.53	33.48	Q96AB3-2	Isoform 2 of Isochorismatase domain-containing protein 2, mitochondrial OS=Homo sapiens GN=ISOC2	3
1038	6.35	6.35	8.675	8.675	7.098	Q695T7	Sodium-dependent neutral amino acid transporter B(0)AT1 OS=Homo sapiens GN=SLC6A19 PE=1 SV=1	3
1039	6.34	6.34	7.638	4.02	4.02	Q9Y6R1-4	Isoform 4 of Electrogenic sodium bicarbonate cotransporter 1 OS=Homo sapiens GN=SLC4A4	4
1040	6.34	6.34	40.16	40.16	25.98	P53999	Activated RNA polymerase II transcriptional coactivator p15 OS=Homo sapiens GN=SUB1 PE=1 SV=3	3
1041	6.33	10.47	31.12	27.62	27.62	P47755	F-actin-capping protein subunit alpha-2 OS=Homo sapiens GN=CAPZA2 PE=1 SV=3	6
1042	6.3	7.34	27.51	27.51	17.84	P08217	Chymotrypsin-like elastase family member 2A OS=Homo sapiens GN=CELA2A PE=1 SV=1	5
1043	6.29	6.29	9.229	4.848	4.089	P08572	Collagen alpha-2(IV) chain OS=Homo sapiens GN=COL4A2 PE=1 SV=4	6
1044	6.28	6.28	8.553	4.49	3.065	Q04637-6	Isoform E of Eukaryotic translation initiation factor 4 gamma 1 OS=Homo sapiens GN=EIF4G1	4
1045	6.26	6.26	19.88	13.78	12.4	Q9Y285	Phenylalanine--tRNA ligase alpha subunit OS=Homo sapiens GN=FARSA PE=1 SV=3	3
1046	6.24	6.24	13.39	9.503	7.991	P53634	Dipeptidyl peptidase 1 OS=Homo sapiens GN=CTSC PE=1 SV=2	3
1047	6.23	7.35	35.71	35.16	29.67	P55145	Mesencephalic astrocyte-derived neurotrophic factor OS=Homo sapiens GN=MANF PE=1 SV=3	5
1048	6.23	6.23	12.43	10.45	7.89	Q9NVI7-3	Isoform 3 of ATPase family AAA domain-containing protein 3A OS=Homo sapiens GN=ATAD3A	4
1049	6.23	6.23	29.46	29.46	23.26	P10606	Cytochrome c oxidase subunit 5B, mitochondrial OS=Homo sapiens GN=COX5B PE=1 SV=2	3
1050	6.23	6.23	11.08	11.08	11.08	P35914	Hydroxymethylglutaryl-CoA lyase, mitochondrial OS=Homo sapiens GN=HMGCL PE=1 SV=2	4
1051	6.21	6.21	79.25	70.75	70.75	P35754	Glutaredoxin-1 OS=Homo sapiens GN=GLRX PE=1 SV=2	9
1052	6.21	6.21	42.96	36.3	30.37	P0CW22	40S ribosomal protein S17-like OS=Homo sapiens GN=RPS17L PE=2 SV=1	4
1053	6.19	6.19	21.43	12.78	12.78	Q05682-5	Isoform 5 of Caldesmon OS=Homo sapiens GN=CALD1	5
1054	6.19	6.19	21.59	14.94	9.41	Q9UHX1-2	Isoform 2 of Poly(U)-binding-splicing factor PUF60 OS=Homo sapiens GN=PUF60	3
1055	6.18	6.18	31.86	24.51	24.51	P46782	40S ribosomal protein S5 OS=Homo sapiens GN=RPS5 PE=1 SV=4	5
1056	6.17	6.17	36.17	36.17	36.17	Q01523	Defensin-5 OS=Homo sapiens GN=DEFA5 PE=1 SV=1	7
1057	6.16	6.16	26.09	26.09	26.09	P10153	Non-secretory ribonuclease OS=Homo sapiens GN=RNASE2 PE=1 SV=2	5
1058	6.15	6.15	18.11	15.14	15.14	Q92747	Actin-related protein 2/3 complex subunit 1A OS=Homo sapiens GN=ARPC1A PE=1 SV=2	4
1059	6.14	6.14	15.56	13.33	12.22	P82650	28S ribosomal protein S22, mitochondrial OS=Homo sapiens GN=MRPS22 PE=1 SV=1	4
1060	6.12	6.12	11.17	7.277	7.277	Q9Y446	Plakophilin-3 OS=Homo sapiens GN=PKP3 PE=1 SV=1	4
1061	6.12	6.12	24.62	13.23	10.46	Q71TU5	Casein kinase 1, alpha 1, isoform CRA_g OS=Homo sapiens GN=CSNK1A1 PE=2 SV=1	3
1062	6.12	6.12	17.91	10.45	5.97	P12081-2	Isoform 2 of Histidine--tRNA ligase, cytoplasmic OS=Homo sapiens GN=HARS	3
1063	6.12	6.12	66.67	52.17	52.17	P56385	ATP synthase subunit e, mitochondrial OS=Homo sapiens GN=ATP5I PE=1 SV=2	4
1064	6.11	6.11	31.4	20.84	15.3	P27361	Mitogen-activated protein kinase 3 OS=Homo sapiens GN=MAPK3 PE=1 SV=4	4
1065	6.1	6.1	26.45	25.62	19.01	P62899-3	Isoform 3 of 60S ribosomal protein L31 OS=Homo sapiens GN=RPL31	3
1066	6.09	6.09	14.37	14.37	11.31	O75436	Vacuolar protein sorting-associated protein 26A OS=Homo sapiens GN=VPS26A PE=1 SV=2	3
1067	6.08	6.08	10.89	5.105	3.573	Q14980-4	Isoform Numa-s of Nuclear mitotic apparatus protein 1 OS=Homo sapiens GN=NUMA1	4
1068	6.08	6.08	10.8	8.175	6.569	Q07837	Neutral and basic amino acid transport protein rBAT OS=Homo sapiens GN=SLC3A1 PE=1 SV=2	3
1069	6.07	6.07	4.192	1.718	1.718	Q7Z6Z7-3	Isoform 3 of E3 ubiquitin-protein ligase HUWE1 OS=Homo sapiens GN=HUWE1	5
1070	6.07	6.07	9.298	9.298	7.97	O95747	Serine/threonine-protein kinase OSR1 OS=Homo sapiens GN=OXSR1 PE=1 SV=1	3
1071	6.06	20.15	36.29	32.66	32.66	P67936	Tropomyosin alpha-4 chain OS=Homo sapiens GN=TPM4 PE=1 SV=3	12
1072	6.06	6.1	18.18	13.64	13.64	J3KR44	Ubiquitin thioesterase OTUB1 OS=Homo sapiens GN=OTUB1 PE=4 SV=1	4
1073	6.05	6.05	44.33	35.05	35.05	P60903	Protein S100-A10 OS=Homo sapiens GN=S100A10 PE=1 SV=2	4
1074	6.04	8.05	22.11	15.58	13.82	P62195-2	Isoform 2 of 26S protease regulatory subunit 8 OS=Homo sapiens GN=PSMC5	4
1075	6.04	6.04	19.57	8.012	6.78	P46063	ATP-dependent DNA helicase Q1 OS=Homo sapiens GN=RECQL PE=1 SV=3	3
1076	6.03	85.15	73.93	73.93	73.93	Q13885	Tubulin beta-2A chain OS=Homo sapiens GN=TUBB2A PE=1 SV=1	76
1077	6.03	6.03	12.74	7.343	7.343	Q9Y230	RuvB-like 2 OS=Homo sapiens GN=RUVBL2 PE=1 SV=3	3
1078	6.03	6.03	33.33	29.39	29.39	Q9HB71	Calcyclin-binding protein OS=Homo sapiens GN=CACYBP PE=1 SV=2	3
1079	6.03	6.03	6.681	5.915	4.71	Q99613	Eukaryotic translation initiation factor 3 subunit C OS=Homo sapiens GN=EIF3C PE=1 SV=1	3
1080	6.03	6.03	13.27	9.292	9.292	Q13418	Integrin-linked protein kinase OS=Homo sapiens GN=ILK PE=1 SV=2	3
1081	6.03	6.03	17.61	15.87	13.48	O60784-4	Isoform 4 of Target of Myb protein 1 OS=Homo sapiens GN=TOM1	3
1082	6.02	6.02	19.2	10.38	6.574	Q9UJ83	2-hydroxyacyl-CoA lyase 1 OS=Homo sapiens GN=HACL1 PE=1 SV=2	3
1083	6.02	6.02	17.02	8.858	8.858	Q13363-2	Isoform 2 of C-terminal-binding protein 1 OS=Homo sapiens GN=CTBP1	3
1084	6.02	6.02	9.699	7.923	6.148	P00488	Coagulation factor XIII A chain OS=Homo sapiens GN=F13A1 PE=1 SV=4	3
1085	6.01	6.01	22.59	8.333	8.333	Q3ZCQ8-2	Isoform 2 of Mitochondrial import inner membrane translocase subunit TIM50 OS=Homo sapiens GN=TIMM50	3
1086	6.01	6.01	11.19	3.435	3.435	P98073	Enteropeptidase OS=Homo sapiens GN=TMPRSS15 PE=1 SV=3	3
1087	6.01	6.01	32.26	16.13	16.13	Q2TAA2	Isoamyl acetate-hydrolyzing esterase 1 homolog OS=Homo sapiens GN=IAH1 PE=1 SV=1	3
1088	6.01	6.01	8.291	4.708	4.708	P78347-4	Isoform 4 of General transcription factor II-I OS=Homo sapiens GN=GTF2I	3
1089	6.01	6.01	17.76	13.38	10.96	Q9Y265	RuvB-like 1 OS=Homo sapiens GN=RUVBL1 PE=1 SV=1	3
1090	6.01	6.01	15.76	10.85	10.85	Q9Y5P6-2	Isoform 2 of Mannose-1-phosphate guanyltransferase beta OS=Homo sapiens GN=GMPPB	3
1091	6.01	6.01	26.78	22.4	22.4	Q13185	Chromobox protein homolog 3 OS=Homo sapiens GN=CBX3 PE=1 SV=4	3
1092	6.01	6.01	7.898	7.898	6.77	Q08945	FACT complex subunit SSRP1 OS=Homo sapiens GN=SSRP1 PE=1 SV=1	3
1093	6	14	53.85	45.64	45.64	Q03013-2	Isoform 2 of Glutathione S-transferase Mu 4 OS=Homo sapiens GN=GSTM4	8
1094	6	8.01	20.12	20.12	15.24	Q6DRA6	Putative histone H2B type 2-D OS=Homo sapiens GN=HIST2H2BD PE=5 SV=3	4
1095	6	8	6.647	6.647	5.572	Q5JWF2-2	Isoform XLas-2 of Guanine nucleotide-binding protein G(s) subunit alpha isoforms XLas OS=Homo sapiens GN=GNAS	4
1096	6	6	8.696	5.011	4.495	Q86UP2	Kinectin OS=Homo sapiens GN=KTN1 PE=1 SV=1	3
1097	6	6	27.03	22.64	18.58	Q9H0W9-2	Isoform 2 of Ester hydrolase C11orf54 OS=Homo sapiens GN=C11orf54	3
1098	6	6	13.35	7.068	7.068	Q15637-5	Isoform 5 of Splicing factor 1 OS=Homo sapiens GN=SF1	3
1099	6	6	7.729	5.632	5.033	P02462	Collagen alpha-1(IV) chain OS=Homo sapiens GN=COL4A1 PE=1 SV=3	4
1100	6	6	13.56	5.186	5.186	Q32MZ4-3	Isoform 3 of Leucine-rich repeat flightless-interacting protein 1 OS=Homo sapiens GN=LRRFIP1	3
1101	6	6	56	53	53	Q01524	Defensin-6 OS=Homo sapiens GN=DEFA6 PE=1 SV=1	6
1102	6	6	22.26	14.6	13.14	Q9H0E2	Toll-interacting protein OS=Homo sapiens GN=TOLLIP PE=1 SV=1	3
1103	6	6	34.01	15.31	15.31	Q15257-3	Isoform 3 of Serine/threonine-protein phosphatase 2A activator OS=Homo sapiens GN=PPP2R4	3
1104	6	6	11.18	7.601	7.601	O76094	Signal recognition particle subunit SRP72 OS=Homo sapiens GN=SRP72 PE=1 SV=3	4
1105	6	6	23.88	23.88	13.15	Q9Y394-2	Isoform 2 of Dehydrogenase/reductase SDR family member 7 OS=Homo sapiens GN=DHRS7	3
1106	6	6	8.054	6.711	6.04	Q9UHB9-2	Isoform 2 of Signal recognition particle subunit SRP68 OS=Homo sapiens GN=SRP68	3
1107	6	6	12.52	8.618	8.618	Q96CM8	Acyl-CoA synthetase family member 2, mitochondrial OS=Homo sapiens GN=ACSF2 PE=1 SV=2	3
1108	6	6	20.8	15.69	15.69	Q86WA6-2	Isoform 2 of Valacyclovir hydrolase OS=Homo sapiens GN=BPHL	3
1109	6	6	3.804	2.874	2.874	Q13045-2	Isoform 2 of Protein flightless-1 homolog OS=Homo sapiens GN=FLII	3
1110	6	6	14.89	6.87	6.87	P11168	Solute carrier family 2, facilitated glucose transporter member 2 OS=Homo sapiens GN=SLC2A2 PE=1 SV=1	3
1111	6	6	34.86	28.57	17.71	P02792	Ferritin light chain OS=Homo sapiens GN=FTL PE=1 SV=2	3
1112	6	6	6.166	4.143	4.143	O95373	Importin-7 OS=Homo sapiens GN=IPO7 PE=1 SV=1	3
1113	6	6	10.95	9.286	9.286	O60832-2	Isoform 3 of H/ACA ribonucleoprotein complex subunit 4 OS=Homo sapiens GN=DKC1	3
1114	6	6	25.86	20.11	20.11	O43598	2'-deoxynucleoside 5'-phosphate N-hydrolase 1 OS=Homo sapiens GN=DNPH1 PE=1 SV=1	3
1115	6	6	20.95	20.95	20.95	Q9Y3U8	60S ribosomal protein L36 OS=Homo sapiens GN=RPL36 PE=1 SV=3	3
1116	6	6	18.77	15.71	15.71	Q9NVS9	Pyridoxine-5'-phosphate oxidase OS=Homo sapiens GN=PNPO PE=1 SV=1	3
1117	6	6	16.05	13.27	13.27	Q9NUQ9	Protein FAM49B OS=Homo sapiens GN=FAM49B PE=1 SV=1	3
1118	6	6	27.41	21.85	21.85	Q9H008	Phospholysine phosphohistidine inorganic pyrophosphate phosphatase OS=Homo sapiens GN=LHPP PE=1 SV=2	3
1119	6	6	29.35	29.35	27.36	Q8TBF2-7	Isoform 7 of Prostamide/prostaglandin F synthase OS=Homo sapiens GN=FAM213B	3
1120	6	6	45.69	44.83	44.83	Q5H9R2	NADH dehydrogenase [ubiquinone] 1 alpha subcomplex subunit 5 OS=Homo sapiens GN=DKFZp781K1356 PE=2 SV=1	4
1121	6	6	20.78	17.75	17.75	Q15102	Platelet-activating factor acetylhydrolase IB subunit gamma OS=Homo sapiens GN=PAFAH1B3 PE=1 SV=1	3
1122	6	6	11.37	6.951	6.951	Q14435	Polypeptide N-acetylgalactosaminyltransferase 3 OS=Homo sapiens GN=GALNT3 PE=1 SV=2	3
1123	6	6	9.161	8.385	8.385	Q14166	Tubulin--tyrosine ligase-like protein 12 OS=Homo sapiens GN=TTLL12 PE=1 SV=2	3
1124	6	6	19.59	12.84	12.84	Q13642-5	Isoform 5 of Four and a half LIM domains protein 1 OS=Homo sapiens GN=FHL1	5
1125	6	6	17.81	13.12	13.12	Q13155	Aminoacyl tRNA synthase complex-interacting multifunctional protein 2 OS=Homo sapiens GN=AIMP2 PE=1 SV=2	3
1126	6	6	27.93	20.11	20.11	Q07812-8	Isoform Sigma of Apoptosis regulator BAX OS=Homo sapiens GN=BAX	3
1127	6	6	31.85	19.11	19.11	P83731	60S ribosomal protein L24 OS=Homo sapiens GN=RPL24 PE=1 SV=1	3
1128	6	6	13.15	13.15	13.15	P62847-4	Isoform 4 of 40S ribosomal protein S24 OS=Homo sapiens GN=RPS24	4
1129	6	6	38.98	32.2	32.2	P62316	Small nuclear ribonucleoprotein Sm D2 OS=Homo sapiens GN=SNRPD2 PE=1 SV=1	3
1130	6	6	53.78	45.38	45.38	P62314	Small nuclear ribonucleoprotein Sm D1 OS=Homo sapiens GN=SNRPD1 PE=1 SV=1	5
1131	6	6	19.12	17.65	17.65	O75663	TIP41-like protein OS=Homo sapiens GN=TIPRL PE=1 SV=2	3
1132	6	6	11.93	9.375	9.375	O15372	Eukaryotic translation initiation factor 3 subunit H OS=Homo sapiens GN=EIF3H PE=1 SV=1	3
1133	6	6	42.31	31.54	31.54	J3QL05	Serine/arginine-rich-splicing factor 2 (Fragment) OS=Homo sapiens GN=SRSF2 PE=4 SV=1	3
1134	6	6	18.16	12.63	12.63	C9JEJ2	Choline-phosphate cytidylyltransferase A OS=Homo sapiens GN=PCYT1A PE=2 SV=1	3
1135	6	6	19.26	19.26	19.26	Q9Y224	UPF0568 protein C14orf166 OS=Homo sapiens GN=C14orf166 PE=1 SV=1	3
1136	6	6	16.67	16.67	16.67	Q9NZJ7-2	Isoform 2 of Mitochondrial carrier homolog 1 OS=Homo sapiens GN=MTCH1	3
1137	6	6	11.84	11.84	11.84	Q9BXN1	Asporin OS=Homo sapiens GN=ASPN PE=1 SV=2	3
1138	6	6	20.71	20.71	20.71	Q99643	Succinate dehydrogenase cytochrome b560 subunit, mitochondrial OS=Homo sapiens GN=SDHC PE=1 SV=1	4
1139	6	6	17.93	17.93	17.93	Q96HR9	Receptor expression-enhancing protein 6 OS=Homo sapiens GN=REEP6 PE=1 SV=1	3
1140	6	6	9.534	9.534	9.534	Q49A26-5	Isoform 5 of Putative oxidoreductase GLYR1 OS=Homo sapiens GN=GLYR1	3
1141	6	6	10.88	10.88	10.88	Q16630-3	Isoform 3 of Cleavage and polyadenylation specificity factor subunit 6 OS=Homo sapiens GN=CPSF6	3
1142	6	6	59.21	59.21	59.21	Q15847	Adipogenesis regulatory factor OS=Homo sapiens GN=ADIRF PE=1 SV=1	4
1143	6	6	10.29	10.29	10.29	Q07666-2	Isoform 2 of KH domain-containing, RNA-binding, signal transduction-associated protein 1 OS=Homo sapiens GN=KHDRBS1	3
1144	6	6	30.71	30.71	30.71	P62829	60S ribosomal protein L23 OS=Homo sapiens GN=RPL23 PE=1 SV=1	3
1145	6	6	16.78	16.78	16.78	P25311	Zinc-alpha-2-glycoprotein OS=Homo sapiens GN=AZGP1 PE=1 SV=2	4
1146	6	6	42.59	42.59	42.59	P20290-2	Isoform 2 of Transcription factor BTF3 OS=Homo sapiens GN=BTF3	5
1147	6	6	25.97	25.97	25.97	J3KT75	Mannose-P-dolichol utilization defect 1 protein (Fragment) OS=Homo sapiens GN=MPDU1 PE=4 SV=1	3
1148	5.96	6	12	6.857	6.857	Q10713	Mitochondrial-processing peptidase subunit alpha OS=Homo sapiens GN=PMPCA PE=1 SV=2	3
1149	5.96	6	13.57	7.784	7.784	Q12874	Splicing factor 3A subunit 3 OS=Homo sapiens GN=SF3A3 PE=1 SV=1	3
1150	5.96	6	29.47	29.47	29.47	P09455-3	Isoform 3 of Retinol-binding protein 1 OS=Homo sapiens GN=RBP1	3
1151	5.95	5.95	7.485	4.641	4.641	E9PLT0	Cold shock domain-containing protein E1 OS=Homo sapiens GN=CSDE1 PE=2 SV=1	3
1152	5.92	5.92	7.899	6.218	5.21	Q8WVV4-1	Isoform 1 of Protein POF1B OS=Homo sapiens GN=POF1B	3
1153	5.89	13.42	23.49	23.49	23.49	Q8TD06	Anterior gradient protein 3 homolog OS=Homo sapiens GN=AGR3 PE=1 SV=1	10
1154	5.89	5.89	12.65	12.65	10.26	P14324	Farnesyl pyrophosphate synthase OS=Homo sapiens GN=FDPS PE=1 SV=4	3
1155	5.86	5.86	36	22.4	22.4	P62851	40S ribosomal protein S25 OS=Homo sapiens GN=RPS25 PE=1 SV=1	3
1156	5.86	5.86	15.53	12.42	9.938	Q00577	Transcriptional activator protein Pur-alpha OS=Homo sapiens GN=PURA PE=1 SV=2	3
1157	5.85	5.85	8.805	8.805	8.805	P03886	NADH-ubiquinone oxidoreductase chain 1 OS=Homo sapiens GN=MT-ND1 PE=1 SV=1	3
1158	5.85	5.85	22.3	22.3	22.3	P46776	60S ribosomal protein L27a OS=Homo sapiens GN=RPL27A PE=1 SV=2	3
1159	5.85	5.85	26.94	26.94	26.94	P21291	Cysteine and glycine-rich protein 1 OS=Homo sapiens GN=CSRP1 PE=1 SV=3	4
1160	5.82	5.82	10.98	9.112	7.243	P08559-4	Isoform 4 of Pyruvate dehydrogenase E1 component subunit alpha, somatic form, mitochondrial OS=Homo sapiens GN=PDHA1	4
1161	5.8	5.8	34.36	28.63	21.15	Q7Z7H5	Transmembrane emp24 domain-containing protein 4 OS=Homo sapiens GN=TMED4 PE=1 SV=1	3
1162	5.8	5.8	16.71	10.03	10.03	Q15008	26S proteasome non-ATPase regulatory subunit 6 OS=Homo sapiens GN=PSMD6 PE=1 SV=1	3
1163	5.8	5.8	58.33	58.33	54.63	P62942	Peptidyl-prolyl cis-trans isomerase FKBP1A OS=Homo sapiens GN=FKBP1A PE=1 SV=2	3
1164	5.79	5.79	12.83	9.623	7.17	P32189-4	Isoform 4 of Glycerol kinase OS=Homo sapiens GN=GK	3
1165	5.77	5.77	19.94	9.971	9.971	P35659-2	Isoform 2 of Protein DEK OS=Homo sapiens GN=DEK	3
1166	5.77	5.77	14.92	12.43	12.43	Q9P035	Very-long-chain (3R)-3-hydroxyacyl-[acyl-carrier protein] dehydratase 3 OS=Homo sapiens GN=PTPLAD1 PE=1 SV=2	3
1167	5.77	5.77	7.056	7.056	7.056	P13473-3	Isoform LAMP-2C of Lysosome-associated membrane glycoprotein 2 OS=Homo sapiens GN=LAMP2	3
1168	5.77	5.77	16.33	16.33	16.33	P02747	Complement C1q subcomponent subunit C OS=Homo sapiens GN=C1QC PE=1 SV=3	3
1169	5.71	5.71	16.78	10.4	10.4	Q9NR12-2	Isoform 2 of PDZ and LIM domain protein 7 OS=Homo sapiens GN=PDLIM7	4
1170	5.7	5.7	14.8	10.2	10.2	Q01085-2	Isoform 2 of Nucleolysin TIAR OS=Homo sapiens GN=TIAL1	3
1171	5.68	5.68	25.89	21.43	17.86	Q00688	Peptidyl-prolyl cis-trans isomerase FKBP3 OS=Homo sapiens GN=FKBP3 PE=1 SV=1	3
1172	5.68	5.68	8.557	7.215	7.215	H0YGW7	ATP-binding cassette sub-family F member 1 (Fragment) OS=Homo sapiens GN=ABCF1 PE=3 SV=1	3
1173	5.67	5.67	28.08	19.52	12.67	Q07955-2	Isoform ASF-2 of Serine/arginine-rich splicing factor 1 OS=Homo sapiens GN=SRSF1	3
1174	5.66	5.69	17.84	10.12	8.576	Q01844-2	Isoform EWS-B of RNA-binding protein EWS OS=Homo sapiens GN=EWSR1	4
1175	5.66	5.66	32.52	23.93	19.63	Q5TBC7	Bcl-2-like protein 15 OS=Homo sapiens GN=BCL2L15 PE=2 SV=1	3
1176	5.64	5.64	15.92	6.261	6.261	P02748	Complement component C9 OS=Homo sapiens GN=C9 PE=1 SV=2	3
1177	5.64	5.64	14.73	9.598	9.598	Q9Y305-4	Isoform 4 of Acyl-coenzyme A thioesterase 9, mitochondrial OS=Homo sapiens GN=ACOT9	3
1178	5.62	5.62	4.186	3.389	2.857	H0YAC6	Lipopolysaccharide-responsive and beige-like anchor protein (Fragment) OS=Homo sapiens GN=LRBA PE=4 SV=1	3
1179	5.62	5.62	47.14	47.14	47.14	P63173	60S ribosomal protein L38 OS=Homo sapiens GN=RPL38 PE=1 SV=2	3
1180	5.6	5.6	26.15	17.94	13.74	P07602	Proactivator polypeptide OS=Homo sapiens GN=PSAP PE=1 SV=2	6
1181	5.58	5.58	4.615	4.525	3.71	Q92922	SWI/SNF complex subunit SMARCC1 OS=Homo sapiens GN=SMARCC1 PE=1 SV=3	3
1182	5.56	5.56	15.03	15.03	15.03	P43307	Translocon-associated protein subunit alpha OS=Homo sapiens GN=SSR1 PE=1 SV=3	4
1183	5.54	5.54	17.59	13.58	12.35	P51665	26S proteasome non-ATPase regulatory subunit 7 OS=Homo sapiens GN=PSMD7 PE=1 SV=2	3
1184	5.49	5.49	28.43	16.99	8.987	Q96G03	Phosphoglucomutase-2 OS=Homo sapiens GN=PGM2 PE=1 SV=4	4
1185	5.49	5.49	9.989	4.189	3.759	P55265-5	Isoform 5 of Double-stranded RNA-specific adenosine deaminase OS=Homo sapiens GN=ADAR	3
1186	5.48	5.48	7.503	4.162	2.519	F8VPJ2	Kinesin-like protein KIF13B OS=Homo sapiens GN=KIF13B PE=2 SV=1	4
1187	5.45	5.46	13.79	5.677	3.812	Q14683	Structural maintenance of chromosomes protein 1A OS=Homo sapiens GN=SMC1A PE=1 SV=2	3
1188	5.41	12.52	31.17	28.34	28.34	P61981	14-3-3 protein gamma OS=Homo sapiens GN=YWHAG PE=1 SV=2	12
1189	5.4	5.4	23.14	16.47	16.47	P08311	Cathepsin G OS=Homo sapiens GN=CTSG PE=1 SV=2	4
1190	5.38	5.39	21.71	21.71	17.31	P43686-2	Isoform 2 of 26S protease regulatory subunit 6B OS=Homo sapiens GN=PSMC4	5
1191	5.38	5.38	25.1	25.1	15.79	Q9UFN0	Protein NipSnap homolog 3A OS=Homo sapiens GN=NIPSNAP3A PE=1 SV=2	3
1192	5.38	5.38	13.14	13.14	13.14	Q9H488	GDP-fucose protein O-fucosyltransferase 1 OS=Homo sapiens GN=POFUT1 PE=1 SV=1	3
1193	5.36	5.36	24.58	24.58	24.58	P30711	Glutathione S-transferase theta-1 OS=Homo sapiens GN=GSTT1 PE=1 SV=4	5
1194	5.35	5.35	10.72	10.72	9.847	Q13596-2	Isoform 1A of Sorting nexin-1 OS=Homo sapiens GN=SNX1	4
1195	5.35	5.35	9.508	8.149	8.149	Q9HD45	Transmembrane 9 superfamily member 3 OS=Homo sapiens GN=TM9SF3 PE=1 SV=2	3
1196	5.34	13.49	25.06	23.36	22.38	P38919	Eukaryotic initiation factor 4A-III OS=Homo sapiens GN=EIF4A3 PE=1 SV=4	9
1197	5.32	5.32	21.91	6.742	6.742	O43242	26S proteasome non-ATPase regulatory subunit 3 OS=Homo sapiens GN=PSMD3 PE=1 SV=2	4
1198	5.32	5.32	12.7	9.426	9.426	Q9H8H3	Methyltransferase-like protein 7A OS=Homo sapiens GN=METTL7A PE=1 SV=1	3
1199	5.28	5.28	19.9	19.9	19.9	Q9NP72	Ras-related protein Rab-18 OS=Homo sapiens GN=RAB18 PE=1 SV=1	4
1200	5.28	5.28	8.807	8.807	8.807	Q9BSE5	Agmatinase, mitochondrial OS=Homo sapiens GN=AGMAT PE=1 SV=2	3
1201	5.27	5.27	25.95	25.95	25.95	Q9BYZ8	Regenerating islet-derived protein 4 OS=Homo sapiens GN=REG4 PE=1 SV=1	3
1202	5.25	5.25	8.239	8.239	8.239	Q9NSK0	Kinesin light chain 4 OS=Homo sapiens GN=KLC4 PE=1 SV=3	3
1203	5.23	5.23	25.67	20.86	20.86	E9PFV5	Villin-like protein (Fragment) OS=Homo sapiens GN=VILL PE=2 SV=1	3
1204	5.21	5.21	14.41	14.41	14.41	P15559-3	Isoform 3 of NAD(P)H dehydrogenase [quinone] 1 OS=Homo sapiens GN=NQO1	3
1205	5.19	5.19	11.02	9.356	9.356	Q15043-2	Isoform 2 of Zinc transporter ZIP14 OS=Homo sapiens GN=SLC39A14	3
1206	5.15	5.15	9.985	8.756	8.756	E7EWU3	Acetyl-coenzyme A synthetase, cytoplasmic OS=Homo sapiens GN=ACSS2 PE=2 SV=1	4
1207	5.14	5.14	7.348	4.579	4.579	Q5JRX3-3	Isoform 3 of Presequence protease, mitochondrial OS=Homo sapiens GN=PITRM1	3
1208	5.14	5.14	10.81	9.43	9.43	O94874-3	Isoform 3 of E3 UFM1-protein ligase 1 OS=Homo sapiens GN=UFL1	4
1209	5.12	5.12	48.84	39.53	39.53	P62306	Small nuclear ribonucleoprotein F OS=Homo sapiens GN=SNRPF PE=1 SV=1	3
1210	5.1	5.1	9.302	6.202	6.202	F5H7E1	Inter-alpha-trypsin inhibitor heavy chain H1 OS=Homo sapiens GN=ITIH1 PE=2 SV=1	3
1211	5.09	5.09	5.813	4.033	4.033	P49756	RNA-binding protein 25 OS=Homo sapiens GN=RBM25 PE=1 SV=3	3
1212	5.08	5.08	14.11	9.33	9.33	Q9Y2T2	AP-3 complex subunit mu-1 OS=Homo sapiens GN=AP3M1 PE=1 SV=1	3
1213	5.05	10.78	32.52	29.67	25.61	Q04917	14-3-3 protein eta OS=Homo sapiens GN=YWHAH PE=1 SV=4	10
1214	5.05	5.05	10.79	8.671	7.129	Q14554	Protein disulfide-isomerase A5 OS=Homo sapiens GN=PDIA5 PE=1 SV=1	4
1215	5.05	5.05	8.854	6.771	6.771	Q4G176	Acyl-CoA synthetase family member 3, mitochondrial OS=Homo sapiens GN=ACSF3 PE=1 SV=3	3
1216	4.98	4.98	9.453	5.613	5.613	B4DY72	Heat shock protein 105 kDa OS=Homo sapiens GN=HSPH1 PE=2 SV=1	3
1217	4.98	4.98	20.13	20.13	20.13	P56556	NADH dehydrogenase [ubiquinone] 1 alpha subcomplex subunit 6 OS=Homo sapiens GN=NDUFA6 PE=1 SV=3	3
1218	4.97	4.97	9.329	5.892	5.892	P23588	Eukaryotic translation initiation factor 4B OS=Homo sapiens GN=EIF4B PE=1 SV=2	3
1219	4.96	4.96	13.36	13.36	13.36	P28676	Grancalcin OS=Homo sapiens GN=GCA PE=1 SV=2	3
1220	4.91	4.91	32.34	19.4	19.4	P52566	Rho GDP-dissociation inhibitor 2 OS=Homo sapiens GN=ARHGDIB PE=1 SV=3	3
1221	4.89	4.89	22.03	22.03	22.03	P61923	Coatomer subunit zeta-1 OS=Homo sapiens GN=COPZ1 PE=1 SV=1	3
1222	4.88	4.88	24.07	11.11	11.11	Q00169	Phosphatidylinositol transfer protein alpha isoform OS=Homo sapiens GN=PITPNA PE=1 SV=2	3
1223	4.87	7	24.37	16.14	16.14	P15121	Aldose reductase OS=Homo sapiens GN=AKR1B1 PE=1 SV=3	4
1224	4.87	4.87	16.92	11.38	11.38	Q13347	Eukaryotic translation initiation factor 3 subunit I OS=Homo sapiens GN=EIF3I PE=1 SV=1	3
1225	4.86	4.87	22.92	18.13	14.17	P11172	Uridine 5'-monophosphate synthase OS=Homo sapiens GN=UMPS PE=1 SV=1	3
1226	4.86	4.87	18.24	18.24	18.24	P61626	Lysozyme C OS=Homo sapiens GN=LYZ PE=1 SV=1	4
1227	4.84	25.57	55.03	44.97	44.97	P12235	ADP/ATP translocase 1 OS=Homo sapiens GN=SLC25A4 PE=1 SV=4	22
1228	4.84	6.07	13	10.77	8.663	Q03518	Antigen peptide transporter 1 OS=Homo sapiens GN=TAP1 PE=1 SV=2	4
1229	4.83	4.83	10.11	10.11	10.11	Q96CS3	FAS-associated factor 2 OS=Homo sapiens GN=FAF2 PE=1 SV=2	3
1230	4.82	4.82	13	10.57	9.692	P36551	Coproporphyrinogen-III oxidase, mitochondrial OS=Homo sapiens GN=CPOX PE=1 SV=3	3
1231	4.81	4.81	28.27	19.83	19.83	Q8N4T8	Carbonyl reductase family member 4 OS=Homo sapiens GN=CBR4 PE=1 SV=3	3
1232	4.79	4.79	5.797	4.438	3.714	Q9BSJ8	Extended synaptotagmin-1 OS=Homo sapiens GN=ESYT1 PE=1 SV=1	3
1233	4.78	4.78	21.22	13.41	13.41	Q9NZA1	Chloride intracellular channel protein 5 OS=Homo sapiens GN=CLIC5 PE=1 SV=3	3
1234	4.77	4.77	34.82	14.7	14.7	P52788-2	Isoform 2 of Spermine synthase OS=Homo sapiens GN=SMS	3
1235	4.76	4.76	14.85	11.09	8.159	Q14108	Lysosome membrane protein 2 OS=Homo sapiens GN=SCARB2 PE=1 SV=2	3
1236	4.76	4.76	27.27	27.27	27.27	P56134-2	Isoform 2 of ATP synthase subunit f, mitochondrial OS=Homo sapiens GN=ATP5J2	3
1237	4.74	4.74	6.409	4.565	3.248	Q14203-5	Isoform 5 of Dynactin subunit 1 OS=Homo sapiens GN=DCTN1	3
1238	4.74	4.74	22.93	22.93	22.93	Q9Y5Z4	Heme-binding protein 2 OS=Homo sapiens GN=HEBP2 PE=1 SV=1	4
1239	4.73	6.86	17.8	17.8	17.8	Q99439	Calponin-2 OS=Homo sapiens GN=CNN2 PE=1 SV=4	4
1240	4.69	4.69	16.04	9.011	9.011	P35813-3	Isoform 3 of Protein phosphatase 1A OS=Homo sapiens GN=PPM1A	3
1241	4.63	4.63	15.2	11.03	11.03	Q5T2W1-2	Isoform 2 of Na(+)/H(+) exchange regulatory cofactor NHE-RF3 OS=Homo sapiens GN=PDZK1	3
1242	4.61	4.61	4.899	3.937	3.937	P08575-2	Isoform 2 of Receptor-type tyrosine-protein phosphatase C OS=Homo sapiens GN=PTPRC	3
1243	4.61	4.61	25.64	19.87	19.87	O60888-3	Isoform C of Protein CutA OS=Homo sapiens GN=CUTA	3
1244	4.59	4.59	43.56	27.72	27.72	P26447	Protein S100-A4 OS=Homo sapiens GN=S100A4 PE=1 SV=1	4
1245	4.56	4.56	33.33	33.33	33.33	P18136	Ig kappa chain V-III region HIC OS=Homo sapiens PE=2 SV=2	3
1246	4.54	4.54	30.28	21.13	21.13	P60866-2	Isoform 2 of 40S ribosomal protein S20 OS=Homo sapiens GN=RPS20	4
1247	4.53	4.53	14.83	9.438	9.438	Q93099	Homogentisate 1,2-dioxygenase OS=Homo sapiens GN=HGD PE=1 SV=2	3
1248	4.52	4.52	17.18	12.88	10.74	Q15717	ELAV-like protein 1 OS=Homo sapiens GN=ELAVL1 PE=1 SV=2	3
1249	4.5	4.5	31.25	31.25	29.37	P46778	60S ribosomal protein L21 OS=Homo sapiens GN=RPL21 PE=1 SV=2	4
1250	4.49	4.49	23.24	15	6.471	Q8N0X4	Citrate lyase subunit beta-like protein, mitochondrial OS=Homo sapiens GN=CLYBL PE=2 SV=2	2
1251	4.49	4.49	22.22	14.05	14.05	Q9NUJ1	Mycophenolic acid acyl-glucuronide esterase, mitochondrial OS=Homo sapiens GN=ABHD10 PE=1 SV=1	3
1252	4.45	4.45	15.15	10.3	10.3	P13716	Delta-aminolevulinic acid dehydratase OS=Homo sapiens GN=ALAD PE=1 SV=1	3
1253	4.44	4.44	18.97	18.97	18.97	Q9NR77	Peroxisomal membrane protein 2 OS=Homo sapiens GN=PXMP2 PE=1 SV=3	3
1254	4.43	4.67	5.882	5.882	5.882	Q9H3G5	Probable serine carboxypeptidase CPVL OS=Homo sapiens GN=CPVL PE=1 SV=2	3
1255	4.43	4.43	8.013	6.511	6.511	P61221	ATP-binding cassette sub-family E member 1 OS=Homo sapiens GN=ABCE1 PE=1 SV=1	3
1256	4.4	4.4	12.19	10	10	J3KQJ1	Sulfatase-modifying factor 2 OS=Homo sapiens GN=SUMF2 PE=4 SV=1	3
1257	4.34	4.34	6.509	3.174	2.743	Q92538	Golgi-specific brefeldin A-resistance guanine nucleotide exchange factor 1 OS=Homo sapiens GN=GBF1 PE=1 SV=2	4
1258	4.34	4.34	31.65	21.56	16.97	Q9BRX8-2	Isoform 2 of Redox-regulatory protein FAM213A OS=Homo sapiens GN=FAM213A	3
1259	4.34	4.34	8.623	6.815	5.563	H7C0L5	35 kDa inter-alpha-trypsin inhibitor heavy chain H4 (Fragment) OS=Homo sapiens GN=ITIH4 PE=4 SV=1	3
1260	4.33	4.33	23.94	23.94	13.83	Q5JR95	40S ribosomal protein S8 OS=Homo sapiens GN=RPS8 PE=2 SV=1	3
1261	4.33	4.33	14.07	11.62	9.48	Q86X76	Nitrilase homolog 1 OS=Homo sapiens GN=NIT1 PE=1 SV=2	2
1262	4.3	4.3	28.28	13.93	9.426	Q6UX53	Methyltransferase-like protein 7B OS=Homo sapiens GN=METTL7B PE=2 SV=2	2
1263	4.3	4.3	35.29	35.29	16.81	P61769	Beta-2-microglobulin OS=Homo sapiens GN=B2M PE=1 SV=1	2
1264	4.28	13.44	26.04	21.7	19.06	Q9HAW8	UDP-glucuronosyltransferase 1-10 OS=Homo sapiens GN=UGT1A10 PE=2 SV=1	11
1265	4.26	4.26	43.12	43.12	43.12	Q5T8I0	Protein COX6A1P2 OS=Homo sapiens GN=COX6A1P2 PE=2 SV=1	6
1266	4.26	4.26	29.03	29.03	21.51	Q9NVJ2	ADP-ribosylation factor-like protein 8B OS=Homo sapiens GN=ARL8B PE=1 SV=1	2
1267	4.25	4.25	60.49	50.62	50.62	O00483	NADH dehydrogenase [ubiquinone] 1 alpha subcomplex subunit 4 OS=Homo sapiens GN=NDUFA4 PE=1 SV=1	3
1268	4.24	4.24	8.626	6.725	2.778	Q9BX66-4	Isoform 4 of Sorbin and SH3 domain-containing protein 1 OS=Homo sapiens GN=SORBS1	2
1269	4.24	4.24	35.53	25	15.79	Q15631	Translin OS=Homo sapiens GN=TSN PE=1 SV=1	2
1270	4.24	4.24	8.824	8.824	5.615	Q15629	Translocating chain-associated membrane protein 1 OS=Homo sapiens GN=TRAM1 PE=1 SV=3	2
1271	4.23	4.23	49.37	49.37	32.91	P29377	Protein S100-G OS=Homo sapiens GN=S100G PE=1 SV=2	2
1272	4.22	16.76	41.14	41.14	38.46	Q5SRN7	HLA class I histocompatibility antigen, A-68 alpha chain OS=Homo sapiens GN=HLA-A PE=2 SV=2	9
1273	4.22	4.22	56.84	36.84	36.84	Q9Y5L4	Mitochondrial import inner membrane translocase subunit Tim13 OS=Homo sapiens GN=TIMM13 PE=1 SV=1	3
1274	4.2	4.2	10.86	10.86	10.86	P80365	Corticosteroid 11-beta-dehydrogenase isozyme 2 OS=Homo sapiens GN=HSD11B2 PE=1 SV=2	3
1275	4.18	4.19	16.41	13.93	10.22	Q9H936	Mitochondrial glutamate carrier 1 OS=Homo sapiens GN=SLC25A22 PE=1 SV=1	2
1276	4.18	4.18	13.24	7.092	5.437	B7Z7P8	Eukaryotic peptide chain release factor subunit 1 OS=Homo sapiens GN=ETF1 PE=2 SV=1	2
1277	4.17	4.17	36.36	36.36	36.36	Q9C005	Protein dpy-30 homolog OS=Homo sapiens GN=DPY30 PE=1 SV=1	3
1278	4.17	4.17	11.36	11.36	11.36	P49321-2	Isoform 2 of Nuclear autoantigenic sperm protein OS=Homo sapiens GN=NASP	3
1279	4.16	4.16	4.115	1.585	1.32	Q07954	Prolow-density lipoprotein receptor-related protein 1 OS=Homo sapiens GN=LRP1 PE=1 SV=2	5
1280	4.15	8.26	27.5	27.5	22.5	P61026	Ras-related protein Rab-10 OS=Homo sapiens GN=RAB10 PE=1 SV=1	4
1281	4.15	4.15	17.89	14.47	12.37	Q5VWC4	26S proteasome non-ATPase regulatory subunit 4 OS=Homo sapiens GN=PSMD4 PE=2 SV=1	3
1282	4.13	4.13	7.531	3.339	3.339	O14841	5-oxoprolinase OS=Homo sapiens GN=OPLAH PE=1 SV=3	3
1283	4.11	4.11	9.105	5.181	3.454	P48506	Glutamate--cysteine ligase catalytic subunit OS=Homo sapiens GN=GCLC PE=1 SV=2	2
1284	4.11	4.11	5.894	4.065	3.354	O14617-3	Isoform 3 of AP-3 complex subunit delta-1 OS=Homo sapiens GN=AP3D1	2
1285	4.11	4.11	5.178	4.16	3.226	P11498	Pyruvate carboxylase, mitochondrial OS=Homo sapiens GN=PC PE=1 SV=2	2
1286	4.1	4.1	5.471	2.263	2.026	O43149	Zinc finger ZZ-type and EF-hand domain-containing protein 1 OS=Homo sapiens GN=ZZEF1 PE=1 SV=6	4
1287	4.1	4.1	23.76	20.79	15.18	Q9BY49	Peroxisomal trans-2-enoyl-CoA reductase OS=Homo sapiens GN=PECR PE=1 SV=2	3
1288	4.1	4.1	15.38	11.54	8.654	Q13148-2	Isoform 2 of TAR DNA-binding protein 43 OS=Homo sapiens GN=TARDBP	2
1289	4.1	4.1	30.33	30.33	30.33	P68036-2	Isoform 2 of Ubiquitin-conjugating enzyme E2 L3 OS=Homo sapiens GN=UBE2L3	3
1290	4.1	4.1	61.4	42.98	24.56	P06702	Protein S100-A9 OS=Homo sapiens GN=S100A9 PE=1 SV=1	2
1291	4.09	4.09	6.091	2.797	2.548	P11047	Laminin subunit gamma-1 OS=Homo sapiens GN=LAMC1 PE=1 SV=3	3
1292	4.09	4.09	28.88	22.38	22.38	Q15404	Ras suppressor protein 1 OS=Homo sapiens GN=RSU1 PE=1 SV=3	4
1293	4.09	4.09	49.54	33.94	22.94	Q9GZT3	SRA stem-loop-interacting RNA-binding protein, mitochondrial OS=Homo sapiens GN=SLIRP PE=1 SV=1	2
1294	4.09	4.09	10.89	10.89	8.596	Q6IBS0	Twinfilin-2 OS=Homo sapiens GN=TWF2 PE=1 SV=2	2
1295	4.08	4.25	7.99	6.901	3.027	Q8TCJ2	Dolichyl-diphosphooligosaccharide--protein glycosyltransferase subunit STT3B OS=Homo sapiens GN=STT3B PE=1 SV=1	2
1296	4.08	4.08	24.05	9.677	7.331	Q5T6V5	UPF0553 protein C9orf64 OS=Homo sapiens GN=C9orf64 PE=1 SV=1	2
1297	4.07	4.07	45.53	43.09	43.09	Q9BRA2	Thioredoxin domain-containing protein 17 OS=Homo sapiens GN=TXNDC17 PE=1 SV=1	4
1298	4.07	4.07	19.1	15.52	8.06	O76003	Glutaredoxin-3 OS=Homo sapiens GN=GLRX3 PE=1 SV=2	2
1299	4.07	4.07	6.231	3.165	2.176	O00754	Lysosomal alpha-mannosidase OS=Homo sapiens GN=MAN2B1 PE=1 SV=3	2
1300	4.07	4.07	15.38	12.55	8.907	P57088	Transmembrane protein 33 OS=Homo sapiens GN=TMEM33 PE=1 SV=2	2
1301	4.06	4.06	8.138	4.382	2.973	Q9Y5K6	CD2-associated protein OS=Homo sapiens GN=CD2AP PE=1 SV=1	2
1302	4.06	4.06	9.814	7.162	7.162	O75381	Peroxisomal membrane protein PEX14 OS=Homo sapiens GN=PEX14 PE=1 SV=1	3
1303	4.05	4.05	22.69	16.15	8.846	Q16775-2	Isoform 2 of Hydroxyacylglutathione hydrolase, mitochondrial OS=Homo sapiens GN=HAGH	2
1304	4.05	4.05	14.43	9.291	5.868	Q8WU67	Abhydrolase domain-containing protein 3 OS=Homo sapiens GN=ABHD3 PE=2 SV=2	2
1305	4.04	4.78	13.49	8.863	6.744	O60749	Sorting nexin-2 OS=Homo sapiens GN=SNX2 PE=1 SV=2	3
1306	4.04	4.04	39.84	39.06	39.06	P35268	60S ribosomal protein L22 OS=Homo sapiens GN=RPL22 PE=1 SV=2	5
1307	4.04	4.04	33.33	22.22	22.22	Q9UBI6	Guanine nucleotide-binding protein G(I)/G(S)/G(O) subunit gamma-12 OS=Homo sapiens GN=GNG12 PE=1 SV=3	3
1308	4.04	4.04	7.196	6.297	4.348	Q86UX7	Fermitin family homolog 3 OS=Homo sapiens GN=FERMT3 PE=1 SV=1	2
1309	4.03	80.53	69.18	65.19	64.08	Q71U36	Tubulin alpha-1A chain OS=Homo sapiens GN=TUBA1A PE=1 SV=1	50
1310	4.03	7.71	43.3	43.3	31.03	E7EQ64	Trypsin-1 OS=Homo sapiens GN=PRSS1 PE=2 SV=1	11
1311	4.03	4.04	34.17	25	25	O95168-2	Isoform 2 of NADH dehydrogenase [ubiquinone] 1 beta subcomplex subunit 4 OS=Homo sapiens GN=NDUFB4	3
1312	4.03	4.03	25.35	14.08	9.155	Q9NTX5-6	Isoform 6 of Ethylmalonyl-CoA decarboxylase OS=Homo sapiens GN=ECHDC1	2
1313	4.03	4.03	8.801	5.831	2.86	H3BND8	Ubiquitin carboxyl-terminal hydrolase (Fragment) OS=Homo sapiens GN=USP7 PE=2 SV=1	2
1314	4.03	4.03	4.473	3.28	2.386	Q9UIQ6-3	Isoform 3 of Leucyl-cystinyl aminopeptidase OS=Homo sapiens GN=LNPEP	2
1315	4.02	64.13	23.72	17.49	17.21	P0CG38	POTE ankyrin domain family member I OS=Homo sapiens GN=POTEI PE=3 SV=1	55
1316	4.02	6.02	14.59	8.753	8.753	Q14344	Guanine nucleotide-binding protein subunit alpha-13 OS=Homo sapiens GN=GNA13 PE=1 SV=2	3
1317	4.02	4.02	13.57	4.348	4.348	Q9NUB1-4	Isoform 4 of Acetyl-coenzyme A synthetase 2-like, mitochondrial OS=Homo sapiens GN=ACSS1	2
1318	4.02	4.02	14.03	10.02	9.131	Q9UN86-2	Isoform B of Ras GTPase-activating protein-binding protein 2 OS=Homo sapiens GN=G3BP2	3
1319	4.02	4.02	7.898	4.181	2.787	Q5T447	E3 ubiquitin-protein ligase HECTD3 OS=Homo sapiens GN=HECTD3 PE=1 SV=1	2
1320	4.02	4.02	9.524	3.81	3.81	Q92828	Coronin-2A OS=Homo sapiens GN=CORO2A PE=2 SV=2	2
1321	4.02	4.02	23.59	18.97	12.31	Q92688-2	Isoform 2 of Acidic leucine-rich nuclear phosphoprotein 32 family member B OS=Homo sapiens GN=ANP32B	2
1322	4.02	4.02	15.08	9.836	9.836	Q9GZS3	WD repeat-containing protein 61 OS=Homo sapiens GN=WDR61 PE=1 SV=1	2
1323	4.02	4.02	10.69	10.69	7.862	Q8TC12	Retinol dehydrogenase 11 OS=Homo sapiens GN=RDH11 PE=1 SV=2	2
1324	4.01	10.03	12.21	10.42	10.42	P17844	Probable ATP-dependent RNA helicase DDX5 OS=Homo sapiens GN=DDX5 PE=1 SV=1	5
1325	4.01	6.02	25.35	11.27	11.27	P51159-2	Isoform Short of Ras-related protein Rab-27A OS=Homo sapiens GN=RAB27A	3
1326	4.01	4.03	14.95	14.95	14.95	Q92882	Osteoclast-stimulating factor 1 OS=Homo sapiens GN=OSTF1 PE=1 SV=2	3
1327	4.01	4.01	7.24	6.486	4.223	Q99805	Transmembrane 9 superfamily member 2 OS=Homo sapiens GN=TM9SF2 PE=1 SV=1	3
1328	4.01	4.01	10.11	6.154	6.154	Q5TFE4	5'-nucleotidase domain-containing protein 1 OS=Homo sapiens GN=NT5DC1 PE=1 SV=1	2
1329	4.01	4.01	22.84	12.07	12.07	P04233-2	Isoform 2 of HLA class II histocompatibility antigen gamma chain OS=Homo sapiens GN=CD74	3
1330	4.01	4.01	15.77	12.42	9.396	Q9H4A6	Golgi phosphoprotein 3 OS=Homo sapiens GN=GOLPH3 PE=1 SV=1	2
1331	4.01	4.01	8.526	6.927	4.263	Q8IWE2	Protein NOXP20 OS=Homo sapiens GN=FAM114A1 PE=1 SV=2	2
1332	4.01	4.01	19.48	19.48	19.48	Q15651-2	Isoform 2 of High mobility group nucleosome-binding domain-containing protein 3 OS=Homo sapiens GN=HMGN3	4
1333	4	30.1	46.97	46.97	46.97	P04746	Pancreatic alpha-amylase OS=Homo sapiens GN=AMY2A PE=1 SV=2	18
1334	4	28.16	32.66	27.74	27.74	P31150	Rab GDP dissociation inhibitor alpha OS=Homo sapiens GN=GDI1 PE=1 SV=2	18
1335	4	18.63	54.03	31.85	25.81	H7BYY1	Tropomyosin 1 (Alpha), isoform CRA_m OS=Homo sapiens GN=TPM1 PE=2 SV=1	9
1336	4	17.14	23.33	20.48	17.62	P13797	Plastin-3 OS=Homo sapiens GN=PLS3 PE=1 SV=4	12
1337	4	14.01	60.62	48.19	48.19	P61586	Transforming protein RhoA OS=Homo sapiens GN=RHOA PE=1 SV=1	8
1338	4	8	27.27	27.27	27.27	Q9NR31	GTP-binding protein SAR1a OS=Homo sapiens GN=SAR1A PE=1 SV=1	4
1339	4	6	6.407	4.623	4.623	O95487-2	Isoform 2 of Protein transport protein Sec24B OS=Homo sapiens GN=SEC24B	3
1340	4	6	20.65	11.21	11.21	O00757	Fructose-1,6-bisphosphatase isozyme 2 OS=Homo sapiens GN=FBP2 PE=1 SV=2	4
1341	4	6	23.81	17.46	17.46	P01111	GTPase NRas OS=Homo sapiens GN=NRAS PE=1 SV=1	3
1342	4	6	7.372	7.372	7.372	Q9UHD9	Ubiquilin-2 OS=Homo sapiens GN=UBQLN2 PE=1 SV=2	3
1343	4	5.74	16.49	6.835	5.052	O43491-2	Isoform 2 of Band 4.1-like protein 2 OS=Homo sapiens GN=EPB41L2	3
1344	4	4.23	15.97	15.97	13.31	Q6GPI1	Chymotrypsinogen B2 OS=Homo sapiens GN=CTRB2 PE=2 SV=2	2
1345	4	4	21.75	6.239	3.209	P11413-2	Isoform Long of Glucose-6-phosphate 1-dehydrogenase OS=Homo sapiens GN=G6PD	2
1346	4	4	2.819	1.175	0.9005	Q93008-1	Isoform 2 of Probable ubiquitin carboxyl-terminal hydrolase FAF-X OS=Homo sapiens GN=USP9X	2
1347	4	4	7.806	2.301	2.301	Q9UQE7	Structural maintenance of chromosomes protein 3 OS=Homo sapiens GN=SMC3 PE=1 SV=2	2
1348	4	4	7.22	5.836	5.596	Q9UGM3-8	Isoform 8 of Deleted in malignant brain tumors 1 protein OS=Homo sapiens GN=DMBT1	3
1349	4	4	27.82	11.27	11.27	Q13907-2	Isoform 2 of Isopentenyl-diphosphate Delta-isomerase 1 OS=Homo sapiens GN=IDI1	2
1350	4	4	22.58	9.429	9.429	Q9UNS2-2	Isoform 2 of COP9 signalosome complex subunit 3 OS=Homo sapiens GN=COPS3	2
1351	4	4	16.41	7.692	7.692	Q9UJ70-2	Isoform 2 of N-acetyl-D-glucosamine kinase OS=Homo sapiens GN=NAGK	2
1352	4	4	57.14	41.07	41.07	Q9P0S9	Transmembrane protein 14C OS=Homo sapiens GN=TMEM14C PE=1 SV=1	2
1353	4	4	11.27	4.348	4.348	Q9H845	Acyl-CoA dehydrogenase family member 9, mitochondrial OS=Homo sapiens GN=ACAD9 PE=1 SV=1	2
1354	4	4	15.96	10.85	8.511	Q96TC7	Regulator of microtubule dynamics protein 3 OS=Homo sapiens GN=RMDN3 PE=1 SV=2	2
1355	4	4	20.21	14.36	14.36	Q5W0H4	Translationally-controlled tumor protein OS=Homo sapiens GN=TPT1 PE=2 SV=1	2
1356	4	4	3.962	1.823	1.823	Q5VZU9	Tripeptidyl-peptidase 2 OS=Homo sapiens GN=TPP2 PE=2 SV=1	2
1357	4	4	28.28	21.38	14.48	P57105	Synaptojanin-2-binding protein OS=Homo sapiens GN=SYNJ2BP PE=1 SV=2	2
1358	4	4	42.97	24.22	24.22	O95139	NADH dehydrogenase [ubiquinone] 1 beta subcomplex subunit 6 OS=Homo sapiens GN=NDUFB6 PE=1 SV=3	2
1359	4	4	7.561	2.769	2.769	O75400-3	Isoform 3 of Pre-mRNA-processing factor 40 homolog A OS=Homo sapiens GN=PRPF40A	2
1360	4	4	38.57	21.43	18.57	O43768-4	Isoform 4 of Alpha-endosulfine OS=Homo sapiens GN=ENSA	2
1361	4	4	11.51	6.905	6.905	Q9Y383-2	Isoform 2 of Putative RNA-binding protein Luc7-like 2 OS=Homo sapiens GN=LUC7L2	2
1362	4	4	12.18	6.995	6.995	Q9Y371-2	Isoform 2 of Endophilin-B1 OS=Homo sapiens GN=SH3GLB1	2
1363	4	4	9.008	3.817	3.817	Q9NY59	Sphingomyelin phosphodiesterase 3 OS=Homo sapiens GN=SMPD3 PE=1 SV=1	2
1364	4	4	9.029	5.622	4.089	Q9NTJ5	Phosphatidylinositide phosphatase SAC1 OS=Homo sapiens GN=SACM1L PE=1 SV=2	2
1365	4	4	18.26	8.696	8.696	Q9HD33-2	Isoform 2 of 39S ribosomal protein L47, mitochondrial OS=Homo sapiens GN=MRPL47	2
1366	4	4	20.67	11.85	11.85	Q96GA7	Serine dehydratase-like OS=Homo sapiens GN=SDSL PE=1 SV=1	2
1367	4	4	14.84	7.122	7.122	Q96C86	m7GpppX diphosphatase OS=Homo sapiens GN=DCPS PE=1 SV=2	2
1368	4	4	8.558	4.596	4.596	Q969Z0	Protein TBRG4 OS=Homo sapiens GN=TBRG4 PE=1 SV=1	2
1369	4	4	9.713	5.74	4.857	Q8WU40	CAMK2G protein (Fragment) OS=Homo sapiens GN=CAMK2G PE=2 SV=2	2
1370	4	4	4.796	3.265	2.857	Q8WTW3	Conserved oligomeric Golgi complex subunit 1 OS=Homo sapiens GN=COG1 PE=1 SV=1	2
1371	4	4	42.22	20	20	Q8N5K1	CDGSH iron-sulfur domain-containing protein 2 OS=Homo sapiens GN=CISD2 PE=1 SV=1	2
1372	4	4	40.71	24.78	24.78	Q8N2U0	Transmembrane protein 256 OS=Homo sapiens GN=TMEM256 PE=2 SV=1	2
1373	4	4	11.68	8.273	8.273	Q5VW32	BRO1 domain-containing protein BROX OS=Homo sapiens GN=BROX PE=1 SV=1	2
1374	4	4	12.56	10.66	9.005	Q53H12	Acylglycerol kinase, mitochondrial OS=Homo sapiens GN=AGK PE=1 SV=2	2
1375	4	4	11.04	6.71	6.71	Q53GS9-2	Isoform 2 of U4/U6.U5 tri-snRNP-associated protein 2 OS=Homo sapiens GN=USP39	2
1376	4	4	7.465	3.577	3.577	Q14677-3	Isoform 3 of Clathrin interactor 1 OS=Homo sapiens GN=CLINT1	2
1377	4	4	15.34	9.524	9.524	Q14116-2	Isoform 2 of Interleukin-18 OS=Homo sapiens GN=IL18	2
1378	4	4	36.99	20.23	20.23	P80723-2	Isoform 2 of Brain acid soluble protein 1 OS=Homo sapiens GN=BASP1	2
1379	4	4	20.23	20.23	10.51	P62917	60S ribosomal protein L8 OS=Homo sapiens GN=RPL8 PE=1 SV=2	2
1380	4	4	30.43	24.35	20.87	P62888	60S ribosomal protein L30 OS=Homo sapiens GN=RPL30 PE=1 SV=2	2
1381	4	4	30.95	15.08	15.08	P62318	Small nuclear ribonucleoprotein Sm D3 OS=Homo sapiens GN=SNRPD3 PE=1 SV=1	3
1382	4	4	23.67	16.57	16.57	P46779-3	Isoform 3 of 60S ribosomal protein L28 OS=Homo sapiens GN=RPL28	3
1383	4	4	18.75	9.375	9.375	P30419-2	Isoform Short of Glycylpeptide N-tetradecanoyltransferase 1 OS=Homo sapiens GN=NMT1	2
1384	4	4	15.82	8.657	8.657	P09668	Pro-cathepsin H OS=Homo sapiens GN=CTSH PE=1 SV=4	2
1385	4	4	20.16	8.696	8.696	P02746	Complement C1q subcomponent subunit B OS=Homo sapiens GN=C1QB PE=1 SV=3	2
1386	4	4	8.289	5.996	5.996	O14975-2	Isoform 2 of Very long-chain acyl-CoA synthetase OS=Homo sapiens GN=SLC27A2	2
1387	4	4	11.28	5.451	5.451	G3V1A6	Gasdermin domain containing 1, isoform CRA_d OS=Homo sapiens GN=GSDMD PE=2 SV=1	2
1388	4	4	9.455	3.273	3.273	E9PDR0	Propionyl-CoA carboxylase beta chain, mitochondrial OS=Homo sapiens GN=PCCB PE=2 SV=1	2
1389	4	4	5.061	5.061	4.07	Q9Y5L0-3	Isoform 3 of Transportin-3 OS=Homo sapiens GN=TNPO3	2
1390	4	4	7.08	5.531	5.531	Q9Y3L3-2	Isoform 2 of SH3 domain-binding protein 1 OS=Homo sapiens GN=SH3BP1	2
1391	4	4	20.96	11.38	11.38	Q9Y3C8	Ubiquitin-fold modifier-conjugating enzyme 1 OS=Homo sapiens GN=UFC1 PE=1 SV=3	2
1392	4	4	9.809	7.084	7.084	Q9Y295	Developmentally-regulated GTP-binding protein 1 OS=Homo sapiens GN=DRG1 PE=1 SV=1	2
1393	4	4	21.89	17.16	17.16	Q9UM00-2	Isoform 2 of Transmembrane and coiled-coil domain-containing protein 1 OS=Homo sapiens GN=TMCO1	2
1394	4	4	25.52	20.69	20.69	Q9UI09	NADH dehydrogenase [ubiquinone] 1 alpha subcomplex subunit 12 OS=Homo sapiens GN=NDUFA12 PE=1 SV=1	2
1395	4	4	23.38	16.88	16.88	Q9UHV9	Prefoldin subunit 2 OS=Homo sapiens GN=PFDN2 PE=1 SV=1	2
1396	4	4	9.058	8.696	8.696	Q9NQR4	Omega-amidase NIT2 OS=Homo sapiens GN=NIT2 PE=1 SV=1	2
1397	4	4	44.79	38.54	38.54	Q9NP97	Dynein light chain roadblock-type 1 OS=Homo sapiens GN=DYNLRB1 PE=1 SV=3	2
1398	4	4	9.325	6.431	6.431	Q9HAB8	Phosphopantothenate--cysteine ligase OS=Homo sapiens GN=PPCS PE=1 SV=2	2
1399	4	4	13.85	11.84	11.84	Q9BWD1	Acetyl-CoA acetyltransferase, cytosolic OS=Homo sapiens GN=ACAT2 PE=1 SV=2	2
1400	4	4	9.307	7.359	7.359	Q96M27-3	Isoform 3 of Protein PRRC1 OS=Homo sapiens GN=PRRC1	2
1401	4	4	11.65	8.647	8.647	Q92890-3	Isoform 3 of Ubiquitin fusion degradation protein 1 homolog OS=Homo sapiens GN=UFD1L	2
1402	4	4	3.906	3.013	3.013	Q92539	Phosphatidate phosphatase LPIN2 OS=Homo sapiens GN=LPIN2 PE=1 SV=1	2
1403	4	4	20.66	10.33	10.33	Q92522	Histone H1x OS=Homo sapiens GN=H1FX PE=1 SV=1	2
1404	4	4	17.89	17.89	15.79	Q8WZA0	Protein LZIC OS=Homo sapiens GN=LZIC PE=1 SV=1	2
1405	4	4	8.925	5.68	5.68	Q16658	Fascin OS=Homo sapiens GN=FSCN1 PE=1 SV=3	2
1406	4	4	9.788	8.466	8.466	Q16543	Hsp90 co-chaperone Cdc37 OS=Homo sapiens GN=CDC37 PE=1 SV=1	2
1407	4	4	30.06	20.86	20.86	Q13526	Peptidyl-prolyl cis-trans isomerase NIMA-interacting 1 OS=Homo sapiens GN=PIN1 PE=1 SV=1	2
1408	4	4	11.5	8.824	8.824	Q11128	Alpha-(1,3)-fucosyltransferase OS=Homo sapiens GN=FUT5 PE=2 SV=1	2
1409	4	4	6.264	5.145	5.145	Q01415-2	Isoform 2 of N-acetylgalactosamine kinase OS=Homo sapiens GN=GALK2	2
1410	4	4	15.33	8.014	8.014	P82673-2	Isoform 2 of 28S ribosomal protein S35, mitochondrial OS=Homo sapiens GN=MRPS35	2
1411	4	4	2.492	1.373	1.373	P51610-2	Isoform 2 of Host cell factor 1 OS=Homo sapiens GN=HCFC1	2
1412	4	4	25.44	10.53	10.53	P22061-2	Isoform 2 of Protein-L-isoaspartate(D-aspartate) O-methyltransferase OS=Homo sapiens GN=PCMT1	2
1413	4	4	15.03	10.36	10.36	P17900	Ganglioside GM2 activator OS=Homo sapiens GN=GM2A PE=1 SV=4	2
1414	4	4	34.94	27.71	27.71	P14406	Cytochrome c oxidase subunit 7A2, mitochondrial OS=Homo sapiens GN=COX7A2 PE=1 SV=1	2
1415	4	4	9.412	9.412	7.843	P09661	U2 small nuclear ribonucleoprotein A' OS=Homo sapiens GN=SNRPA1 PE=1 SV=2	2
1416	4	4	5.167	3.667	3.667	P08236-2	Isoform Short of Beta-glucuronidase OS=Homo sapiens GN=GUSB	2
1417	4	4	31.31	19.19	19.19	O43678	NADH dehydrogenase [ubiquinone] 1 alpha subcomplex subunit 2 OS=Homo sapiens GN=NDUFA2 PE=1 SV=3	2
1418	4	4	29.6	19.2	19.2	O14737	Programmed cell death protein 5 OS=Homo sapiens GN=PDCD5 PE=1 SV=3	2
1419	4	4	14.76	9.524	9.524	O00217	NADH dehydrogenase [ubiquinone] iron-sulfur protein 8, mitochondrial OS=Homo sapiens GN=NDUFS8 PE=1 SV=1	2
1420	4	4	5.068	3.378	3.378	O00186	Syntaxin-binding protein 3 OS=Homo sapiens GN=STXBP3 PE=1 SV=2	2
1421	4	4	9.524	7.143	7.143	B4DPW1	Nuclear pore complex protein Nup85 OS=Homo sapiens GN=NUP85 PE=2 SV=1	2
1422	4	4	10.28	10.28	10.28	Q9Y696	Chloride intracellular channel protein 4 OS=Homo sapiens GN=CLIC4 PE=1 SV=4	2
1423	4	4	7.692	7.692	7.692	Q9Y624	Junctional adhesion molecule A OS=Homo sapiens GN=F11R PE=1 SV=1	2
1424	4	4	15.83	15.83	15.83	Q9Y4Z0	U6 snRNA-associated Sm-like protein LSm4 OS=Homo sapiens GN=LSM4 PE=1 SV=1	2
1425	4	4	15.79	15.79	15.79	Q9Y3D6	Mitochondrial fission 1 protein OS=Homo sapiens GN=FIS1 PE=1 SV=2	2
1426	4	4	7.808	7.808	7.808	Q9Y2Z0-2	Isoform 2 of Suppressor of G2 allele of SKP1 homolog OS=Homo sapiens GN=SUGT1	2
1427	4	4	7.261	7.261	7.261	Q9UBR2	Cathepsin Z OS=Homo sapiens GN=CTSZ PE=1 SV=1	2
1428	4	4	22.73	22.73	22.73	Q9H4G4	Golgi-associated plant pathogenesis-related protein 1 OS=Homo sapiens GN=GLIPR2 PE=1 SV=3	2
1429	4	4	14.87	14.87	14.87	Q9H061	Transmembrane protein 126A OS=Homo sapiens GN=TMEM126A PE=1 SV=1	2
1430	4	4	32.53	32.53	32.53	Q9C002	Normal mucosa of esophagus-specific gene 1 protein OS=Homo sapiens GN=NMES1 PE=2 SV=1	2
1431	4	4	3.354	3.354	3.354	Q9BYF1	Angiotensin-converting enzyme 2 OS=Homo sapiens GN=ACE2 PE=1 SV=2	2
1432	4	4	15.63	15.63	15.63	Q9BY50	Signal peptidase complex catalytic subunit SEC11C OS=Homo sapiens GN=SEC11C PE=1 SV=3	2
1433	4	4	21.47	21.47	21.47	Q9BX68	Histidine triad nucleotide-binding protein 2, mitochondrial OS=Homo sapiens GN=HINT2 PE=1 SV=1	2
1434	4	4	10.82	10.82	10.82	Q9BUN8-2	Isoform 2 of Derlin-1 OS=Homo sapiens GN=DERL1	2
1435	4	4	12.79	12.79	12.79	Q9BRF8-2	Isoform 2 of Calcineurin-like phosphoesterase domain-containing protein 1 OS=Homo sapiens GN=CPPED1	2
1436	4	4	13.38	13.38	13.38	Q96GK7	Fumarylacetoacetate hydrolase domain-containing protein 2A OS=Homo sapiens GN=FAHD2A PE=1 SV=1	3
1437	4	4	9.821	9.821	9.821	Q96BQ1	Protein FAM3D OS=Homo sapiens GN=FAM3D PE=1 SV=1	2
1438	4	4	12.71	12.71	12.71	Q96AZ6	Interferon-stimulated gene 20 kDa protein OS=Homo sapiens GN=ISG20 PE=1 SV=2	2
1439	4	4	14.91	14.91	14.91	Q86Y39-2	Isoform 2 of NADH dehydrogenase [ubiquinone] 1 alpha subcomplex subunit 11 OS=Homo sapiens GN=NDUFA11	2
1440	4	4	5.079	5.079	5.079	Q6UWW8	Carboxylesterase 3 OS=Homo sapiens GN=CES3 PE=1 SV=1	2
1441	4	4	5.691	5.691	5.691	Q5W0V3-2	Isoform 2 of Protein FAM160B1 OS=Homo sapiens GN=FAM160B1	2
1442	4	4	16.01	16.01	16.01	Q5T440	Putative transferase CAF17, mitochondrial OS=Homo sapiens GN=IBA57 PE=1 SV=1	2
1443	4	4	8.455	8.455	8.455	Q15119-2	Isoform 2 of [Pyruvate dehydrogenase [lipoamide]] kinase isozyme 2, mitochondrial OS=Homo sapiens GN=PDK2	2
1444	4	4	2.083	2.083	2.083	Q14157-5	Isoform 5 of Ubiquitin-associated protein 2-like OS=Homo sapiens GN=UBAP2L	2
1445	4	4	7.143	7.143	7.143	P80303-2	Isoform 2 of Nucleobindin-2 OS=Homo sapiens GN=NUCB2	2
1446	4	4	12.23	12.23	12.23	P68402	Platelet-activating factor acetylhydrolase IB subunit beta OS=Homo sapiens GN=PAFAH1B2 PE=1 SV=1	2
1447	4	4	11.17	11.17	11.17	P67812	Signal peptidase complex catalytic subunit SEC11A OS=Homo sapiens GN=SEC11A PE=1 SV=1	2
1448	4	4	3	3	3	P56192	Methionine--tRNA ligase, cytoplasmic OS=Homo sapiens GN=MARS PE=1 SV=2	2
1449	4	4	8.042	8.042	8.042	P48163	NADP-dependent malic enzyme OS=Homo sapiens GN=ME1 PE=1 SV=1	2
1450	4	4	17.65	17.65	17.65	P37108	Signal recognition particle 14 kDa protein OS=Homo sapiens GN=SRP14 PE=1 SV=2	2
1451	4	4	6.638	6.638	6.638	P33241-3	Isoform 3 of Lymphocyte-specific protein 1 OS=Homo sapiens GN=LSP1	2
1452	4	4	12.83	12.83	12.83	P22352	Glutathione peroxidase 3 OS=Homo sapiens GN=GPX3 PE=1 SV=2	2
1453	4	4	8.28	8.28	8.28	P16422	Epithelial cell adhesion molecule OS=Homo sapiens GN=EPCAM PE=1 SV=2	2
1454	4	4	4.529	4.529	4.529	P15586	N-acetylglucosamine-6-sulfatase OS=Homo sapiens GN=GNS PE=1 SV=3	2
1455	4	4	4.741	4.741	4.741	P13688-8	Isoform 8 of Carcinoembryonic antigen-related cell adhesion molecule 1 OS=Homo sapiens GN=CEACAM1	2
1456	4	4	16.88	16.88	16.88	P12724	Eosinophil cationic protein OS=Homo sapiens GN=RNASE3 PE=1 SV=2	2
1457	4	4	11.86	11.86	11.86	P07305-2	Isoform 2 of Histone H1.0 OS=Homo sapiens GN=H1F0	2
1458	4	4	9.016	9.016	9.016	P01768	Ig heavy chain V-III region CAM OS=Homo sapiens PE=1 SV=1	3
1459	4	4	8.587	8.587	8.587	O96008	Mitochondrial import receptor subunit TOM40 homolog OS=Homo sapiens GN=TOMM40 PE=1 SV=1	2
1460	4	4	9.687	9.687	9.687	O60256-3	Isoform 3 of Phosphoribosyl pyrophosphate synthase-associated protein 2 OS=Homo sapiens GN=PRPSAP2	2
1461	4	4	4.192	4.192	4.192	O00330	Pyruvate dehydrogenase protein X component, mitochondrial OS=Homo sapiens GN=PDHX PE=1 SV=3	2
1462	4	4	10.82	10.82	10.82	O00273-2	Isoform DFF35 of DNA fragmentation factor subunit alpha OS=Homo sapiens GN=DFFA	2
1463	3.89	3.89	19.61	6.63	6.63	B7Z964	Sarcolemmal membrane-associated protein OS=Homo sapiens GN=SLMAP PE=2 SV=1	2
1464	3.89	3.89	8.197	5.328	5.328	Q9HAT2-2	Isoform 2 of Sialate O-acetylesterase OS=Homo sapiens GN=SIAE	2
1465	3.89	3.89	20.63	15.87	15.87	Q6UW68	Transmembrane protein 205 OS=Homo sapiens GN=TMEM205 PE=1 SV=1	2
1466	3.89	3.89	3.71	3.71	3.71	O14744-2	Isoform 2 of Protein arginine N-methyltransferase 5 OS=Homo sapiens GN=PRMT5	2
1467	3.88	3.88	22.09	22.09	16.86	O95881	Thioredoxin domain-containing protein 12 OS=Homo sapiens GN=TXNDC12 PE=1 SV=1	2
1468	3.86	3.86	10.6	7.604	7.604	Q8NFW8	N-acylneuraminate cytidylyltransferase OS=Homo sapiens GN=CMAS PE=1 SV=2	3
1469	3.85	3.85	6.401	1.657	1.657	Q9UKV3-5	Isoform 4 of Apoptotic chromatin condensation inducer in the nucleus OS=Homo sapiens GN=ACIN1	2
1470	3.85	3.85	8.942	7.482	3.467	P51649-2	Isoform 2 of Succinate-semialdehyde dehydrogenase, mitochondrial OS=Homo sapiens GN=ALDH5A1	2
1471	3.83	3.83	18.01	15.17	10.43	P63000-2	Isoform B of Ras-related C3 botulinum toxin substrate 1 OS=Homo sapiens GN=RAC1	3
1472	3.83	3.83	12.91	10.26	10.26	Q8TDX7	Serine/threonine-protein kinase Nek7 OS=Homo sapiens GN=NEK7 PE=1 SV=1	2
1473	3.82	12	38.6	27.91	27.91	P61020	Ras-related protein Rab-5B OS=Homo sapiens GN=RAB5B PE=1 SV=1	6
1474	3.82	3.82	7.547	5.66	5.66	Q96BI1	Solute carrier family 22 member 18 OS=Homo sapiens GN=SLC22A18 PE=1 SV=3	2
1475	3.82	3.82	10.8	10.8	10.8	P15814	Immunoglobulin lambda-like polypeptide 1 OS=Homo sapiens GN=IGLL1 PE=1 SV=1	2
1476	3.82	3.82	24.85	24.85	24.85	Q9H0R4-2	Isoform 2 of Haloacid dehalogenase-like hydrolase domain-containing protein 2 OS=Homo sapiens GN=HDHD2	2
1477	3.82	3.82	30.17	30.17	30.17	Q8WUH6	UPF0444 transmembrane protein C12orf23 OS=Homo sapiens GN=C12orf23 PE=1 SV=1	2
1478	3.82	3.82	18.06	18.06	18.06	P10620	Microsomal glutathione S-transferase 1 OS=Homo sapiens GN=MGST1 PE=1 SV=1	2
1479	3.79	10.89	18.12	15.65	14.08	Q15437	Protein transport protein Sec23B OS=Homo sapiens GN=SEC23B PE=1 SV=2	9
1480	3.79	3.79	25.17	19.73	12.93	Q9P0L0-2	Isoform 2 of Vesicle-associated membrane protein-associated protein A OS=Homo sapiens GN=VAPA	3
1481	3.77	3.77	16.95	16.95	12.45	Q13283	Ras GTPase-activating protein-binding protein 1 OS=Homo sapiens GN=G3BP1 PE=1 SV=1	4
1482	3.77	3.77	10.99	6.89	4.655	O75131	Copine-3 OS=Homo sapiens GN=CPNE3 PE=1 SV=1	2
1483	3.77	3.77	16.67	12.2	9.35	O15305	Phosphomannomutase 2 OS=Homo sapiens GN=PMM2 PE=1 SV=1	2
1484	3.76	3.76	18.52	7.639	7.639	P22234-2	Isoform 2 of Multifunctional protein ADE2 OS=Homo sapiens GN=PAICS	3
1485	3.75	6.08	16.67	12.5	8.333	P28482	Mitogen-activated protein kinase 1 OS=Homo sapiens GN=MAPK1 PE=1 SV=3	3
1486	3.75	3.75	8.804	3.654	3.654	Q14738	Serine/threonine-protein phosphatase 2A 56 kDa regulatory subunit delta isoform OS=Homo sapiens GN=PPP2R5D PE=1 SV=1	2
1487	3.75	3.75	12.27	9.747	7.22	Q99436	Proteasome subunit beta type-7 OS=Homo sapiens GN=PSMB7 PE=1 SV=1	2
1488	3.75	3.75	8.282	3.52	3.52	P49840	Glycogen synthase kinase-3 alpha OS=Homo sapiens GN=GSK3A PE=1 SV=2	2
1489	3.75	3.75	9.439	6.122	6.122	Q53T59	HCLS1-binding protein 3 OS=Homo sapiens GN=HS1BP3 PE=1 SV=1	2
1490	3.74	6	21.34	21.34	21.34	P84103	Serine/arginine-rich splicing factor 3 OS=Homo sapiens GN=SRSF3 PE=1 SV=1	6
1491	3.74	3.75	46.61	33.05	29.66	P62837-2	Isoform 2 of Ubiquitin-conjugating enzyme E2 D2 OS=Homo sapiens GN=UBE2D2	3
1492	3.74	3.75	28.48	22.15	17.09	P62280	40S ribosomal protein S11 OS=Homo sapiens GN=RPS11 PE=1 SV=3	3
1493	3.74	3.74	24.22	15.53	15.53	P04216	Thy-1 membrane glycoprotein OS=Homo sapiens GN=THY1 PE=1 SV=2	2
1494	3.74	3.74	4.388	4.388	4.388	P83111	Serine beta-lactamase-like protein LACTB, mitochondrial OS=Homo sapiens GN=LACTB PE=1 SV=2	2
1495	3.74	3.74	8.417	8.417	8.417	H7C3A1	Serrate RNA effector molecule homolog (Fragment) OS=Homo sapiens GN=SRRT PE=2 SV=1	2
1496	3.73	3.73	16.22	16.22	12.61	P13727	Bone marrow proteoglycan OS=Homo sapiens GN=PRG2 PE=1 SV=2	2
1497	3.71	3.71	9.453	2.357	2.145	P22105-3	Isoform 3 of Tenascin-X OS=Homo sapiens GN=TNXB	4
1498	3.71	3.71	28.67	14.34	14.34	P46952	3-hydroxyanthranilate 3,4-dioxygenase OS=Homo sapiens GN=HAAO PE=1 SV=2	3
1499	3.71	3.71	5.919	3.842	3.842	E7ERY9	Plasma membrane calcium-transporting ATPase 1 OS=Homo sapiens GN=ATP2B1 PE=2 SV=2	3
1500	3.7	14.04	25.22	25.22	24.05	P62136-2	Isoform 2 of Serine/threonine-protein phosphatase PP1-alpha catalytic subunit OS=Homo sapiens GN=PPP1CA	8
1501	3.7	3.7	30.65	19.89	19.89	Q9UBQ0-2	Isoform 2 of Vacuolar protein sorting-associated protein 29 OS=Homo sapiens GN=VPS29	2
1502	3.7	3.7	32.78	18.89	18.89	Q5QPQ3	Acyl-protein thioesterase 2 OS=Homo sapiens GN=LYPLA2 PE=2 SV=1	2
1503	3.7	3.7	17.69	17.69	17.69	Q99735	Microsomal glutathione S-transferase 2 OS=Homo sapiens GN=MGST2 PE=1 SV=1	2
1504	3.7	3.7	4.554	4.554	4.554	Q13098-7	Isoform 2 of COP9 signalosome complex subunit 1 OS=Homo sapiens GN=GPS1	2
1505	3.69	3.69	10.08	3.272	3.272	P00751	Complement factor B OS=Homo sapiens GN=CFB PE=1 SV=2	2
1506	3.68	6.42	14.42	13.47	11.95	B7Z3Z9	Long-chain-fatty-acid--CoA ligase 1 OS=Homo sapiens GN=ACSL1 PE=2 SV=1	5
1507	3.68	5.89	7.003	4.062	4.062	B4DUE3	Myosin light chain kinase, smooth muscle OS=Homo sapiens GN=MYLK PE=2 SV=1	3
1508	3.68	3.7	8.82	3.401	3.401	F5H7E2	Superkiller viralicidic activity 2-like 2 OS=Homo sapiens GN=SKIV2L2 PE=2 SV=1	2
1509	3.65	3.65	10.64	6.147	4.255	P11117	Lysosomal acid phosphatase OS=Homo sapiens GN=ACP2 PE=1 SV=3	2
1510	3.65	3.65	22.4	15.3	11.48	P02794	Ferritin heavy chain OS=Homo sapiens GN=FTH1 PE=1 SV=2	2
1511	3.65	3.65	23.68	18.95	18.95	Q8WWM9	Cytoglobin OS=Homo sapiens GN=CYGB PE=1 SV=1	2
1512	3.65	3.65	18.31	18.31	18.31	D6R9X8	Integrin alpha-3 OS=Homo sapiens GN=ITGA3 PE=2 SV=2	2
1513	3.64	15.7	54.65	50.58	50.58	P24844	Myosin regulatory light polypeptide 9 OS=Homo sapiens GN=MYL9 PE=1 SV=4	11
1514	3.64	3.64	13.82	11.65	6.504	P50502	Hsc70-interacting protein OS=Homo sapiens GN=ST13 PE=1 SV=2	2
1515	3.64	3.64	21.67	8.745	8.745	J3KSD8	Bleomycin hydrolase (Fragment) OS=Homo sapiens GN=BLMH PE=4 SV=1	2
1516	3.64	3.64	14.13	9.058	9.058	Q8WUP2-3	Isoform 3 of Filamin-binding LIM protein 1 OS=Homo sapiens GN=FBLIM1	3
1517	3.64	3.64	14.37	10.09	10.09	Q5HYK3	2-methoxy-6-polyprenyl-1,4-benzoquinol methylase, mitochondrial OS=Homo sapiens GN=COQ5 PE=1 SV=2	2
1518	3.63	3.63	23.86	19.74	19.74	P13489	Ribonuclease inhibitor OS=Homo sapiens GN=RNH1 PE=1 SV=2	5
1519	3.61	3.61	18.22	13.56	9.746	F5GXJ1	NADH dehydrogenase [ubiquinone] iron-sulfur protein 7, mitochondrial OS=Homo sapiens GN=NDUFS7 PE=2 SV=1	2
1520	3.61	3.61	34.26	25.93	25.93	Q9NZ45	CDGSH iron-sulfur domain-containing protein 1 OS=Homo sapiens GN=CISD1 PE=1 SV=1	3
1521	3.6	4.73	17.27	10.87	10.87	Q9H227	Cytosolic beta-glucosidase OS=Homo sapiens GN=GBA3 PE=1 SV=2	4
1522	3.6	3.6	52.82	35.21	24.65	Q14019	Coactosin-like protein OS=Homo sapiens GN=COTL1 PE=1 SV=3	3
1523	3.6	3.6	27.91	19.38	19.38	B4DQG6	28S ribosomal protein S25, mitochondrial OS=Homo sapiens GN=MRPS25 PE=2 SV=1	2
1524	3.6	3.6	43.1	43.1	43.1	Q96IX5	Up-regulated during skeletal muscle growth protein 5 OS=Homo sapiens GN=USMG5 PE=1 SV=1	2
1525	3.59	3.59	6.927	4.098	3.317	Q12882	Dihydropyrimidine dehydrogenase [NADP(+)] OS=Homo sapiens GN=DPYD PE=1 SV=2	3
1526	3.59	3.59	49.38	38.27	27.16	Q8WVC2	40S ribosomal protein S21 OS=Homo sapiens GN=RPS21 PE=2 SV=1	2
1527	3.58	3.58	13.7	10.79	10.79	Q02338	D-beta-hydroxybutyrate dehydrogenase, mitochondrial OS=Homo sapiens GN=BDH1 PE=1 SV=3	4
1528	3.56	7.94	18.1	10.95	10.95	O14979	Heterogeneous nuclear ribonucleoprotein D-like OS=Homo sapiens GN=HNRPDL PE=1 SV=3	4
1529	3.56	3.56	6.224	6.224	6.224	Q13547	Histone deacetylase 1 OS=Homo sapiens GN=HDAC1 PE=1 SV=1	3
1530	3.55	3.55	23.57	13.9	8.437	Q8TAX9-3	Isoform 3 of Gasdermin-B OS=Homo sapiens GN=GSDMB	3
1531	3.55	3.55	18.43	14.29	9.677	P62993	Growth factor receptor-bound protein 2 OS=Homo sapiens GN=GRB2 PE=1 SV=1	2
1532	3.55	3.55	26.55	19.47	19.47	P61803	Dolichyl-diphosphooligosaccharide--protein glycosyltransferase subunit DAD1 OS=Homo sapiens GN=DAD1 PE=1 SV=3	2
1533	3.55	3.55	38.1	38.1	38.1	Q9UDW1	Cytochrome b-c1 complex subunit 9 OS=Homo sapiens GN=UQCR10 PE=1 SV=3	2
1534	3.55	3.55	14.29	14.29	14.29	Q56VL3	OCIA domain-containing protein 2 OS=Homo sapiens GN=OCIAD2 PE=1 SV=1	2
1535	3.49	3.49	13.62	5.449	4.808	P29350-4	Isoform 4 of Tyrosine-protein phosphatase non-receptor type 6 OS=Homo sapiens GN=PTPN6	2
1536	3.48	3.48	13.68	10.38	10.38	Q9BUL8	Programmed cell death protein 10 OS=Homo sapiens GN=PDCD10 PE=1 SV=1	2
1537	3.47	3.47	3.411	3.411	3.411	P14543-2	Isoform 2 of Nidogen-1 OS=Homo sapiens GN=NID1	2
1538	3.46	3.46	19.07	7.902	7.902	P06132	Uroporphyrinogen decarboxylase OS=Homo sapiens GN=UROD PE=1 SV=2	2
1539	3.46	3.46	24.72	24.72	24.72	Q03135	Caveolin-1 OS=Homo sapiens GN=CAV1 PE=1 SV=4	3
1540	3.46	3.46	14.13	14.13	8.922	P35613-2	Isoform 2 of Basigin OS=Homo sapiens GN=BSG	2
1541	3.46	3.46	10.48	10.48	10.48	Q5JWU6	Tumor protein D52-like 2, isoform CRA_e OS=Homo sapiens GN=TPD52L2 PE=2 SV=1	2
1542	3.45	3.45	14.78	8.333	5.914	Q9NVD7	Alpha-parvin OS=Homo sapiens GN=PARVA PE=1 SV=1	2
1543	3.45	3.45	17.89	13.76	10.55	P10301	Ras-related protein R-Ras OS=Homo sapiens GN=RRAS PE=1 SV=1	2
1544	3.44	3.44	16.75	12.5	9	Q9BTV4	Transmembrane protein 43 OS=Homo sapiens GN=TMEM43 PE=1 SV=1	2
1545	3.43	3.43	6.109	6.109	6.109	Q08722-4	Isoform OA3-312 of Leukocyte surface antigen CD47 OS=Homo sapiens GN=CD47	2
1546	3.41	3.41	13.88	4.082	4.082	O76021	Ribosomal L1 domain-containing protein 1 OS=Homo sapiens GN=RSL1D1 PE=1 SV=3	2
1547	3.39	3.39	18.18	12.9	11.73	P53367-2	Isoform A of Arfaptin-1 OS=Homo sapiens GN=ARFIP1	3
1548	3.38	3.41	9.174	9.174	6.239	Q9UEW8	STE20/SPS1-related proline-alanine-rich protein kinase OS=Homo sapiens GN=STK39 PE=1 SV=3	2
1549	3.38	3.38	28.57	28.57	28.57	Q71UM5	40S ribosomal protein S27-like OS=Homo sapiens GN=RPS27L PE=1 SV=3	2
1550	3.37	3.37	44.44	44.44	27.78	P06703	Protein S100-A6 OS=Homo sapiens GN=S100A6 PE=1 SV=1	2
1551	3.31	3.31	10.89	7.089	7.089	Q9NR46	Endophilin-B2 OS=Homo sapiens GN=SH3GLB2 PE=1 SV=1	2
1552	3.31	3.31	13.3	9.013	9.013	Q9BVG4	Protein PBDC1 OS=Homo sapiens GN=PBDC1 PE=1 SV=1	2
1553	3.31	3.31	7.163	7.163	7.163	Q53XA7	Fumarylacetoacetase OS=Homo sapiens GN=DKFZp686F13224 PE=2 SV=1	2
1554	3.28	3.28	7.826	5.797	5.797	Q9H3K2	Growth hormone-inducible transmembrane protein OS=Homo sapiens GN=GHITM PE=1 SV=2	2
1555	3.28	3.28	31.21	17.92	17.92	O75884-2	Isoform 2 of Putative hydrolase RBBP9 OS=Homo sapiens GN=RBBP9	2
1556	3.28	3.28	17.24	17.24	17.24	P01781	Ig heavy chain V-III region GAL OS=Homo sapiens PE=1 SV=1	2
1557	3.27	3.27	11.19	3.122	3.122	Q9H3U1-2	Isoform 2 of Protein unc-45 homolog A OS=Homo sapiens GN=UNC45A	2
1558	3.27	3.27	15.26	7.788	7.788	P11908-2	Isoform 2 of Ribose-phosphate pyrophosphokinase 2 OS=Homo sapiens GN=PRPS2	2
1559	3.25	3.25	29.41	15.29	15.29	P36969-2	Isoform Cytoplasmic of Phospholipid hydroperoxide glutathione peroxidase, mitochondrial OS=Homo sapiens GN=GPX4	2
1560	3.25	3.25	9.29	5.191	5.191	Q9P2T1-2	Isoform 2 of GMP reductase 2 OS=Homo sapiens GN=GMPR2	2
1561	3.24	3.25	8.923	8.923	8.923	Q96CX2	BTB/POZ domain-containing protein KCTD12 OS=Homo sapiens GN=KCTD12 PE=1 SV=1	3
1562	3.2	3.2	7.19	6.1	6.1	P03905	NADH-ubiquinone oxidoreductase chain 4 OS=Homo sapiens GN=MT-ND4 PE=1 SV=1	2
1563	3.2	3.2	15.86	13.45	13.45	Q99598	Translin-associated protein X OS=Homo sapiens GN=TSNAX PE=1 SV=1	2
1564	3.19	3.19	6.192	1.869	1.636	Q8IY21	Probable ATP-dependent RNA helicase DDX60 OS=Homo sapiens GN=DDX60 PE=1 SV=3	2
1565	3.18	3.19	8.933	8.933	7.94	O76054	SEC14-like protein 2 OS=Homo sapiens GN=SEC14L2 PE=1 SV=1	3
1566	3.18	3.18	8.992	5.581	4.961	Q6PI48	Aspartate--tRNA ligase, mitochondrial OS=Homo sapiens GN=DARS2 PE=1 SV=1	2
1567	3.18	3.18	11.75	10.55	8.633	P11279	Lysosome-associated membrane glycoprotein 1 OS=Homo sapiens GN=LAMP1 PE=1 SV=3	3
1568	3.17	3.17	9.307	4.562	4.562	O15371	Eukaryotic translation initiation factor 3 subunit D OS=Homo sapiens GN=EIF3D PE=1 SV=1	2
1569	3.14	3.14	17.92	17.92	17.92	O43920	NADH dehydrogenase [ubiquinone] iron-sulfur protein 5 OS=Homo sapiens GN=NDUFS5 PE=1 SV=3	2
1570	3.09	3.09	14.47	12.58	12.58	P01591	Immunoglobulin J chain OS=Homo sapiens GN=IGJ PE=1 SV=4	2
1571	3.08	3.08	14.32	12.38	9.951	O15533-2	Isoform 2 of Tapasin OS=Homo sapiens GN=TAPBP	2
1572	3.08	3.08	5.338	5.338	5.338	Q969V3-2	Isoform 2 of Nicalin OS=Homo sapiens GN=NCLN	2
1573	3.07	3.07	7.362	7.362	7.362	Q9Y5K5-4	Isoform 4 of Ubiquitin carboxyl-terminal hydrolase isozyme L5 OS=Homo sapiens GN=UCHL5	2
1574	3.07	3.07	19.61	19.61	19.61	Q59GN2	Putative 60S ribosomal protein L39-like 5 OS=Homo sapiens GN=RPL39P5 PE=5 SV=2	2
1575	3.04	9.89	29.57	16.13	16.13	Q9P0M6	Core histone macro-H2A.2 OS=Homo sapiens GN=H2AFY2 PE=1 SV=3	6
1576	3.04	3.04	2.726	1.218	1.218	Q9UKK3	Poly [ADP-ribose] polymerase 4 OS=Homo sapiens GN=PARP4 PE=1 SV=3	2
1577	3.04	3.04	26.11	26.11	12.78	P61009	Signal peptidase complex subunit 3 OS=Homo sapiens GN=SPCS3 PE=1 SV=1	2
1578	3.01	3.01	9.333	5.778	5.778	P61201-2	Isoform 2 of COP9 signalosome complex subunit 2 OS=Homo sapiens GN=COPS2	2
1579	3.01	3.01	11.96	7.125	7.125	P51553	Isocitrate dehydrogenase [NAD] subunit gamma, mitochondrial OS=Homo sapiens GN=IDH3G PE=1 SV=1	2
1580	3	3	8.214	4.821	4.821	Q14956-2	Isoform 2 of Transmembrane glycoprotein NMB OS=Homo sapiens GN=GPNMB	2
1581	2.99	2.99	23.47	23.47	23.47	Q99584	Protein S100-A13 OS=Homo sapiens GN=S100A13 PE=1 SV=1	2
1582	2.99	2.99	10.6	10.6	10.6	Q96BW5-2	Isoform 2 of Phosphotriesterase-related protein OS=Homo sapiens GN=PTER	2
1583	2.99	2.99	20.83	20.83	20.83	Q4VC31	Coiled-coil domain-containing protein 58 OS=Homo sapiens GN=CCDC58 PE=1 SV=1	2
1584	2.97	2.97	25.46	11.44	8.856	J3QLS3	28S ribosomal protein S7, mitochondrial OS=Homo sapiens GN=MRPS7 PE=4 SV=1	2
1585	2.97	2.97	7.161	5.371	5.371	Q8NBJ4-2	Isoform 2 of Golgi membrane protein 1 OS=Homo sapiens GN=GOLM1	2
1586	2.96	2.96	10.85	10.85	6.809	Q9NW15-2	Isoform 2 of Anoctamin-10 OS=Homo sapiens GN=ANO10	2
1587	2.96	2.96	8.671	6.647	6.647	Q8N749	TOM1-like protein 1 OS=Homo sapiens GN=TOM1L1 PE=2 SV=1	2
1588	2.95	2.95	15.56	15.56	12.76	P51570	Galactokinase OS=Homo sapiens GN=GALK1 PE=1 SV=1	3
1589	2.93	2.93	17.11	6.053	6.053	O00154	Cytosolic acyl coenzyme A thioester hydrolase OS=Homo sapiens GN=ACOT7 PE=1 SV=3	2
1590	2.91	2.91	39.49	31.85	31.85	P98179	Putative RNA-binding protein 3 OS=Homo sapiens GN=RBM3 PE=1 SV=1	2
1591	2.89	2.89	6.517	3.82	3.82	P23497-7	Isoform 7 of Nuclear autoantigen Sp-100 OS=Homo sapiens GN=SP100	2
1592	2.87	2.87	25.71	18.57	18.57	O60493-4	Isoform 4 of Sorting nexin-3 OS=Homo sapiens GN=SNX3	3
1593	2.87	2.87	9.554	9.554	9.554	Q96HY6	DDRGK domain-containing protein 1 OS=Homo sapiens GN=DDRGK1 PE=1 SV=2	2
1594	2.85	2.85	13.23	13.23	8.995	Q96FV2-2	Isoform 2 of Secernin-2 OS=Homo sapiens GN=SCRN2	2
1595	2.85	2.85	25.61	25.61	25.61	O14949	Cytochrome b-c1 complex subunit 8 OS=Homo sapiens GN=UQCRQ PE=1 SV=4	2
1596	2.83	15.96	29.53	26.8	26.8	F5GXA6	HLA class I histocompatibility antigen, Cw-14 alpha chain OS=Homo sapiens GN=HLA-C PE=2 SV=1	9
1597	2.83	2.83	21.02	13.07	13.07	Q9BRG1	Vacuolar protein-sorting-associated protein 25 OS=Homo sapiens GN=VPS25 PE=1 SV=1	2
1598	2.82	2.82	32.68	10.12	10.12	Q86V81	THO complex subunit 4 OS=Homo sapiens GN=ALYREF PE=1 SV=3	2
1599	2.81	2.82	21.78	12.88	4.684	P01042-2	Isoform LMW of Kininogen-1 OS=Homo sapiens GN=KNG1	2
1600	2.81	2.81	15.42	6.25	6.25	P63162	Small nuclear ribonucleoprotein-associated protein N OS=Homo sapiens GN=SNRPN PE=1 SV=1	2
1601	2.79	2.79	11.31	9.722	7.937	Q13217	DnaJ homolog subfamily C member 3 OS=Homo sapiens GN=DNAJC3 PE=1 SV=1	2
1602	2.79	2.79	11.16	11.16	11.16	Q9H444	Charged multivesicular body protein 4b OS=Homo sapiens GN=CHMP4B PE=1 SV=1	2
1603	2.78	2.78	12.5	10.71	10.71	Q9UMS4	Pre-mRNA-processing factor 19 OS=Homo sapiens GN=PRPF19 PE=1 SV=1	3
1604	2.77	2.78	8.769	6.071	5.396	Q06124-2	Isoform 2 of Tyrosine-protein phosphatase non-receptor type 11 OS=Homo sapiens GN=PTPN11	2
1605	2.73	2.73	36.29	36.29	30.65	O75380	NADH dehydrogenase [ubiquinone] iron-sulfur protein 6, mitochondrial OS=Homo sapiens GN=NDUFS6 PE=1 SV=1	3
1606	2.72	2.72	15.9	6.322	4.981	Q9P258	Protein RCC2 OS=Homo sapiens GN=RCC2 PE=1 SV=2	2
1607	2.71	2.71	4.633	2.316	1.997	I3L1L3	Myb-binding protein 1A (Fragment) OS=Homo sapiens GN=MYBBP1A PE=4 SV=1	2
1608	2.67	2.67	6.649	5.319	5.319	Q9HB07	UPF0160 protein MYG1, mitochondrial OS=Homo sapiens GN=C12orf10 PE=1 SV=2	2
1609	2.66	2.66	5.443	2.518	2.518	P08603	Complement factor H OS=Homo sapiens GN=CFH PE=1 SV=4	3
1610	2.64	2.64	10.74	2.302	2.302	Q08AM6	Protein VAC14 homolog OS=Homo sapiens GN=VAC14 PE=1 SV=1	2
1611	2.64	2.64	12.2	9.569	9.569	P36955	Pigment epithelium-derived factor OS=Homo sapiens GN=SERPINF1 PE=1 SV=4	2
1612	2.64	2.64	18.59	10.9	10.9	Q96PK6-2	Isoform 2 of RNA-binding protein 14 OS=Homo sapiens GN=RBM14	2
1613	2.64	2.64	4.025	4.025	4.025	Q9Y646	Carboxypeptidase Q OS=Homo sapiens GN=CPQ PE=1 SV=1	2
1614	2.63	2.63	7.129	5.816	3.94	P24557	Thromboxane-A synthase OS=Homo sapiens GN=TBXAS1 PE=1 SV=3	2
1615	2.61	4.78	13.27	6.398	6.398	P53779-2	Isoform Alpha-1 of Mitogen-activated protein kinase 10 OS=Homo sapiens GN=MAPK10	3
1616	2.6	2.6	59.84	40.16	18.9	P61970	Nuclear transport factor 2 OS=Homo sapiens GN=NUTF2 PE=1 SV=1	2
1617	2.54	2.54	40.54	24.32	24.32	P60981-2	Isoform 2 of Destrin OS=Homo sapiens GN=DSTN	3
1618	2.49	2.49	29.7	29.7	29.7	P01350	Gastrin OS=Homo sapiens GN=GAST PE=1 SV=1	2
1619	2.48	2.48	6.054	4.036	4.036	D6REE7	Rho-associated protein kinase 2 OS=Homo sapiens GN=ROCK2 PE=2 SV=1	2
1620	2.46	31.33	73.39	72.17	72.17	P01861	Ig gamma-4 chain C region OS=Homo sapiens GN=IGHG4 PE=1 SV=1	32
1621	2.45	2.45	11.04	6.269	6.269	Q8TCT9-5	Isoform 5 of Minor histocompatibility antigen H13 OS=Homo sapiens GN=HM13	2
1622	2.44	2.44	12.8	9.005	9.005	P09497-2	Isoform Non-brain of Clathrin light chain B OS=Homo sapiens GN=CLTB	2
1623	2.44	2.44	9.195	9.195	9.195	Q969G5	Protein kinase C delta-binding protein OS=Homo sapiens GN=PRKCDBP PE=1 SV=3	2
1624	2.43	2.43	13.57	6.281	6.281	P51398	28S ribosomal protein S29, mitochondrial OS=Homo sapiens GN=DAP3 PE=1 SV=1	2
1625	2.42	2.42	15.96	12.68	12.68	O14653-2	Isoform B of Golgi SNAP receptor complex member 2 OS=Homo sapiens GN=GOSR2	2
1626	2.41	2.41	13.94	9.091	9.091	Q6P5S2	UPF0762 protein C6orf58 OS=Homo sapiens GN=C6orf58 PE=1 SV=2	2
1627	2.41	2.41	5.145	5.145	3.859	P0C7U2	Putative neutral ceramidase C OS=Homo sapiens GN=ASAH2C PE=2 SV=1	2
1628	2.4	2.4	6.52	3.26	3.26	Q8IX12-2	Isoform 2 of Cell division cycle and apoptosis regulator protein 1 OS=Homo sapiens GN=CCAR1	3
1629	2.4	2.4	16.29	13.71	4.571	P48556	26S proteasome non-ATPase regulatory subunit 8 OS=Homo sapiens GN=PSMD8 PE=1 SV=2	1
1630	2.4	2.4	11	8	8	Q9BW91-2	Isoform 2 of ADP-ribose pyrophosphatase, mitochondrial OS=Homo sapiens GN=NUDT9	2
1631	2.4	2.4	10	10	4.902	Q6UX06	Olfactomedin-4 OS=Homo sapiens GN=OLFM4 PE=1 SV=1	2
1632	2.36	2.36	20.67	20.67	20.67	Q9H6K4	Optic atrophy 3 protein OS=Homo sapiens GN=OPA3 PE=1 SV=1	2
1633	2.34	2.34	5.471	3.181	3.181	O00534	von Willebrand factor A domain-containing protein 5A OS=Homo sapiens GN=VWA5A PE=2 SV=2	2
1634	2.34	2.34	1.729	1.729	1.729	P39059	Collagen alpha-1(XV) chain OS=Homo sapiens GN=COL15A1 PE=1 SV=2	2
1635	2.33	2.33	1.796	1.004	0.7924	O95248-4	Isoform 4 of Myotubularin-related protein 5 OS=Homo sapiens GN=SBF1	2
1636	2.33	2.33	12.17	7.876	7.876	P48052	Carboxypeptidase A2 OS=Homo sapiens GN=CPA2 PE=1 SV=3	2
1637	2.32	2.32	19.02	15.95	12.27	O43684-2	Isoform 2 of Mitotic checkpoint protein BUB3 OS=Homo sapiens GN=BUB3	3
1638	2.31	2.32	16.56	11.04	11.04	Q9NX14-2	Isoform 2 of NADH dehydrogenase [ubiquinone] 1 beta subcomplex subunit 11, mitochondrial OS=Homo sapiens GN=NDUFB11	2
1639	2.31	2.31	12.83	6.613	4.81	Q5VZK9-3	Isoform 3 of Leucine-rich repeat-containing protein 16A OS=Homo sapiens GN=LRRC16A	2
1640	2.31	2.31	14.52	12.63	9.409	Q9UNZ2-5	Isoform 3 of NSFL1 cofactor p47 OS=Homo sapiens GN=NSFL1C	2
1641	2.29	2.29	7.084	4.283	4.283	P52306-4	Isoform 4 of Rap1 GTPase-GDP dissociation stimulator 1 OS=Homo sapiens GN=RAP1GDS1	2
1642	2.28	2.28	15.94	15.94	15.94	Q9H190-3	Isoform 3 of Syntenin-2 OS=Homo sapiens GN=SDCBP2	2
1643	2.27	2.27	6.933	4.533	4.533	P36952	Serpin B5 OS=Homo sapiens GN=SERPINB5 PE=1 SV=2	2
1644	2.27	2.27	10.64	7.447	7.447	P09012	U1 small nuclear ribonucleoprotein A OS=Homo sapiens GN=SNRPA PE=1 SV=3	2
1645	2.25	5.93	16.08	9.242	7.209	Q9H223	EH domain-containing protein 4 OS=Homo sapiens GN=EHD4 PE=1 SV=1	4
1646	2.25	2.25	12.64	5.495	5.495	P55039	Developmentally-regulated GTP-binding protein 2 OS=Homo sapiens GN=DRG2 PE=1 SV=1	2
1647	2.23	2.23	10.49	3.647	3.647	O00116	Alkyldihydroxyacetonephosphate synthase, peroxisomal OS=Homo sapiens GN=AGPS PE=1 SV=1	2
1648	2.23	2.23	60.49	35.8	35.8	Q9P1F3	Costars family protein ABRACL OS=Homo sapiens GN=ABRACL PE=1 SV=1	3
1649	2.21	2.21	10.32	3.052	3.052	Q5T2B7	Cullin-2 OS=Homo sapiens GN=CUL2 PE=2 SV=1	2
1650	2.2	2.2	9.091	9.091	5.534	P55210-2	Isoform Beta of Caspase-7 OS=Homo sapiens GN=CASP7	1
1651	2.19	2.19	12.63	12.63	8.586	P14091-1	Isoform 1 of Cathepsin E OS=Homo sapiens GN=CTSE	1
1652	2.19	2.19	10.87	5	5	P10909-5	Isoform 5 of Clusterin OS=Homo sapiens GN=CLU	2
1653	2.16	43.85	50.9	45.96	43.95	Q9BUF5	Tubulin beta-6 chain OS=Homo sapiens GN=TUBB6 PE=1 SV=1	43
1654	2.16	4.25	26.14	21.57	13.07	Q9BPX5	Actin-related protein 2/3 complex subunit 5-like protein OS=Homo sapiens GN=ARPC5L PE=1 SV=1	3
1655	2.16	2.16	20.73	17.1	12.95	P37235	Hippocalcin-like protein 1 OS=Homo sapiens GN=HPCAL1 PE=1 SV=3	2
1656	2.16	2.16	8.204	5.987	2.882	O43826-2	Isoform 2 of Glucose-6-phosphate translocase OS=Homo sapiens GN=SLC37A4	1
1657	2.15	2.15	9.402	9.402	5.983	Q5SRQ6	Casein kinase 2, beta polypeptide, isoform CRA_d OS=Homo sapiens GN=CSNK2B PE=4 SV=2	1
1658	2.14	4.08	16.17	16.17	8.936	Q9BVK6	Transmembrane emp24 domain-containing protein 9 OS=Homo sapiens GN=TMED9 PE=1 SV=2	2
1659	2.14	2.14	18.06	7.93	4.846	Q6ZS74	Ras-related protein Ral-B OS=Homo sapiens GN=RALB PE=2 SV=1	1
1660	2.12	2.19	6.075	6.075	4.439	Q92947-2	Isoform Short of Glutaryl-CoA dehydrogenase, mitochondrial OS=Homo sapiens GN=GCDH	2
1661	2.12	2.12	10.63	6.582	3.797	P31153	S-adenosylmethionine synthase isoform type-2 OS=Homo sapiens GN=MAT2A PE=1 SV=1	1
1662	2.12	2.12	18.18	11.69	7.143	Q96A26	Protein FAM162A OS=Homo sapiens GN=FAM162A PE=1 SV=2	1
1663	2.11	2.11	17.44	11.79	6.154	Q99653	Calcineurin B homologous protein 1 OS=Homo sapiens GN=CHP1 PE=1 SV=3	1
1664	2.11	2.11	13.42	13.42	10.22	Q96LJ7	Dehydrogenase/reductase SDR family member 1 OS=Homo sapiens GN=DHRS1 PE=1 SV=1	2
1665	2.1	2.1	6.545	2.984	1.251	A3KMH1-2	Isoform 2 of von Willebrand factor A domain-containing protein 8 OS=Homo sapiens GN=VWA8	1
1666	2.1	2.1	21.62	15.54	10.14	Q04837	Single-stranded DNA-binding protein, mitochondrial OS=Homo sapiens GN=SSBP1 PE=1 SV=1	1
1667	2.09	2.09	10.16	5.257	5.257	Q99959-2	Isoform 1 of Plakophilin-2 OS=Homo sapiens GN=PKP2	3
1668	2.08	2.08	5.473	5.473	1.99	Q13496	Myotubularin OS=Homo sapiens GN=MTM1 PE=1 SV=2	1
1669	2.07	2.07	17.26	5.655	3.274	P29218-3	Isoform 3 of Inositol monophosphatase 1 OS=Homo sapiens GN=IMPA1	1
1670	2.07	2.07	25.6	16.8	16.8	Q9NRX4	14 kDa phosphohistidine phosphatase OS=Homo sapiens GN=PHPT1 PE=1 SV=1	2
1671	2.07	2.07	23.87	23.87	7.742	Q5W145	NADH dehydrogenase (Ubiquinone) 1 beta subcomplex, 8, 19kDa, isoform CRA_a OS=Homo sapiens GN=NDUFB8 PE=2 SV=1	1
1672	2.07	2.07	5.669	5.669	4.082	Q9H993	UPF0364 protein C6orf211 OS=Homo sapiens GN=C6orf211 PE=1 SV=1	1
1673	2.06	3.84	13.77	13.22	10.74	P54725	UV excision repair protein RAD23 homolog A OS=Homo sapiens GN=RAD23A PE=1 SV=1	2
1674	2.06	2.06	5.456	1.397	0.9603	Q9Y3R5-2	Isoform 2 of Protein dopey-2 OS=Homo sapiens GN=DOPEY2	2
1675	2.06	2.06	14.52	4.007	3.339	P43652	Afamin OS=Homo sapiens GN=AFM PE=1 SV=1	2
1676	2.06	2.06	9.643	8.214	4.286	Q9H3N1	Thioredoxin-related transmembrane protein 1 OS=Homo sapiens GN=TMX1 PE=1 SV=1	1
1677	2.06	2.06	24.07	14.2	14.2	O60613	15 kDa selenoprotein OS=Homo sapiens GN=SEP15 PE=1 SV=3	2
1678	2.05	2.05	6.909	3.636	1.818	Q9Y6I3-3	Isoform 3 of Epsin-1 OS=Homo sapiens GN=EPN1	1
1679	2.05	2.05	8.209	7.836	4.478	Q15287-3	Isoform 3 of RNA-binding protein with serine-rich domain 1 OS=Homo sapiens GN=RNPS1	1
1680	2.05	2.05	30.43	30.43	17.39	P62857	40S ribosomal protein S28 OS=Homo sapiens GN=RPS28 PE=1 SV=1	1
1681	2.04	2.04	8.004	2.668	1.38	Q9UIA9	Exportin-7 OS=Homo sapiens GN=XPO7 PE=1 SV=3	1
1682	2.04	2.04	12.21	5.725	5.725	Q13177	Serine/threonine-protein kinase PAK 2 OS=Homo sapiens GN=PAK2 PE=1 SV=3	3
1683	2.04	2.04	11.28	6.528	3.264	Q9BQE5	Apolipoprotein L2 OS=Homo sapiens GN=APOL2 PE=1 SV=1	1
1684	2.04	2.04	5.466	4.18	2.251	Q8NBJ5	Procollagen galactosyltransferase 1 OS=Homo sapiens GN=COLGALT1 PE=1 SV=1	1
1685	2.04	2.04	24.63	24.63	13.43	P06314	Ig kappa chain V-IV region B17 OS=Homo sapiens PE=2 SV=1	1
1686	2.04	2.04	8.962	8.962	8.962	Q15427	Splicing factor 3B subunit 4 OS=Homo sapiens GN=SF3B4 PE=1 SV=1	2
1687	2.04	2.04	16.24	16.24	16.24	P23083	Ig heavy chain V-I region V35 OS=Homo sapiens PE=1 SV=1	3
1688	2.03	2.03	7.036	3.065	2.229	P35555	Fibrillin-1 OS=Homo sapiens GN=FBN1 PE=1 SV=3	5
1689	2.03	2.03	24.67	14.1	4.846	Q9NX63	Coiled-coil-helix-coiled-coil-helix domain-containing protein 3, mitochondrial OS=Homo sapiens GN=CHCHD3 PE=1 SV=1	1
1690	2.03	2.03	8.396	4.348	2.549	Q8IYS2-2	Isoform 2 of Uncharacterized protein KIAA2013 OS=Homo sapiens GN=KIAA2013	1
1691	2.03	2.03	11.03	6.154	3.59	Q99816	Tumor susceptibility gene 101 protein OS=Homo sapiens GN=TSG101 PE=1 SV=2	1
1692	2.03	2.03	9.868	6.579	2.412	P30520	Adenylosuccinate synthetase isozyme 2 OS=Homo sapiens GN=ADSS PE=1 SV=3	1
1693	2.03	2.03	9.786	5.16	3.381	B4DX66	Epidermal growth factor receptor kinase substrate 8 OS=Homo sapiens GN=EPS8 PE=2 SV=1	1
1694	2.03	2.03	9.366	6.949	4.532	Q9Y266	Nuclear migration protein nudC OS=Homo sapiens GN=NUDC PE=1 SV=1	1
1695	2.03	2.03	6.105	4.421	2.737	O75844	CAAX prenyl protease 1 homolog OS=Homo sapiens GN=ZMPSTE24 PE=1 SV=2	1
1696	2.03	2.03	6.902	4.882	3.199	O00567	Nucleolar protein 56 OS=Homo sapiens GN=NOP56 PE=1 SV=4	1
1697	2.03	2.03	17.01	17.01	17.01	Q9Y2V2	Calcium-regulated heat stable protein 1 OS=Homo sapiens GN=CARHSP1 PE=1 SV=2	2
1698	2.03	2.03	7.391	7.391	3.913	P09496-4	Isoform 4 of Clathrin light chain A OS=Homo sapiens GN=CLTA	1
1699	2.02	2.02	11.86	4.915	2.542	Q15833-2	Isoform 2 of Syntaxin-binding protein 2 OS=Homo sapiens GN=STXBP2	1
1700	2.02	2.02	6.818	3.671	2.098	P29536-2	Isoform 2 of Leiomodin-1 OS=Homo sapiens GN=LMOD1	1
1701	2.02	2.02	14.36	14.36	9.231	Q9NR28-3	Isoform 3 of Diablo homolog, mitochondrial OS=Homo sapiens GN=DIABLO	2
1702	2.02	2.02	15.87	9.524	9.524	Q12792-4	Isoform 4 of Twinfilin-1 OS=Homo sapiens GN=TWF1	2
1703	2.02	2.02	36.62	36.62	16.9	P61956-2	Isoform 2 of Small ubiquitin-related modifier 2 OS=Homo sapiens GN=SUMO2	2
1704	2.02	2.02	14.79	14.79	7.692	Q13232	Nucleoside diphosphate kinase 3 OS=Homo sapiens GN=NME3 PE=1 SV=2	1
1705	2.01	7.15	33.84	22.05	22.05	P22090	40S ribosomal protein S4, Y isoform 1 OS=Homo sapiens GN=RPS4Y1 PE=1 SV=2	5
1706	2.01	6.31	25.69	11.04	8.493	P41219-2	Isoform 2 of Peripherin OS=Homo sapiens GN=PRPH	4
1707	2.01	5.74	6.851	4.751	3.978	P19367-4	Isoform 4 of Hexokinase-1 OS=Homo sapiens GN=HK1	4
1708	2.01	5.71	14.06	7.031	7.031	P07948	Tyrosine-protein kinase Lyn OS=Homo sapiens GN=LYN PE=1 SV=3	3
1709	2.01	4	10.93	10.93	10.93	Q9Y3L5	Ras-related protein Rap-2c OS=Homo sapiens GN=RAP2C PE=1 SV=1	2
1710	2.01	3.84	21.95	21.95	13.82	P42766	60S ribosomal protein L35 OS=Homo sapiens GN=RPL35 PE=1 SV=2	2
1711	2.01	2.01	14.15	1.624	1.624	Q9Y6E0-2	Isoform A of Serine/threonine-protein kinase 24 OS=Homo sapiens GN=STK24	1
1712	2.01	2.01	11.44	2.778	2.778	Q9UKG9	Peroxisomal carnitine O-octanoyltransferase OS=Homo sapiens GN=CROT PE=1 SV=2	1
1713	2.01	2.01	14.73	1.8	1.8	Q13409-6	Isoform 2F of Cytoplasmic dynein 1 intermediate chain 2 OS=Homo sapiens GN=DYNC1I2	1
1714	2.01	2.01	13	4.019	4.019	Q9BZE1	39S ribosomal protein L37, mitochondrial OS=Homo sapiens GN=MRPL37 PE=1 SV=2	1
1715	2.01	2.01	10.05	1.647	1.647	Q8WXI4	Acyl-coenzyme A thioesterase 11 OS=Homo sapiens GN=ACOT11 PE=1 SV=1	1
1716	2.01	2.01	18.35	5.618	5.618	P61289-2	Isoform 2 of Proteasome activator complex subunit 3 OS=Homo sapiens GN=PSME3	1
1717	2.01	2.01	31.53	5.405	5.405	Q9Y3E7	Charged multivesicular body protein 3 OS=Homo sapiens GN=CHMP3 PE=1 SV=3	1
1718	2.01	2.01	4.05	2.804	2.181	Q92544	Transmembrane 9 superfamily member 4 OS=Homo sapiens GN=TM9SF4 PE=1 SV=2	1
1719	2.01	2.01	7.692	1.597	1.597	Q92542-2	Isoform 2 of Nicastrin OS=Homo sapiens GN=NCSTN	1
1720	2.01	2.01	16.57	3.846	3.846	Q8NFF5-5	Isoform 5 of FAD synthase OS=Homo sapiens GN=FLAD1	1
1721	2.01	2.01	9.026	2.613	2.613	Q86TX2	Acyl-coenzyme A thioesterase 1 OS=Homo sapiens GN=ACOT1 PE=1 SV=1	1
1722	2.01	2.01	16.29	6	4	P46976	Glycogenin-1 OS=Homo sapiens GN=GYG1 PE=1 SV=4	1
1723	2.01	2.01	15.26	5.263	5.263	Q9Y3D9	28S ribosomal protein S23, mitochondrial OS=Homo sapiens GN=MRPS23 PE=1 SV=2	1
1724	2.01	2.01	2.679	1.901	1.296	Q9BQS7-2	Isoform 2 of Hephaestin OS=Homo sapiens GN=HEPH	1
1725	2.01	2.01	4.798	2.778	2.778	Q6NUQ1	RAD50-interacting protein 1 OS=Homo sapiens GN=RINT1 PE=1 SV=1	1
1726	2.01	2.01	3.238	3.238	2.476	Q5LJA0	60 kDa SS-A/Ro ribonucleoprotein OS=Homo sapiens GN=TROVE2 PE=2 SV=1	1
1727	2.01	2.01	44.19	33.72	33.72	P14854	Cytochrome c oxidase subunit 6B1 OS=Homo sapiens GN=COX6B1 PE=1 SV=2	2
1728	2.01	2.01	8.852	3.607	3.607	Q9UHQ9	NADH-cytochrome b5 reductase 1 OS=Homo sapiens GN=CYB5R1 PE=1 SV=1	1
1729	2.01	2.01	9.446	2.932	2.932	Q9NP79	Vacuolar protein sorting-associated protein VTA1 homolog OS=Homo sapiens GN=VTA1 PE=1 SV=1	1
1730	2.01	2.01	8.247	3.436	3.436	Q8WWC4	Uncharacterized protein C2orf47, mitochondrial OS=Homo sapiens GN=C2orf47 PE=1 SV=1	1
1731	2.01	2.01	7.192	4.795	4.795	P49406	39S ribosomal protein L19, mitochondrial OS=Homo sapiens GN=MRPL19 PE=1 SV=2	1
1732	2.01	2.01	8.163	8.163	4.082	P12544-2	Isoform beta of Granzyme A OS=Homo sapiens GN=GZMA	1
1733	2.01	2.01	11.32	4.403	4.403	O14521	Succinate dehydrogenase [ubiquinone] cytochrome b small subunit, mitochondrial OS=Homo sapiens GN=SDHD PE=1 SV=1	1
1734	2	190.82	90.67	85.87	84.27	P63261	Actin, cytoplasmic 2 OS=Homo sapiens GN=ACTG1 PE=1 SV=1	173
1735	2	32.45	59.17	59.17	59.17	M0QZ93	Galectin-4 (Fragment) OS=Homo sapiens GN=LGALS4 PE=4 SV=1	29
1736	2	31.39	60.34	53.9	53.9	P50226	Sulfotransferase 1A2 OS=Homo sapiens GN=SULT1A2 PE=1 SV=2	23
1737	2	29.25	52.68	50	43.96	P12236	ADP/ATP translocase 3 OS=Homo sapiens GN=SLC25A6 PE=1 SV=4	22
1738	2	26.4	19.74	13.77	8.856	P35580	Myosin-10 OS=Homo sapiens GN=MYH10 PE=1 SV=3	20
1739	2	24.08	41.88	41.88	41.88	P04745	Alpha-amylase 1 OS=Homo sapiens GN=AMY1A PE=1 SV=2	15
1740	2	23.68	35.62	35.62	33.01	G5E968	Chromogranin A (Parathyroid secretory protein 1), isoform CRA_b OS=Homo sapiens GN=CHGA PE=2 SV=1	13
1741	2	22.68	55.93	55.93	55.93	P15531-2	Isoform 2 of Nucleoside diphosphate kinase A OS=Homo sapiens GN=NME1	14
1742	2	20.8	30.05	25.35	25.35	P16403	Histone H1.2 OS=Homo sapiens GN=HIST1H1C PE=1 SV=2	17
1743	2	20.8	25.11	25.11	24.66	P10412	Histone H1.4 OS=Homo sapiens GN=HIST1H1E PE=1 SV=2	17
1744	2	19.39	37.35	37.35	37.35	P01877	Ig alpha-2 chain C region OS=Homo sapiens GN=IGHA2 PE=1 SV=3	15
1745	2	16.2	28.18	28.18	28.18	P30481	HLA class I histocompatibility antigen, B-44 alpha chain OS=Homo sapiens GN=HLA-B PE=1 SV=1	9
1746	2	15.86	30.83	26.32	26.32	P79483	HLA class II histocompatibility antigen, DR beta 3 chain OS=Homo sapiens GN=HLA-DRB3 PE=1 SV=1	8
1747	2	15.82	59.86	26.53	26.53	P69892	Hemoglobin subunit gamma-2 OS=Homo sapiens GN=HBG2 PE=1 SV=2	26
1748	2	8.39	16.48	14.7	14.7	P55795	Heterogeneous nuclear ribonucleoprotein H2 OS=Homo sapiens GN=HNRNPH2 PE=1 SV=1	5
1749	2	8.19	20.81	13.5	10.73	B1ANR0	Poly(A) binding protein, cytoplasmic 4 (Inducible form), isoform CRA_e OS=Homo sapiens GN=PABPC4 PE=2 SV=1	6
1750	2	8	21.48	17.41	17.41	P08861	Chymotrypsin-like elastase family member 3B OS=Homo sapiens GN=CELA3B PE=1 SV=3	7
1751	2	7.34	30.59	25.88	21.18	Q13404-7	Isoform 5 of Ubiquitin-conjugating enzyme E2 variant 1 OS=Homo sapiens GN=UBE2V1	4
1752	2	6	16.36	9.217	9.217	Q14141	Septin-6 OS=Homo sapiens GN=SEPT6 PE=1 SV=4	4
1753	2	6	15.23	6.599	6.599	P32456	Interferon-induced guanylate-binding protein 2 OS=Homo sapiens GN=GBP2 PE=1 SV=3	3
1754	2	6	7.692	5.42	5.42	Q96I24	Far upstream element-binding protein 3 OS=Homo sapiens GN=FUBP3 PE=1 SV=2	3
1755	2	6	18.41	18.41	18.41	Q15286	Ras-related protein Rab-35 OS=Homo sapiens GN=RAB35 PE=1 SV=1	3
1756	2	4.63	10.69	5.916	5.916	Q9HCS2	Cytochrome P450 4F12 OS=Homo sapiens GN=CYP4F12 PE=1 SV=2	3
1757	2	4.15	12.71	4.604	4.604	P30613-2	Isoform L-type of Pyruvate kinase isozymes R/L OS=Homo sapiens GN=PKLR	3
1758	2	4.01	22.02	10.09	10.09	O00194	Ras-related protein Rab-27B OS=Homo sapiens GN=RAB27B PE=1 SV=4	2
1759	2	4.01	16.67	16.67	16.67	P05204	Non-histone chromosomal protein HMG-17 OS=Homo sapiens GN=HMGN2 PE=1 SV=3	4
1760	2	4	45.98	14.94	14.94	Q5JVM0	Unconventional myosin-VI (Fragment) OS=Homo sapiens GN=MYO6 PE=2 SV=1	2
1761	2	4	8.219	6.678	4.281	P13645	Keratin, type I cytoskeletal 10 OS=Homo sapiens GN=KRT10 PE=1 SV=6	2
1762	2	4	8.969	5.344	5.344	O95758-6	Isoform 6 of Polypyrimidine tract-binding protein 3 OS=Homo sapiens GN=PTBP3	2
1763	2	4	13.03	5.585	5.585	P50453	Serpin B9 OS=Homo sapiens GN=SERPINB9 PE=1 SV=1	2
1764	2	3.82	21.62	21.62	21.62	P80748	Ig lambda chain V-III region LOI OS=Homo sapiens PE=1 SV=1	2
1765	2	3.46	20.8	10.62	10.62	Q5SSV3	N(G),N(G)-dimethylarginine dimethylaminohydrolase 2 (Fragment) OS=Homo sapiens GN=DDAH2 PE=4 SV=1	2
1766	2	3.09	2.529	2.14	2.14	O15042-2	Isoform 2 of U2 snRNP-associated SURP motif-containing protein OS=Homo sapiens GN=U2SURP	2
1767	2	2.04	19.7	12.32	8.374	Q9Y3E1	Hepatoma-derived growth factor-related protein 3 OS=Homo sapiens GN=HDGFRP3 PE=1 SV=1	1
1768	2	2.02	14.58	14.58	14.58	P17096-2	Isoform HMG-Y of High mobility group protein HMG-I/HMG-Y OS=Homo sapiens GN=HMGA1	1
1769	2	2.01	6.266	4.01	3.008	P49441	Inositol polyphosphate 1-phosphatase OS=Homo sapiens GN=INPP1 PE=1 SV=1	1
1770	2	2	5.628	1.354	0.7617	P12270	Nucleoprotein TPR OS=Homo sapiens GN=TPR PE=1 SV=3	1
1771	2	2	7.539	1.344	1.11	Q9Y5S2	Serine/threonine-protein kinase MRCK beta OS=Homo sapiens GN=CDC42BPB PE=1 SV=2	1
1772	2	2	12.27	3.129	1.203	P49589-3	Isoform 3 of Cysteine--tRNA ligase, cytoplasmic OS=Homo sapiens GN=CARS	1
1773	2	2	6.608	1.156	0.6608	Q16363-2	Isoform 2 of Laminin subunit alpha-4 OS=Homo sapiens GN=LAMA4	1
1774	2	2	10.28	2.372	2.372	Q9NTI5-2	Isoform 2 of Sister chromatid cohesion protein PDS5 homolog B OS=Homo sapiens GN=PDS5B	1
1775	2	2	8.426	1.22	1.22	Q8IYB3-2	Isoform 2 of Serine/arginine repetitive matrix protein 1 OS=Homo sapiens GN=SRRM1	1
1776	2	2	3.173	2.776	0.6941	J3KN16	Protein KIAA0368 OS=Homo sapiens GN=KIAA0368 PE=4 SV=1	1
1777	2	2	13.59	1.282	1.282	Q93034	Cullin-5 OS=Homo sapiens GN=CUL5 PE=1 SV=4	1
1778	2	2	6.514	0.8316	0.8316	Q10570	Cleavage and polyadenylation specificity factor subunit 1 OS=Homo sapiens GN=CPSF1 PE=1 SV=2	1
1779	2	2	8.312	2.12	1.103	P56199	Integrin alpha-1 OS=Homo sapiens GN=ITGA1 PE=1 SV=2	1
1780	2	2	2.799	0.7552	0.5775	A2RRP1-2	Isoform 2 of Neuroblastoma-amplified sequence OS=Homo sapiens GN=NBAS	1
1781	2	2	21.87	4.556	4.556	Q9UJU6-3	Isoform 3 of Drebrin-like protein OS=Homo sapiens GN=DBNL	1
1782	2	2	5.341	1.105	1.105	Q8TDZ2-4	Isoform 4 of Protein-methionine sulfoxide oxidase MICAL1 OS=Homo sapiens GN=MICAL1	1
1783	2	2	8.856	1.499	1.499	Q7KZI7-9	Isoform 9 of Serine/threonine-protein kinase MARK2 OS=Homo sapiens GN=MARK2	1
1784	2	2	5.711	1.35	0.9346	Q15020	Squamous cell carcinoma antigen recognized by T-cells 3 OS=Homo sapiens GN=SART3 PE=1 SV=1	1
1785	2	2	9.484	3.068	1.813	Q13620-3	Isoform 3 of Cullin-4B OS=Homo sapiens GN=CUL4B	1
1786	2	2	5.871	1.121	1.121	P35573-3	Isoform 6 of Glycogen debranching enzyme OS=Homo sapiens GN=AGL	1
1787	2	2	3.108	0.5291	0.5291	Q9UK61-3	Isoform 3 of Protein FAM208A OS=Homo sapiens GN=FAM208A	1
1788	2	2	9.978	4.772	3.905	Q92903	Phosphatidate cytidylyltransferase 1 OS=Homo sapiens GN=CDS1 PE=2 SV=2	1
1789	2	2	15.45	5.227	5.227	Q8TD55-2	Isoform 2 of Pleckstrin homology domain-containing family O member 2 OS=Homo sapiens GN=PLEKHO2	1
1790	2	2	17.56	7.634	3.053	Q86VU5	Catechol O-methyltransferase domain-containing protein 1 OS=Homo sapiens GN=COMTD1 PE=1 SV=1	1
1791	2	2	4.573	0.7114	0.7114	Q86VD1	MORC family CW-type zinc finger protein 1 OS=Homo sapiens GN=MORC1 PE=2 SV=2	1
1792	2	2	13.37	3.766	3.766	Q6P1J9	Parafibromin OS=Homo sapiens GN=CDC73 PE=1 SV=1	1
1793	2	2	4.925	2.703	0.961	Q5TIG5	Afadin OS=Homo sapiens GN=MLLT4 PE=2 SV=1	1
1794	2	2	9.857	2.143	2.143	Q14978-3	Isoform 3 of Nucleolar and coiled-body phosphoprotein 1 OS=Homo sapiens GN=NOLC1	1
1795	2	2	2.629	0.2592	0.2592	Q14571	Inositol 1,4,5-trisphosphate receptor type 2 OS=Homo sapiens GN=ITPR2 PE=1 SV=2	1
1796	2	2	5.271	2.564	1.994	Q04446	1,4-alpha-glucan-branching enzyme OS=Homo sapiens GN=GBE1 PE=1 SV=3	1
1797	2	2	4.373	1.611	1.151	P78344-2	Isoform 2 of Eukaryotic translation initiation factor 4 gamma 2 OS=Homo sapiens GN=EIF4G2	1
1798	2	2	20.48	2.892	2.892	P48730	Casein kinase I isoform delta OS=Homo sapiens GN=CSNK1D PE=1 SV=2	1
1799	2	2	50.98	11.76	9.15	P09681	Gastric inhibitory polypeptide OS=Homo sapiens GN=GIP PE=1 SV=1	1
1800	2	2	14.25	2.639	2.639	P07902	Galactose-1-phosphate uridylyltransferase OS=Homo sapiens GN=GALT PE=1 SV=3	1
1801	2	2	4.55	1.554	1.11	O94906-2	Isoform 2 of Pre-mRNA-processing factor 6 OS=Homo sapiens GN=PRPF6	1
1802	2	2	10.66	3.046	3.046	Q9Y639-5	Isoform 5 of Neuroplastin OS=Homo sapiens GN=NPTN	1
1803	2	2	4.289	1.464	1.464	Q9Y4E8-3	Isoform 3 of Ubiquitin carboxyl-terminal hydrolase 15 OS=Homo sapiens GN=USP15	1
1804	2	2	9.892	3.441	3.441	Q9UI12-2	Isoform 2 of V-type proton ATPase subunit H OS=Homo sapiens GN=ATP6V1H	1
1805	2	2	10.11	5.585	2.926	Q9NRZ7	1-acyl-sn-glycerol-3-phosphate acyltransferase gamma OS=Homo sapiens GN=AGPAT3 PE=1 SV=1	1
1806	2	2	7.705	1.884	1.884	Q9H307-2	Isoform 2 of Pinin OS=Homo sapiens GN=PNN	1
1807	2	2	4.995	2.882	2.882	Q96P70	Importin-9 OS=Homo sapiens GN=IPO9 PE=1 SV=3	1
1808	2	2	4.648	1.311	1.311	Q8N573-2	Isoform 2 of Oxidation resistance protein 1 OS=Homo sapiens GN=OXR1	1
1809	2	2	16.04	3.072	3.072	Q8IZ81	ELMO domain-containing protein 2 OS=Homo sapiens GN=ELMOD2 PE=1 SV=1	1
1810	2	2	4.582	2.182	1.891	Q8IY17-4	Isoform 4 of Neuropathy target esterase OS=Homo sapiens GN=PNPLA6	1
1811	2	2	8.778	1.893	1.893	Q8IXH7-4	Isoform NELF-D of Negative elongation factor C/D OS=Homo sapiens GN=NELFCD	1
1812	2	2	6.782	1.241	0.9098	Q5T1M5-2	Isoform 2 of FK506-binding protein 15 OS=Homo sapiens GN=FKBP15	1
1813	2	2	15.59	2.632	2.632	Q5JW30	Double-stranded RNA-binding protein Staufen homolog 1 OS=Homo sapiens GN=STAU1 PE=2 SV=1	1
1814	2	2	9.605	2.573	2.573	Q5JTV8	Torsin-1A-interacting protein 1 OS=Homo sapiens GN=TOR1AIP1 PE=1 SV=2	1
1815	2	2	3.21	2.568	1.685	Q15477	Helicase SKI2W OS=Homo sapiens GN=SKIV2L PE=1 SV=3	1
1816	2	2	9.4	1.4	1.4	Q15291-2	Isoform 2 of Retinoblastoma-binding protein 5 OS=Homo sapiens GN=RBBP5	1
1817	2	2	15.09	7.547	6.038	Q14D22	Charged multivesicular body protein 4a OS=Homo sapiens GN=CHMP4A PE=2 SV=1	1
1818	2	2	5.277	2.574	2.059	Q14156-3	Isoform 3 of Protein EFR3 homolog A OS=Homo sapiens GN=EFR3A	1
1819	2	2	14.04	5.263	5.263	P49326-2	Isoform 2 of Dimethylaniline monooxygenase [N-oxide-forming] 5 OS=Homo sapiens GN=FMO5	1
1820	2	2	4.799	1.674	1.674	P42566	Epidermal growth factor receptor substrate 15 OS=Homo sapiens GN=EPS15 PE=1 SV=2	1
1821	2	2	3.833	1.193	1.193	P30876	DNA-directed RNA polymerase II subunit RPB2 OS=Homo sapiens GN=POLR2B PE=1 SV=1	1
1822	2	2	17.88	8.394	8.394	P17677-2	Isoform 2 of Neuromodulin OS=Homo sapiens GN=GAP43	1
1823	2	2	2.702	0.6043	0.6043	P04275	von Willebrand factor OS=Homo sapiens GN=VWF PE=1 SV=4	1
1824	2	2	10.04	2.151	2.151	O95870	Abhydrolase domain-containing protein 16A OS=Homo sapiens GN=ABHD16A PE=1 SV=3	1
1825	2	2	11.38	5.488	5.488	O43237	Cytoplasmic dynein 1 light intermediate chain 2 OS=Homo sapiens GN=DYNC1LI2 PE=1 SV=1	2
1826	2	2	21.48	6.641	6.641	O00584	Ribonuclease T2 OS=Homo sapiens GN=RNASET2 PE=1 SV=2	1
1827	2	2	8.511	2.321	2.321	O00515	Ladinin-1 OS=Homo sapiens GN=LAD1 PE=1 SV=2	1
1828	2	2	22.75	6.161	6.161	O00161	Synaptosomal-associated protein 23 OS=Homo sapiens GN=SNAP23 PE=1 SV=1	1
1829	2	2	11.85	1.912	1.912	H0YHG0	Uncharacterized protein (Fragment) OS=Homo sapiens PE=4 SV=1	1
1830	2	2	12.23	5.643	3.135	G3V150	Beta-1,3-glucuronyltransferase 3 (Glucuronosyltransferase I), isoform CRA_a OS=Homo sapiens GN=B3GAT3 PE=2 SV=1	1
1831	2	2	5.855	1.405	0.9368	B1AK53	Espin OS=Homo sapiens GN=ESPN PE=1 SV=1	1
1833	2	2	3.629	1.051	1.051	Q9Y5B9	FACT complex subunit SPT16 OS=Homo sapiens GN=SUPT16H PE=1 SV=1	1
1834	2	2	7.191	2.472	2.472	Q9UNF0-2	Isoform 2 of Protein kinase C and casein kinase substrate in neurons protein 2 OS=Homo sapiens GN=PACSIN2	1
1835	2	2	21.65	9.278	9.278	Q9NX40-4	Isoform 4 of OCIA domain-containing protein 1 OS=Homo sapiens GN=OCIAD1	1
1836	2	2	12.33	6.849	5.479	Q9NUI1	Peroxisomal 2,4-dienoyl-CoA reductase OS=Homo sapiens GN=DECR2 PE=1 SV=1	1
1837	2	2	4.833	1.667	1.667	Q9NSC7	Alpha-N-acetylgalactosaminide alpha-2,6-sialyltransferase 1 OS=Homo sapiens GN=ST6GALNAC1 PE=2 SV=1	1
1838	2	2	11	5.502	5.502	Q9H479	Fructosamine-3-kinase OS=Homo sapiens GN=FN3K PE=1 SV=1	1
1839	2	2	4.521	2.17	2.17	Q96JT2	Solute carrier family 45 member 3 OS=Homo sapiens GN=SLC45A3 PE=2 SV=1	1
1840	2	2	9.848	6.061	4.545	Q96HV5	Transmembrane protein 41A OS=Homo sapiens GN=TMEM41A PE=2 SV=1	1
1841	2	2	14.19	4.73	4.73	Q96GD0	Pyridoxal phosphate phosphatase OS=Homo sapiens GN=PDXP PE=1 SV=2	1
1842	2	2	9.873	4.81	3.038	Q92643	GPI-anchor transamidase OS=Homo sapiens GN=PIGK PE=1 SV=2	1
1843	2	2	4.502	2.09	2.09	Q8NCL4	Polypeptide N-acetylgalactosaminyltransferase 6 OS=Homo sapiens GN=GALNT6 PE=2 SV=2	1
1844	2	2	8.373	4.067	4.067	Q8IVH4	Methylmalonic aciduria type A protein, mitochondrial OS=Homo sapiens GN=MMAA PE=1 SV=1	1
1845	2	2	25.36	8.696	8.696	Q7Z434-2	Isoform 2 of Mitochondrial antiviral-signaling protein OS=Homo sapiens GN=MAVS	1
1846	2	2	3.88	1.22	1.22	Q7Z2W4	Zinc finger CCCH-type antiviral protein 1 OS=Homo sapiens GN=ZC3HAV1 PE=1 SV=3	1
1847	2	2	10.87	5.201	5.201	Q7L1Q6-4	Isoform 4 of Basic leucine zipper and W2 domain-containing protein 1 OS=Homo sapiens GN=BZW1	1
1848	2	2	7.198	2.057	2.057	Q5T760	Serine/arginine-rich-splicing factor 11 (Fragment) OS=Homo sapiens GN=SRSF11 PE=2 SV=1	1
1849	2	2	3.91	1.659	1.659	Q5H9R7-6	Isoform 6 of Serine/threonine-protein phosphatase 6 regulatory subunit 3 OS=Homo sapiens GN=PPP6R3	1
1850	2	2	4.801	2.332	2.332	Q16666-6	Isoform 4 of Gamma-interferon-inducible protein 16 OS=Homo sapiens GN=IFI16	1
1851	2	2	3.935	2.985	2.442	Q14746-2	Isoform 2 of Conserved oligomeric Golgi complex subunit 2 OS=Homo sapiens GN=COG2	1
1852	2	2	4.115	2.244	2.244	Q14694-3	Isoform 3 of Ubiquitin carboxyl-terminal hydrolase 10 OS=Homo sapiens GN=USP10	1
1853	2	2	4.317	0.8634	0.8634	Q14112-2	Isoform 2 of Nidogen-2 OS=Homo sapiens GN=NID2	1
1854	2	2	7.036	4.478	3.625	Q08209-3	Isoform 3 of Serine/threonine-protein phosphatase 2B catalytic subunit alpha isoform OS=Homo sapiens GN=PPP3CA	1
1855	2	2	11.46	8.669	8.669	Q02083-2	Isoform 2 of N-acylethanolamine-hydrolyzing acid amidase OS=Homo sapiens GN=NAAA	2
1856	2	2	37.5	37.5	37.5	P84090	Enhancer of rudimentary homolog OS=Homo sapiens GN=ERH PE=1 SV=1	3
1857	2	2	47.06	36.76	19.12	P60059	Protein transport protein Sec61 subunit gamma OS=Homo sapiens GN=SEC61G PE=2 SV=1	1
1858	2	2	11.71	2.377	2.377	P51690	Arylsulfatase E OS=Homo sapiens GN=ARSE PE=1 SV=2	1
1859	2	2	14.29	6.122	6.122	P51580	Thiopurine S-methyltransferase OS=Homo sapiens GN=TPMT PE=1 SV=1	1
1860	2	2	4.255	3.095	2.321	P42785-2	Isoform 2 of Lysosomal Pro-X carboxypeptidase OS=Homo sapiens GN=PRCP	1
1861	2	2	15.7	7.558	7.558	P41208	Centrin-2 OS=Homo sapiens GN=CETN2 PE=1 SV=1	1
1862	2	2	3.796	2.618	1.571	P40879	Chloride anion exchanger OS=Homo sapiens GN=SLC26A3 PE=1 SV=1	1
1863	2	2	8.97	3.322	3.322	P23193	Transcription elongation factor A protein 1 OS=Homo sapiens GN=TCEA1 PE=1 SV=2	1
1864	2	2	4.076	4.076	2.989	P21810	Biglycan OS=Homo sapiens GN=BGN PE=1 SV=2	1
1865	2	2	12.5	8.333	8.333	P17152	Transmembrane protein 11, mitochondrial OS=Homo sapiens GN=TMEM11 PE=1 SV=1	1
1866	2	2	3.32	0.7115	0.7115	P16885	1-phosphatidylinositol 4,5-bisphosphate phosphodiesterase gamma-2 OS=Homo sapiens GN=PLCG2 PE=1 SV=4	1
1867	2	2	7.194	2.158	2.158	P15088	Mast cell carboxypeptidase A OS=Homo sapiens GN=CPA3 PE=1 SV=2	1
1868	2	2	9.129	6.224	3.527	P11182	Lipoamide acyltransferase component of branched-chain alpha-keto acid dehydrogenase complex, mitochondrial OS=Homo sapiens GN=DBT PE=1 SV=3	1
1869	2	2	25	11.41	11.41	P10109	Adrenodoxin, mitochondrial OS=Homo sapiens GN=FDX1 PE=1 SV=1	1
1870	2	2	17.72	6.907	6.907	P07711	Cathepsin L1 OS=Homo sapiens GN=CTSL1 PE=1 SV=2	1
1871	2	2	7.226	2.564	2.564	P06280	Alpha-galactosidase A OS=Homo sapiens GN=GLA PE=1 SV=1	1
1872	2	2	7.68	3.36	3.36	O75382-4	Isoform 4 of Tripartite motif-containing protein 3 OS=Homo sapiens GN=TRIM3	1
1873	2	2	3.09	1.498	1.498	O75146	Huntingtin-interacting protein 1-related protein OS=Homo sapiens GN=HIP1R PE=1 SV=2	1
1874	2	2	5.46	2.874	2.874	O43681	ATPase ASNA1 OS=Homo sapiens GN=ASNA1 PE=1 SV=2	1
1875	2	2	9.783	2.899	2.899	O43280-2	Isoform 2 of Trehalase OS=Homo sapiens GN=TREH	1
1876	2	2	3.768	3.768	1.739	O14964-2	Isoform 2 of Hepatocyte growth factor-regulated tyrosine kinase substrate OS=Homo sapiens GN=HGS	1
1877	2	2	12.01	5.105	5.105	O14908	PDZ domain-containing protein GIPC1 OS=Homo sapiens GN=GIPC1 PE=1 SV=2	1
1878	2	2	16.83	5.446	5.446	F8WAZ6	Mitochondrial-processing peptidase subunit beta OS=Homo sapiens GN=PMPCB PE=2 SV=1	1
1879	2	2	6.481	4.63	3.704	F5H5B4	Serine/threonine-protein kinase 4 OS=Homo sapiens GN=STK4 PE=2 SV=1	1
1880	2	2	7.467	2.4	2.4	E7ETU7	39S ribosomal protein L3, mitochondrial OS=Homo sapiens GN=MRPL3 PE=2 SV=1	1
1881	2	2	15.79	8.421	8.421	Q9Y333	U6 snRNA-associated Sm-like protein LSm2 OS=Homo sapiens GN=LSM2 PE=1 SV=1	1
1882	2	2	12.43	7.568	7.568	Q9UNL2	Translocon-associated protein subunit gamma OS=Homo sapiens GN=SSR3 PE=1 SV=1	1
1883	2	2	16.43	10.71	10.71	Q9UKR5	Probable ergosterol biosynthetic protein 28 OS=Homo sapiens GN=C14orf1 PE=1 SV=1	1
1884	2	2	4.688	2.455	2.455	Q9UBX5	Fibulin-5 OS=Homo sapiens GN=FBLN5 PE=1 SV=1	1
1885	2	2	20.14	20.14	14.39	Q9P003	Protein cornichon homolog 4 OS=Homo sapiens GN=CNIH4 PE=1 SV=1	1
1886	2	2	3.881	2.09	2.09	Q9NVP1	ATP-dependent RNA helicase DDX18 OS=Homo sapiens GN=DDX18 PE=1 SV=2	1
1887	2	2	6.472	3.883	3.883	Q9HA64	Ketosamine-3-kinase OS=Homo sapiens GN=FN3KRP PE=1 SV=2	1
1888	2	2	18.18	6.667	6.667	Q9H2H8-2	Isoform 2 of Peptidyl-prolyl cis-trans isomerase-like 3 OS=Homo sapiens GN=PPIL3	1
1889	2	2	9.456	3.725	3.725	Q9H1E5	Thioredoxin-related transmembrane protein 4 OS=Homo sapiens GN=TMX4 PE=1 SV=1	1
1890	2	2	6.296	1.667	1.667	Q9H0X4-2	Isoform 2 of Protein ITFG3 OS=Homo sapiens GN=ITFG3	1
1891	2	2	9.123	3.86	3.86	Q9GZT8-3	Isoform 3 of NIF3-like protein 1 OS=Homo sapiens GN=NIF3L1	1
1892	2	2	8.564	8.564	5.793	Q9C0D9	Ethanolaminephosphotransferase 1 OS=Homo sapiens GN=EPT1 PE=1 SV=3	1
1893	2	2	6.769	3.077	3.077	Q9BYD6	39S ribosomal protein L1, mitochondrial OS=Homo sapiens GN=MRPL1 PE=1 SV=2	1
1894	2	2	12.61	8.108	8.108	Q9BS40	Latexin OS=Homo sapiens GN=LXN PE=1 SV=2	1
1895	2	2	6.433	4.386	4.386	Q9BQA1	Methylosome protein 50 OS=Homo sapiens GN=WDR77 PE=1 SV=1	1
1896	2	2	10.63	3.75	3.75	Q99961-2	Isoform 2 of Endophilin-A2 OS=Homo sapiens GN=SH3GL1	1
1897	2	2	6.92	3.348	3.348	Q99611	Selenide, water dikinase 2 OS=Homo sapiens GN=SEPHS2 PE=2 SV=3	1
1898	2	2	6.236	3.926	3.926	Q99538	Legumain OS=Homo sapiens GN=LGMN PE=1 SV=1	1
1899	2	2	5.119	3.839	3.839	Q96S52-2	Isoform 2 of GPI transamidase component PIG-S OS=Homo sapiens GN=PIGS	1
1900	2	2	7.102	4.261	4.261	Q96A49	Synapse-associated protein 1 OS=Homo sapiens GN=SYAP1 PE=1 SV=1	1
1901	2	2	6.25	6.25	6.25	Q969L2	Protein MAL2 OS=Homo sapiens GN=MAL2 PE=1 SV=1	1
1902	2	2	4.528	3.15	3.15	Q92575	UBX domain-containing protein 4 OS=Homo sapiens GN=UBXN4 PE=1 SV=2	1
1903	2	2	6.28	2.899	2.899	Q92552	28S ribosomal protein S27, mitochondrial OS=Homo sapiens GN=MRPS27 PE=1 SV=3	1
1904	2	2	6.752	4.502	4.502	Q8WYQ7	Galectin-9 OS=Homo sapiens GN=LGALS9 PE=2 SV=1	1
1905	2	2	7.418	7.418	4.67	Q8WWY3-2	Isoform 2 of U4/U6 small nuclear ribonucleoprotein Prp31 OS=Homo sapiens GN=PRPF31	1
1906	2	2	8.85	5.752	5.752	Q8NCR9	Clarin-3 OS=Homo sapiens GN=CLRN3 PE=2 SV=1	1
1907	2	2	9.924	9.924	4.58	Q8N1Q1	Carbonic anhydrase 13 OS=Homo sapiens GN=CA13 PE=1 SV=1	1
1908	2	2	14.9	7.212	7.212	Q86WR0	Coiled-coil domain-containing protein 25 OS=Homo sapiens GN=CCDC25 PE=1 SV=2	1
1909	2	2	2.408	1.416	1.416	Q7Z404-1	Isoform 2 of Transmembrane channel-like protein 4 OS=Homo sapiens GN=TMC4	1
1910	2	2	6.228	4.152	4.152	Q6PHW0	Iodotyrosine dehalogenase 1 OS=Homo sapiens GN=IYD PE=1 SV=2	1
1911	2	2	5.482	2.851	2.851	Q6P9B6	TLD domain-containing protein KIAA1609 OS=Homo sapiens GN=KIAA1609 PE=1 SV=2	1
1912	2	2	5.234	4.112	4.112	Q6L8Q7-2	Isoform 2 of 2',5'-phosphodiesterase 12 OS=Homo sapiens GN=PDE12	1
1913	2	2	14.05	6.02	6.02	Q6FI81-3	Isoform 3 of Anamorsin OS=Homo sapiens GN=CIAPIN1	1
1914	2	2	10.42	5	5	Q5TC12-3	Isoform 3 of ATP synthase mitochondrial F1 complex assembly factor 1 OS=Homo sapiens GN=ATPAF1	1
1915	2	2	12.7	7.937	7.937	Q53GG5-3	Isoform 3 of PDZ and LIM domain protein 3 OS=Homo sapiens GN=PDLIM3	1
1916	2	2	5.3	4.378	4.378	Q53EU6	Glycerol-3-phosphate acyltransferase 3 OS=Homo sapiens GN=AGPAT9 PE=1 SV=2	1
1917	2	2	7.857	5.714	5.714	Q4VXA6	Gastricsin (Fragment) OS=Homo sapiens GN=PGC PE=2 SV=1	1
1918	2	2	1.719	1.719	1.289	Q4KMQ2-2	Isoform 2 of Anoctamin-6 OS=Homo sapiens GN=ANO6	1
1919	2	2	5.366	3.171	3.171	Q4G0N4-2	Isoform 2 of NAD kinase domain-containing protein 1, mitochondrial OS=Homo sapiens GN=NADKD1	1
1920	2	2	7.5	7.5	7.5	Q15185	Prostaglandin E synthase 3 OS=Homo sapiens GN=PTGES3 PE=1 SV=1	1
1921	2	2	11.3	4.348	4.348	Q15125	3-beta-hydroxysteroid-Delta(8),Delta(7)-isomerase OS=Homo sapiens GN=EBP PE=1 SV=3	1
1922	2	2	12.31	12.31	9.231	Q15121	Astrocytic phosphoprotein PEA-15 OS=Homo sapiens GN=PEA15 PE=1 SV=2	1
1923	2	2	2.33	2.33	2.33	Q14139-2	Isoform 2 of Ubiquitin conjugation factor E4 A OS=Homo sapiens GN=UBE4A	2
1924	2	2	8.833	4.416	4.416	Q13505-3	Isoform 3 of Metaxin-1 OS=Homo sapiens GN=MTX1	1
1925	2	2	2.785	1.519	1.519	Q09161	Nuclear cap-binding protein subunit 1 OS=Homo sapiens GN=NCBP1 PE=1 SV=1	1
1926	2	2	13.5	7.975	7.975	P63208	S-phase kinase-associated protein 1 OS=Homo sapiens GN=SKP1 PE=1 SV=2	1
1927	2	2	15.69	15.69	11.76	P62310	U6 snRNA-associated Sm-like protein LSm3 OS=Homo sapiens GN=LSM3 PE=1 SV=2	1
1928	2	2	25	11.96	11.96	P62304	Small nuclear ribonucleoprotein E OS=Homo sapiens GN=SNRPE PE=1 SV=1	1
1929	2	2	11.48	6.011	6.011	P61081	NEDD8-conjugating enzyme Ubc12 OS=Homo sapiens GN=UBE2M PE=1 SV=1	1
1930	2	2	22.22	6.061	6.061	P55083-2	Isoform 2 of Microfibril-associated glycoprotein 4 OS=Homo sapiens GN=MFAP4	1
1931	2	2	9.705	3.376	3.376	P55061	Bax inhibitor 1 OS=Homo sapiens GN=TMBIM6 PE=1 SV=2	1
1932	2	2	7.299	7.299	7.299	P52758	Ribonuclease UK114 OS=Homo sapiens GN=HRSP12 PE=1 SV=1	1
1933	2	2	6.604	3.066	3.066	P49023-4	Isoform 4 of Paxillin OS=Homo sapiens GN=PXN	1
1934	2	2	4.68	2.463	2.463	P48426	Phosphatidylinositol 5-phosphate 4-kinase type-2 alpha OS=Homo sapiens GN=PIP4K2A PE=1 SV=2	1
1935	2	2	5.525	3.131	3.131	P43251	Biotinidase OS=Homo sapiens GN=BTD PE=1 SV=2	1
1936	2	2	4.598	2.682	2.682	P37198	Nuclear pore glycoprotein p62 OS=Homo sapiens GN=NUP62 PE=1 SV=3	1
1937	2	2	6.383	6.383	6.383	P34949	Mannose-6-phosphate isomerase OS=Homo sapiens GN=MPI PE=1 SV=2	2
1938	2	2	7.843	3.641	3.641	P30533	Alpha-2-macroglobulin receptor-associated protein OS=Homo sapiens GN=LRPAP1 PE=1 SV=1	1
1939	2	2	7.308	7.308	4.615	P20036	HLA class II histocompatibility antigen, DP alpha 1 chain OS=Homo sapiens GN=HLA-DPA1 PE=1 SV=1	1
1940	2	2	11.92	4.866	4.866	P17050	Alpha-N-acetylgalactosaminidase OS=Homo sapiens GN=NAGA PE=1 SV=2	1
1941	2	2	14.09	8.725	8.725	P16949	Stathmin OS=Homo sapiens GN=STMN1 PE=1 SV=3	1
1942	2	2	10.7	4.651	4.651	P08962-2	Isoform 2 of CD63 antigen OS=Homo sapiens GN=CD63	1
1943	2	2	18.8	18.8	11.11	P06309	Ig kappa chain V-II region GM607 (Fragment) OS=Homo sapiens PE=4 SV=1	1
1944	2	2	25.69	11.93	11.93	P04208	Ig lambda chain V-I region WAH OS=Homo sapiens PE=1 SV=1	1
1945	2	2	5	2.368	2.368	P00156	Cytochrome b OS=Homo sapiens GN=MT-CYB PE=1 SV=2	1
1946	2	2	2.691	2.691	1.495	O96005	Cleft lip and palate transmembrane protein 1 OS=Homo sapiens GN=CLPTM1 PE=1 SV=1	1
1947	2	2	5.814	5.814	4.264	O95721	Synaptosomal-associated protein 29 OS=Homo sapiens GN=SNAP29 PE=1 SV=1	1
1948	2	2	11.02	11.02	4.661	O95197-3	Isoform 3 of Reticulon-3 OS=Homo sapiens GN=RTN3	1
1949	2	2	6.571	2.857	2.857	O75695	Protein XRP2 OS=Homo sapiens GN=RP2 PE=1 SV=4	1
1950	2	2	20.34	7.627	7.627	O75348	V-type proton ATPase subunit G 1 OS=Homo sapiens GN=ATP6V1G1 PE=1 SV=3	1
1951	2	2	3.054	1.859	1.859	O75027-2	Isoform 2 of ATP-binding cassette sub-family B member 7, mitochondrial OS=Homo sapiens GN=ABCB7	1
1952	2	2	4.792	3.958	3.958	O43493	Trans-Golgi network integral membrane protein 2 OS=Homo sapiens GN=TGOLN2 PE=1 SV=2	1
1953	2	2	5	5	2.969	O15484	Calpain-5 OS=Homo sapiens GN=CAPN5 PE=1 SV=2	1
1954	2	2	5.769	2.404	2.404	O15254-2	Isoform 2 of Peroxisomal acyl-coenzyme A oxidase 3 OS=Homo sapiens GN=ACOX3	1
1955	2	2	4.031	4.031	3.263	O00629	Importin subunit alpha-4 OS=Homo sapiens GN=KPNA4 PE=1 SV=1	1
1956	2	2	3.8	3.8	3.8	O00519	Fatty-acid amide hydrolase 1 OS=Homo sapiens GN=FAAH PE=1 SV=2	1
1957	2	2	8.387	4.194	4.194	O00487	26S proteasome non-ATPase regulatory subunit 14 OS=Homo sapiens GN=PSMD14 PE=1 SV=1	1
1958	2	2	5.277	2.639	2.639	O00442-2	Isoform 2 of RNA 3'-terminal phosphate cyclase OS=Homo sapiens GN=RTCA	1
1959	2	2	13.33	7.407	7.407	K7ELS8	Synaptogyrin-2 (Fragment) OS=Homo sapiens GN=SYNGR2 PE=4 SV=1	1
1960	2	2	38.33	18.33	18.33	H0YEE4	DNA-directed RNA polymerase II subunit RPB7 (Fragment) OS=Homo sapiens GN=POLR2G PE=2 SV=1	1
1961	2	2	17.68	12.15	12.15	H0YC22	1-acyl-sn-glycerol-3-phosphate acyltransferase epsilon (Fragment) OS=Homo sapiens GN=AGPAT5 PE=4 SV=1	1
1962	2	2	32.63	13.68	13.68	F8WEG8	Interferon-inducible double stranded RNA-dependent protein kinase activator A OS=Homo sapiens GN=PRKRA PE=2 SV=1	1
1963	2	2	21.21	21.21	12.12	E9PE20	Signal recognition particle 9 kDa protein OS=Homo sapiens GN=SRP9 PE=2 SV=1	1
1964	2	2	12.87	7.018	7.018	D6RH22	Oligosaccharyltransferase complex subunit OSTC OS=Homo sapiens GN=OSTC PE=2 SV=2	1
1965	2	2	13.86	7.727	7.727	B5MCC9	Cell growth regulator with EF hand domain protein 1 OS=Homo sapiens GN=CGREF1 PE=2 SV=1	1
1966	2	2	28.95	15.79	15.79	A8MWD9	Small nuclear ribonucleoprotein G-like protein OS=Homo sapiens PE=2 SV=2	1
1967	2	2	13.87	13.87	13.87	Q9Y5S9-2	Isoform 2 of RNA-binding protein 8A OS=Homo sapiens GN=RBM8A	1
1968	2	2	10.14	10.14	10.14	Q9Y3E0	Vesicle transport protein GOT1B OS=Homo sapiens GN=GOLT1B PE=1 SV=1	1
1969	2	2	6.923	6.923	6.923	Q9Y2R5	28S ribosomal protein S17, mitochondrial OS=Homo sapiens GN=MRPS17 PE=2 SV=1	1
1970	2	2	20.56	20.56	20.56	Q9Y241-2	Isoform 2 of HIG1 domain family member 1A, mitochondrial OS=Homo sapiens GN=HIGD1A	1
1971	2	2	5.652	5.652	5.652	Q9UMS0-3	Isoform 3 of NFU1 iron-sulfur cluster scaffold homolog, mitochondrial OS=Homo sapiens GN=NFU1	1
1972	2	2	13.08	13.08	13.08	Q9UJC5	SH3 domain-binding glutamic acid-rich-like protein 2 OS=Homo sapiens GN=SH3BGRL2 PE=1 SV=2	1
1973	2	2	15.11	15.11	15.11	Q9P0R6	GSK3-beta interaction protein OS=Homo sapiens GN=GSKIP PE=1 SV=2	2
1974	2	2	2.736	2.736	2.736	Q9NUV9	GTPase IMAP family member 4 OS=Homo sapiens GN=GIMAP4 PE=1 SV=1	1
1975	2	2	16.9	16.9	16.9	Q9NS69	Mitochondrial import receptor subunit TOM22 homolog OS=Homo sapiens GN=TOMM22 PE=1 SV=3	1
1976	2	2	2.56	2.56	2.56	Q9NRF8	CTP synthase 2 OS=Homo sapiens GN=CTPS2 PE=1 SV=1	1
1977	2	2	3.916	3.916	3.916	Q9H9J2	39S ribosomal protein L44, mitochondrial OS=Homo sapiens GN=MRPL44 PE=1 SV=1	1
1978	2	2	5.882	5.882	5.882	Q9H773	dCTP pyrophosphatase 1 OS=Homo sapiens GN=DCTPP1 PE=1 SV=1	1
1979	2	2	3.021	3.021	3.021	Q9H6V9-2	Isoform 2 of UPF0554 protein C2orf43 OS=Homo sapiens GN=C2orf43	1
1980	2	2	4.478	4.478	4.478	Q9H2F9	Coiled-coil domain-containing protein 68 OS=Homo sapiens GN=CCDC68 PE=2 SV=1	1
1981	2	2	16.13	16.13	16.13	Q9H299	SH3 domain-binding glutamic acid-rich-like protein 3 OS=Homo sapiens GN=SH3BGRL3 PE=1 SV=1	1
1982	2	2	3.315	3.315	3.315	Q9BWS9-3	Isoform 3 of Chitinase domain-containing protein 1 OS=Homo sapiens GN=CHID1	1
1983	2	2	4.938	4.938	4.938	Q9BVC6	Transmembrane protein 109 OS=Homo sapiens GN=TMEM109 PE=1 SV=1	1
1984	2	2	8.889	8.889	8.889	Q9BUR5-2	Isoform 2 of Apolipoprotein O OS=Homo sapiens GN=APOO	1
1985	2	2	8.125	8.125	8.125	Q99627-2	Isoform 2 of COP9 signalosome complex subunit 8 OS=Homo sapiens GN=COPS8	1
1986	2	2	27.27	27.27	27.27	Q99471-2	Isoform 2 of Prefoldin subunit 5 OS=Homo sapiens GN=PFDN5	1
1987	2	2	10.68	10.68	10.68	Q99417	C-Myc-binding protein OS=Homo sapiens GN=MYCBP PE=1 SV=3	1
1988	2	2	3.106	3.106	3.106	Q96S97	Myeloid-associated differentiation marker OS=Homo sapiens GN=MYADM PE=1 SV=2	1
1989	2	2	14.79	14.79	14.79	Q96NZ9-4	Isoform 4 of Proline-rich acidic protein 1 OS=Homo sapiens GN=PRAP1	1
1990	2	2	6.667	6.667	6.667	Q93091	Ribonuclease K6 OS=Homo sapiens GN=RNASE6 PE=1 SV=2	1
1991	2	2	4.491	4.491	4.491	Q92905	COP9 signalosome complex subunit 5 OS=Homo sapiens GN=COPS5 PE=1 SV=4	1
1992	2	2	4.598	4.598	4.598	Q92506	Estradiol 17-beta-dehydrogenase 8 OS=Homo sapiens GN=HSD17B8 PE=1 SV=2	1
1993	2	2	6.773	6.773	6.773	Q8WY22	BRI3-binding protein OS=Homo sapiens GN=BRI3BP PE=1 SV=1	1
1994	2	2	7.692	7.692	7.692	Q8WUY1	Protein THEM6 OS=Homo sapiens GN=THEM6 PE=1 SV=2	2
1995	2	2	4.474	4.474	4.474	Q8NFH3	Nucleoporin Nup43 OS=Homo sapiens GN=NUP43 PE=1 SV=1	1
1996	2	2	12.67	12.67	12.67	Q8NBW7	ER lumen protein retaining receptor OS=Homo sapiens GN=KDELR1 PE=2 SV=1	1
1997	2	2	7.547	7.547	7.547	Q8NAA5-2	Isoform 2 of Leucine-rich repeat-containing protein FAM211A OS=Homo sapiens GN=FAM211A	1
1998	2	2	5.294	5.294	5.294	Q8N7V9	5'-AMP-activated protein kinase subunit gamma-1 OS=Homo sapiens GN=PRKAG1 PE=2 SV=1	1
1999	2	2	2.287	2.287	2.287	Q8IZP0-9	Isoform 9 of Abl interactor 1 OS=Homo sapiens GN=ABI1	1
[truncated: 291 more rows]
