# Supplementary material for: Evaluation of iTRAQ and SWATH-MS for the Quantification of Proteins Associated with Insulin Resistance in Human Duodenal Biopsy Samples
Source: PLoS One. 2015 May 7;10(5):e0125934. doi: 10.1371/journal.pone.0125934 (PMC4423961; doi:10.1371/journal.pone.0125934)
Supplement: S5 Table — (XLS) [file pone.0125934.s006.xls]

## Sheet: Feuille1
Table S5 SWATH quantitative results
						insulin resistant (IR)	Insulin sensitive (IS)	insulin resistant (IR)	Insulin sensitive (IS)	insulin resistant (IR)	Insulin sensitive (IS)		IR/IS
Row	Index	Peak Name	Group	t-value	p-value	Mean 1	Mean 2	Median 1	Median 2	Sigma 1	Sigma 2	Delta	Fold Change	Log (Fold Change)
1	1	P02768	Serum albumin OS=Homo sapiens GN=ALB PE=1 SV=2	37.9961	3.8016e-12	6.53242e+07	4.9118e+07	6.54184e+07	4.88491e+07	842802	617431	1.62062e+07	1.32995	0.123834
2	991	P62851	40S ribosomal protein S25 OS=Homo sapiens GN=RPS25 PE=1 SV=1	-35.2835	7.9334e-12	137897	413282	139530	411335	11773.5	15062.7	-275385	0.333664	-0.476691
3	297	Q99623	Prohibitin-2 OS=Homo sapiens GN=PHB2 PE=1 SV=2	-31.777	2.2406e-11	525660	955929	529297	960310	19767.8	26632.1	-430269	0.549895	-0.259721
4	145	Q03154	Aminoacylase-1 OS=Homo sapiens GN=ACY1 PE=1 SV=1	-29.7998	4.2333e-11	786569	1.66652e+06	790146	1.66229e+06	59992.7	40404.5	-879949	0.471983	-0.326073
5	453	P07951-2	Isoform 2 of Tropomyosin beta chain OS=Homo sapiens GN=TPM2	29.4279	4.7935e-11	1.33771e+06	616742	1.34388e+06	610287	51221.8	31267.7	720968	2.16899	0.336258
6	111	P04181	Ornithine aminotransferase, mitochondrial OS=Homo sapiens GN=OAT PE=1 SV=1	-29.239	5.1089e-11	3.08728e+06	4.36938e+06	3.09246e+06	4.369e+06	89872.5	58815.9	-1.2821e+06	0.706572	-0.150844
7	653	Q96AG4	Leucine-rich repeat-containing protein 59 OS=Homo sapiens GN=LRRC59 PE=1 SV=1	-26.203	1.5094e-10	107743	214211	106913	214659	8251.16	5565.6	-106468	0.502976	-0.298453
8	46	P05062	Fructose-bisphosphate aldolase B OS=Homo sapiens GN=ALDOB PE=1 SV=2	-25.9534	1.6589e-10	1.07712e+07	1.39975e+07	1.07504e+07	1.40216e+07	249566	174472	-3.22637e+06	0.769505	-0.113789
9	1017	O43242	26S proteasome non-ATPase regulatory subunit 3 OS=Homo sapiens GN=PSMD3 PE=1 SV=2	-25.8448	1.729e-10	23634.2	129394	24117.5	131743	2018.28	9818.34	-105760	0.182652	-0.738376
10	517	P29966	Myristoylated alanine-rich C-kinase substrate OS=Homo sapiens GN=MARCKS PE=1 SV=4	25.3885	2.0611e-10	895709	540603	894953	538786	29437.6	17528	355106	1.65687	0.219289
11	177	P12955	Xaa-Pro dipeptidase OS=Homo sapiens GN=PEPD PE=1 SV=3	-24.6727	2.7321e-10	768416	1.38285e+06	744697	1.37221e+06	50145.5	34735.2	-614436	0.555675	-0.255179
12	950	Q01524	Defensin-6 OS=Homo sapiens GN=DEFA6 PE=1 SV=1	24.4885	2.9414e-10	3.15203e+06	1.83873e+06	3.15788e+06	1.84661e+06	72234.4	109722	1.31331e+06	1.71425	0.234073
13	886	P02654	Apolipoprotein C-I OS=Homo sapiens GN=APOC1 PE=1 SV=1	24.3183	3.1505e-10	1.52563e+06	943322	1.52177e+06	933995	38389	44346	582312	1.6173	0.20879
14	256	Q5T4U5	Acyl-Coenzyme A dehydrogenase, C-4 to C-12 straight chain, isoform CRA_a OS=Homo sapiens GN=ACADM PE=2 SV=1	-24.2819	3.1974e-10	900173	1.68531e+06	913299	1.71543e+06	63083.5	47889.9	-785133	0.53413	-0.272353
15	90	P16152	Carbonyl reductase [NADPH] 1 OS=Homo sapiens GN=CBR1 PE=1 SV=3	-24.1991	3.3067e-10	5.89054e+06	8.66961e+06	5.90174e+06	8.72434e+06	235460	153917	-2.77907e+06	0.679447	-0.167844
16	477	P61604	10 kDa heat shock protein, mitochondrial OS=Homo sapiens GN=HSPE1 PE=1 SV=2	23.6956	4.0671e-10	4.53952e+06	3.6872e+06	4.54709e+06	3.68671e+06	62353.3	62247.9	852314	1.23115	0.0903125
17	179	P47989	Xanthine dehydrogenase/oxidase OS=Homo sapiens GN=XDH PE=1 SV=4	-23.6558	4.1349e-10	287587	553898	295643	556672	24794.5	12068.7	-266311	0.519205	-0.284661
18	24	Q9Y6R7	IgGFc-binding protein OS=Homo sapiens GN=FCGBP PE=1 SV=3	-22.2878	7.4261e-10	3.07154e+06	4.47651e+06	3.07007e+06	4.448e+06	67463	138893	-1.40497e+06	0.686146	-0.163584
19	382	Q13838-2	Isoform 2 of Spliceosome RNA helicase DDX39B OS=Homo sapiens GN=DDX39B	-22.1992	7.7222e-10	194665	325119	197189	328267	10421.8	9929.08	-130454	0.59875	-0.222754
20	830	Q13765	Nascent polypeptide-associated complex subunit alpha OS=Homo sapiens GN=NACA PE=1 SV=1	21.3983	1.1074e-09	287747	190606	289033	191024	8503.02	7165.9	97141.2	1.50964	0.178875
21	161	P62937	Peptidyl-prolyl cis-trans isomerase A OS=Homo sapiens GN=PPIA PE=1 SV=2	21.3387	1.1381e-09	1.03783e+07	7.88184e+06	1.04399e+07	7.90882e+06	255851	129086	2.49646e+06	1.31674	0.119499
22	800	Q9Y6C2	EMILIN-1 OS=Homo sapiens GN=EMILIN1 PE=1 SV=2	21.1402	1.2473e-09	72986.4	48933.7	72544	48822.7	2384.64	1442.44	24052.7	1.49154	0.173634
23	586	P54709	Sodium/potassium-transporting ATPase subunit beta-3 OS=Homo sapiens GN=ATP1B3 PE=1 SV=1	-20.8835	1.4058e-09	145748	240256	147548	240751	10352.5	3963.28	-94508.7	0.606634	-0.217073
24	5	P21333-2	Isoform 2 of Filamin-A OS=Homo sapiens GN=FLNA	20.5556	1.6414e-09	3.61108e+06	2.25258e+06	3.60643e+06	2.24115e+06	129220	97511.3	1.35849e+06	1.60308	0.204956
25	76	Q14697	Neutral alpha-glucosidase AB OS=Homo sapiens GN=GANAB PE=1 SV=3	-20.5093	1.6781e-09	1.042e+06	1.56745e+06	1.04189e+06	1.54704e+06	33016.4	53368.9	-525449	0.664775	-0.177326
26	172	P28331	NADH-ubiquinone oxidoreductase 75 kDa subunit, mitochondrial OS=Homo sapiens GN=NDUFS1 PE=1 SV=3	-20.3726	1.7916e-09	263155	450089	264958	452674	18960.2	12069.8	-186934	0.584673	-0.233087
27	853	O95782-2	Isoform B of AP-2 complex subunit alpha-1 OS=Homo sapiens GN=AP2A1	-20.1253	2.019e-09	5961.34	63540.5	4918.72	64546.3	3447.01	6101.74	-57579.1	0.0938196	-1.02771
28	890	P35637-2	Isoform Short of RNA-binding protein FUS OS=Homo sapiens GN=FUS	20.0142	2.1312e-09	345984	248413	345884	247958	8644.11	8238.96	97571.7	1.39278	0.143883
29	6	Q09666	Neuroblast differentiation-associated protein AHNAK OS=Homo sapiens GN=AHNAK PE=1 SV=2	19.9044	2.249e-09	6.66879e+06	3.52718e+06	6.68334e+06	3.5323e+06	355362	152280	3.14161e+06	1.89069	0.276619
30	1189	P01591	Immunoglobulin J chain OS=Homo sapiens GN=IGJ PE=1 SV=4	19.4877	2.7653e-09	650036	438727	650990	433197	19548.7	17980.6	211309	1.48164	0.170743
31	263	Q01995	Transgelin OS=Homo sapiens GN=TAGLN PE=1 SV=4	19.2504	3.1167e-09	2.90884e+06	1.69333e+06	2.94821e+06	1.6822e+06	143090	58706.1	1.2155e+06	1.71782	0.234977
32	858	P14174	Macrophage migration inhibitory factor OS=Homo sapiens GN=MIF PE=1 SV=4	19.0986	3.367e-09	1.5226e+06	998172	1.50228e+06	1.00379e+06	61050.6	28227.5	524427	1.52539	0.18338
33	116	P38646	Stress-70 protein, mitochondrial OS=Homo sapiens GN=HSPA9 PE=1 SV=2	-19.0553	3.4423e-09	1.8696e+06	2.17881e+06	1.87076e+06	2.17698e+06	26777.5	29375.1	-309214	0.858081	-0.0664715
34	612	P62249	40S ribosomal protein S16 OS=Homo sapiens GN=RPS16 PE=1 SV=2	-19.0307	3.4859e-09	86302.4	203574	85013.3	204770	5816.08	13928.7	-117271	0.423937	-0.372699
35	771	Q71UI9	Histone H2A.V OS=Homo sapiens GN=H2AFV PE=1 SV=3	18.8805	3.766e-09	1.30468e+06	858163	1.3044e+06	862233	46731.6	34234.3	446518	1.52032	0.181934
36	864	P61353	60S ribosomal protein L27 OS=Homo sapiens GN=RPL27 PE=1 SV=2	18.6133	4.3272e-09	93437	67104	94145.7	67264.2	1399.03	3170.43	26333	1.39242	0.143771
37	210	P62258	14-3-3 protein epsilon OS=Homo sapiens GN=YWHAE PE=1 SV=1	18.3177	5.0573e-09	2.36695e+06	1.75473e+06	2.34815e+06	1.76065e+06	65037.8	49723.2	612221	1.3489	0.129979
38	371	P02790	Hemopexin OS=Homo sapiens GN=HPX PE=1 SV=2	18.2439	5.26e-09	1.19195e+06	800547	1.20297e+06	792868	41057.1	32801.1	391402	1.48892	0.172871
39	1253	P17677-2	Isoform 2 of Neuromodulin OS=Homo sapiens GN=GAP43	18.2285	5.3034e-09	42443	22981.8	42158.9	22938.8	2316.98	1212.65	19461.2	1.84681	0.266423
40	519	Q5VXV2	Protein SET OS=Homo sapiens GN=SET PE=2 SV=2	18.1386	5.5647e-09	1.26534e+06	838929	1.27293e+06	839583	48259.9	31415.4	426415	1.50829	0.178484
41	246	O95486	Protein transport protein Sec24A OS=Homo sapiens GN=SEC24A PE=1 SV=2	-17.9397	6.1947e-09	117082	310075	112933	312679	15452.1	21345.3	-192994	0.377591	-0.422978
42	643	P00403	Cytochrome c oxidase subunit 2 OS=Homo sapiens GN=MT-CO2 PE=1 SV=1	-17.9352	6.2099e-09	383850	698904	389223	703488	17512.4	39303.3	-315054	0.549217	-0.260256
43	607	P30043	Flavin reductase (NADPH) OS=Homo sapiens GN=BLVRB PE=1 SV=3	-17.7905	6.7187e-09	410919	587521	406314	589989	20161.7	13592.3	-176602	0.699411	-0.155268
44	294	P37059	Estradiol 17-beta-dehydrogenase 2 OS=Homo sapiens GN=HSD17B2 PE=1 SV=1	-17.4373	8.1636e-09	1.06611e+06	1.58575e+06	1.06842e+06	1.57921e+06	32802.9	65209.8	-519637	0.672307	-0.172432
45	39	Q16822	Phosphoenolpyruvate carboxykinase [GTP], mitochondrial OS=Homo sapiens GN=PCK2 PE=1 SV=3	-17.2163	9.2395e-09	3.57236e+06	4.95996e+06	3.57437e+06	4.99555e+06	60626.9	187885	-1.3876e+06	0.72024	-0.142523
46	877	O94905	Erlin-2 OS=Homo sapiens GN=ERLIN2 PE=1 SV=1	-17.0291	1.0273e-08	7175.37	45138.2	7519.52	43734.3	2695.8	4748.81	-37962.8	0.158964	-0.7987
47	232	P19338	Nucleolin OS=Homo sapiens GN=NCL PE=1 SV=3	16.9974	1.046e-08	2.81499e+06	2.10252e+06	2.78106e+06	2.12504e+06	83987.9	59058.7	712469	1.33886	0.126736
48	102	O95154	Aflatoxin B1 aldehyde reductase member 3 OS=Homo sapiens GN=AKR7A3 PE=1 SV=2	-16.7955	1.1744e-08	2.61381e+06	3.99188e+06	2.63471e+06	4.00067e+06	143485	140731	-1.37806e+06	0.654783	-0.183903
49	1270	P62304	Small nuclear ribonucleoprotein E OS=Homo sapiens GN=SNRPE PE=1 SV=1	-16.716	1.2296e-08	16534	237605	15691.2	243965	7110.41	31604.7	-221071	0.0695863	-1.15748
50	568	P02655	Apolipoprotein C-II OS=Homo sapiens GN=APOC2 PE=1 SV=1	16.6428	1.283e-08	756730	430578	761922	428125	35866.2	31904.5	326152	1.75747	0.244889
51	361	Q3SYC2	2-acylglycerol O-acyltransferase 2 OS=Homo sapiens GN=MOGAT2 PE=1 SV=2	-16.5451	1.3582e-08	66092.2	252025	69977.8	256090	14720.2	23260.7	-185933	0.262245	-0.581293
52	381	P49368	T-complex protein 1 subunit gamma OS=Homo sapiens GN=CCT3 PE=1 SV=4	-16.4306	1.4527e-08	83445.4	184922	82845.3	181387	10650.7	10743.7	-101477	0.451246	-0.345587
53	563	Q93052	Lipoma-preferred partner OS=Homo sapiens GN=LPP PE=1 SV=1	16.3771	1.4992e-08	597265	379732	600301	387184	12639.9	29980.4	217533	1.57286	0.19669
54	227	P21695	Glycerol-3-phosphate dehydrogenase [NAD(+)], cytoplasmic OS=Homo sapiens GN=GPD1 PE=1 SV=4	-16.1592	1.7064e-08	987215	1.43535e+06	971459	1.43598e+06	44518.1	51310.5	-448139	0.687785	-0.162547
55	445	Q96QK1	Vacuolar protein sorting-associated protein 35 OS=Homo sapiens GN=VPS35 PE=1 SV=2	-15.9355	1.9523e-08	55733.1	176303	52597.5	171111	12861	13344.2	-120570	0.316122	-0.500145
56	723	D9YZV8	Tropomyosin 1 (Alpha) isoform 7 OS=Homo sapiens GN=TPM1 PE=2 SV=1	15.9093	1.9836e-08	437066	217162	428886	214117	32908.7	7960.41	219904	2.01262	0.303763
57	197	P05141	ADP/ATP translocase 2 OS=Homo sapiens GN=SLC25A5 PE=1 SV=7	-15.8527	2.0529e-08	747401	1.16201e+06	750026	1.16798e+06	35250.2	53493.3	-414608	0.643197	-0.191656
58	300	F5H365	Protein transport protein Sec23A OS=Homo sapiens GN=SEC23A PE=2 SV=1	-15.761	2.1711e-08	343646	658978	354340	662240	41695.7	25752	-315332	0.521483	-0.28276
59	33	P15144	Aminopeptidase N OS=Homo sapiens GN=ANPEP PE=1 SV=4	-15.6579	2.313e-08	1.28834e+06	1.63664e+06	1.28367e+06	1.62893e+06	49937.9	21795.8	-348299	0.787187	-0.103922
60	311	P20711	Aromatic-L-amino-acid decarboxylase OS=Homo sapiens GN=DDC PE=1 SV=2	-15.6253	2.3598e-08	80893.4	134478	77915	133974	6703.87	5061.55	-53584.2	0.601538	-0.220737
61	1179	P61803	Dolichyl-diphosphooligosaccharide--protein glycosyltransferase subunit DAD1 OS=Homo sapiens GN=DAD1 PE=1 SV=3	-15.5687	2.4439e-08	146498	193718	146782	192292	4712.36	5743.53	-47219.9	0.756244	-0.121338
62	1252	P09681	Gastric inhibitory polypeptide OS=Homo sapiens GN=GIP PE=1 SV=1	15.4751	2.59e-08	412130	232579	407916	229750	19619.1	20562.3	179551	1.772	0.248464
63	485	P02774-3	Isoform 3 of Vitamin D-binding protein OS=Homo sapiens GN=GC	15.4737	2.5923e-08	552575	389081	543840	386386	20504	15792.9	163494	1.4202	0.152351
64	400	Q00796	Sorbitol dehydrogenase OS=Homo sapiens GN=SORD PE=1 SV=4	-15.4585	2.617e-08	638894	879412	644300	870453	25981.9	27882.2	-240518	0.726502	-0.138763
65	465	P02766	Transthyretin OS=Homo sapiens GN=TTR PE=1 SV=1	15.4414	2.6451e-08	692550	388877	689772	389176	41654	24197	303673	1.7809	0.250639
66	199	P08473	Neprilysin OS=Homo sapiens GN=MME PE=1 SV=2	-15.3217	2.8508e-08	358562	672029	358321	671702	41832.5	27594.4	-313466	0.533552	-0.272823
67	1137	P80303-2	Isoform 2 of Nucleobindin-2 OS=Homo sapiens GN=NUCB2	15.3206	2.8529e-08	290116	150663	287186	151912	16904.1	14538.6	139454	1.9256	0.284566
68	290	Q4JM47	AGR2 OS=Homo sapiens GN=AGR2 PE=2 SV=1	15.2393	3.0026e-08	7.11414e+06	5.46889e+06	7.09027e+06	5.45906e+06	165748	206059	1.64525e+06	1.30084	0.114223
69	641	O75531	Barrier-to-autointegration factor OS=Homo sapiens GN=BANF1 PE=1 SV=1	15.1478	3.1818e-08	658430	448180	656803	452325	10965.4	32181.7	210249	1.46912	0.167057
70	454	Q6UWP2	Dehydrogenase/reductase SDR family member 11 OS=Homo sapiens GN=DHRS11 PE=1 SV=1	-15.076	3.3306e-08	579500	1.03251e+06	580924	1.03046e+06	69424.6	24446.7	-453007	0.561255	-0.25084
71	378	Q00325-2	Isoform B of Phosphate carrier protein, mitochondrial OS=Homo sapiens GN=SLC25A3	-15.0519	3.382e-08	623963	1.50482e+06	645578	1.52518e+06	71956.7	123979	-880862	0.414642	-0.382327
72	85	P08684	Cytochrome P450 3A4 OS=Homo sapiens GN=CYP3A4 PE=1 SV=4	-15.0348	3.4194e-08	1.6013e+06	2.45586e+06	1.61441e+06	2.46546e+06	132433	42959.3	-854562	0.652031	-0.185731
73	407	P08195-3	Isoform 3 of 4F2 cell-surface antigen heavy chain OS=Homo sapiens GN=SLC3A2	-14.96	3.5871e-08	97203.4	273018	103695	271463	14246	25015.1	-175815	0.356033	-0.44851
74	132	P09525	Annexin A4 OS=Homo sapiens GN=ANXA4 PE=1 SV=4	-14.8847	3.7653e-08	1.17021e+06	1.69149e+06	1.16266e+06	1.69431e+06	62714.5	58532.1	-521287	0.691818	-0.160008
75	1322	Q5SZU1	D-3-phosphoglycerate dehydrogenase OS=Homo sapiens GN=PHGDH PE=2 SV=1	-14.8167	3.9347e-08	7092.04	75543	5413.46	74994.6	5657.08	9800.83	-68451	0.0938809	-1.02742
76	17	P55157	Microsomal triglyceride transfer protein large subunit OS=Homo sapiens GN=MTTP PE=1 SV=1	-14.6694	4.3305e-08	4.2831e+06	7.21006e+06	4.23612e+06	7.24715e+06	137497	469003	-2.92696e+06	0.594045	-0.226181
77	906	Q05315	Eosinophil lysophospholipase OS=Homo sapiens GN=CLC PE=1 SV=3	14.6225	4.4656e-08	351899	191717	356792	191242	19071.2	18875.7	160182	1.83551	0.263756
78	1111	P80723-2	Isoform 2 of Brain acid soluble protein 1 OS=Homo sapiens GN=BASP1	14.5501	4.6834e-08	170410	105329	172868	106159	6985.75	8440.34	65080.7	1.61788	0.208946
79	979	Q16630-3	Isoform 3 of Cleavage and polyadenylation specificity factor subunit 6 OS=Homo sapiens GN=CPSF6	-14.4693	4.9401e-08	22346	60830.7	23072.2	61603.4	2401.33	6056.35	-38484.7	0.367347	-0.434923
80	65	Q9UBC5	Unconventional myosin-Ia OS=Homo sapiens GN=MYO1A PE=1 SV=1	-14.3461	5.3617e-08	1.16037e+06	1.6815e+06	1.15005e+06	1.661e+06	71453.3	53024.1	-521124	0.690083	-0.161099
81	60	P02545	Prelamin-A/C OS=Homo sapiens GN=LMNA PE=1 SV=1	14.3454	5.364e-08	5.48535e+06	4.42506e+06	5.44767e+06	4.37044e+06	115705	139247	1.06029e+06	1.23961	0.0932855
82	767	P59998-3	Isoform 3 of Actin-related protein 2/3 complex subunit 4 OS=Homo sapiens GN=ARPC4	-14.2513	5.7128e-08	240377	373571	242804	377443	8740.22	21159	-133194	0.643457	-0.19148
83	415	Q9NRV9	Heme-binding protein 1 OS=Homo sapiens GN=HEBP1 PE=1 SV=1	-14.2374	5.7666e-08	1.37896e+06	1.91332e+06	1.37533e+06	1.93156e+06	61123	68672.4	-534357	0.720717	-0.142235
84	376	P36957	Dihydrolipoyllysine-residue succinyltransferase component of 2-oxoglutarate dehydrogenase complex, mitochondrial OS=Homo sapiens GN=DLST PE=1 SV=4	-14.1658	6.0515e-08	894241	1.17568e+06	888967	1.18496e+06	27676.8	40028.9	-281440	0.760615	-0.118835
85	188	P09110	3-ketoacyl-CoA thiolase, peroxisomal OS=Homo sapiens GN=ACAA1 PE=1 SV=2	-14.1235	6.2269e-08	703630	1.09703e+06	706829	1.0816e+06	50807.8	45538.7	-393402	0.641394	-0.192875
86	913	P53999	Activated RNA polymerase II transcriptional coactivator p15 OS=Homo sapiens GN=SUB1 PE=1 SV=3	14.0832	6.3994e-08	1.15244e+06	929943	1.15827e+06	932732	28912.3	25724.4	222502	1.23926	0.0931638
87	80	P13667	Protein disulfide-isomerase A4 OS=Homo sapiens GN=PDIA4 PE=1 SV=2	13.9966	6.788e-08	3.12845e+06	2.56661e+06	3.13438e+06	2.56175e+06	76959	61198.3	561842	1.2189	0.0859697
88	1077	O95168-2	Isoform 2 of NADH dehydrogenase [ubiquinone] 1 beta subcomplex subunit 4 OS=Homo sapiens GN=NDUFB4	-13.7672	7.9483e-08	35708.1	89702.8	33718.7	90893.7	7524.37	5972.94	-53994.8	0.398071	-0.40004
89	147	P24752	Acetyl-CoA acetyltransferase, mitochondrial OS=Homo sapiens GN=ACAT1 PE=1 SV=1	-13.5888	9.001e-08	710075	1.08094e+06	710941	1.08027e+06	33873.8	57635.2	-370870	0.656902	-0.182499
90	434	P21912	Succinate dehydrogenase [ubiquinone] iron-sulfur subunit, mitochondrial OS=Homo sapiens GN=SDHB PE=1 SV=3	-13.4159	1.0168e-07	910655	1.25334e+06	909105	1.25714e+06	53502.6	32438.7	-342689	0.72658	-0.138716
91	1034	Q03518	Antigen peptide transporter 1 OS=Homo sapiens GN=TAP1 PE=1 SV=2	-13.3302	1.0807e-07	8906.49	46943.1	9668.65	47521.2	5241.83	4623.31	-38036.6	0.18973	-0.721865
92	326	Q16555-2	Isoform 2 of Dihydropyrimidinase-related protein 2 OS=Homo sapiens GN=DPYSL2	13.2459	1.1479e-07	248668	179008	245908	176557	10128.9	7959.2	69660.5	1.38915	0.142749
93	248	P11678	Eosinophil peroxidase OS=Homo sapiens GN=EPX PE=1 SV=2	-13.1535	1.2268e-07	238553	578580	234487	577086	39220.5	49711.9	-340027	0.412308	-0.384778
94	142	Q2TB90	Putative hexokinase HKDC1 OS=Homo sapiens GN=HKDC1 PE=1 SV=3	-13.1487	1.2312e-07	141959	335651	137708	323923	25531.1	25498.3	-193692	0.422937	-0.373725
95	457	P08123	Collagen alpha-2(I) chain OS=Homo sapiens GN=COL1A2 PE=1 SV=7	-13.023	1.3487e-07	51549	96678.8	55104.8	96908.1	7909.71	3080.68	-45129.8	0.533198	-0.273111
96	18	P35749-4	Isoform 4 of Myosin-11 OS=Homo sapiens GN=MYH11	12.9363	1.4369e-07	2.57646e+06	1.8326e+06	2.5645e+06	1.82478e+06	130622	52696	743869	1.40591	0.147957
97	40	P10809	60 kDa heat shock protein, mitochondrial OS=Homo sapiens GN=HSPD1 PE=1 SV=2	12.888	1.4888e-07	2.93135e+06	2.31767e+06	2.94056e+06	2.32923e+06	100984	58364.6	613687	1.26479	0.102017
98	11	Q7Z406-6	Isoform 6 of Myosin-14 OS=Homo sapiens GN=MYH14	-12.8556	1.5247e-07	1.29776e+06	1.70406e+06	1.29221e+06	1.69552e+06	62738.2	45354	-406296	0.761571	-0.118289
99	1195	P63162	Small nuclear ribonucleoprotein-associated protein N OS=Homo sapiens GN=SNRPN PE=1 SV=1	-12.8118	1.5748e-07	25326.2	106605	29398.5	105061	10644.3	11321.7	-81279.2	0.237569	-0.624209
100	818	P18859-2	Isoform 2 of ATP synthase-coupling factor 6, mitochondrial OS=Homo sapiens GN=ATP5J	12.621	1.8153e-07	914503	731216	920534	729326	29359.1	20086.1	183287	1.25066	0.0971395
101	732	O75368	SH3 domain-binding glutamic acid-rich-like protein OS=Homo sapiens GN=SH3BGRL PE=1 SV=1	12.6125	1.8268e-07	854114	540855	841351	527894	39603.8	46182.4	313258	1.57919	0.198434
102	630	P05386	60S acidic ribosomal protein P1 OS=Homo sapiens GN=RPLP1 PE=1 SV=1	12.6042	1.8381e-07	1.67981e+06	1.42805e+06	1.68902e+06	1.41898e+06	42629.1	24011.6	251759	1.1763	0.0705165
103	37	Q9ULC5	Long-chain-fatty-acid--CoA ligase 5 OS=Homo sapiens GN=ACSL5 PE=1 SV=1	-12.5535	1.9095e-07	5.63009e+06	7.38603e+06	5.64874e+06	7.30978e+06	206739	273222	-1.75594e+06	0.762262	-0.117896
104	693	P10599	Thioredoxin OS=Homo sapiens GN=TXN PE=1 SV=3	12.5278	1.947e-07	3.68796e+06	2.87766e+06	3.70651e+06	2.86559e+06	120873	102424	810296	1.28158	0.107746
105	1202	Q8TCT9-5	Isoform 5 of Minor histocompatibility antigen H13 OS=Homo sapiens GN=HM13	-12.4708	2.0327e-07	82622.4	103274	83816.7	103719	2742.83	2988.55	-20652	0.800028	-0.0968949
106	1271	P43251	Biotinidase OS=Homo sapiens GN=BTD PE=1 SV=2	-12.4272	2.101e-07	3465.52	35768.5	2179.79	34713.8	3009.95	5610.78	-32303	0.0968875	-1.01373
107	667	P11712	Cytochrome P450 2C9 OS=Homo sapiens GN=CYP2C9 PE=1 SV=3	-12.3834	2.1723e-07	7828.29	63945	6215.56	62590.5	4481.42	10155.3	-56116.7	0.122422	-0.912139
108	350	P54136	Arginine--tRNA ligase, cytoplasmic OS=Homo sapiens GN=RARS PE=1 SV=2	-12.3756	2.1852e-07	201439	416904	203309	421566	34487.7	25086.7	-215465	0.483178	-0.315893
109	1031	P52566	Rho GDP-dissociation inhibitor 2 OS=Homo sapiens GN=ARHGDIB PE=1 SV=3	12.3241	2.273e-07	308842	203087	305382	202778	20541.2	4457.78	105754	1.52073	0.182053
110	366	P43490	Nicotinamide phosphoribosyltransferase OS=Homo sapiens GN=NAMPT PE=1 SV=1	-12.2644	2.3794e-07	191505	334755	188486	333465	24677.5	14476.9	-143250	0.572074	-0.242547
111	109	P34913	Bifunctional epoxide hydrolase 2 OS=Homo sapiens GN=EPHX2 PE=1 SV=2	-12.2338	2.436e-07	551573	702763	553242	704495	25884.3	15696.4	-151190	0.784863	-0.105206
112	521	O75489	NADH dehydrogenase [ubiquinone] iron-sulfur protein 3, mitochondrial OS=Homo sapiens GN=NDUFS3 PE=1 SV=1	-12.1738	2.5517e-07	153844	294503	154953	292692	22118	17658	-140659	0.522386	-0.282009
113	131	P09211	Glutathione S-transferase P OS=Homo sapiens GN=GSTP1 PE=1 SV=2	-12.1542	2.5906e-07	3.88323e+06	4.57445e+06	3.91008e+06	4.57116e+06	99053.6	97950.9	-691224	0.848895	-0.0711461
114	375	Q9Y2S2-2	Isoform 2 of Lambda-crystallin homolog OS=Homo sapiens GN=CRYL1	-12.0715	2.7627e-07	692441	1.05744e+06	706949	1.04824e+06	58852.2	44966.3	-365002	0.654826	-0.183874
115	1004	Q01844-2	Isoform EWS-B of RNA-binding protein EWS OS=Homo sapiens GN=EWSR1	11.9528	3.0317e-07	480292	380318	478142	375403	10276.9	17723.7	99974.1	1.26287	0.101359
116	58	P06744	Glucose-6-phosphate isomerase OS=Homo sapiens GN=GPI PE=1 SV=4	-11.8727	3.2293e-07	3.37413e+06	4.25943e+06	3.36184e+06	4.24312e+06	68082.1	169486	-885306	0.792154	-0.10119
117	1223	P62857	40S ribosomal protein S28 OS=Homo sapiens GN=RPS28 PE=1 SV=1	11.8702	3.2358e-07	276949	165913	278962	167593	14143.4	18026.7	111035	1.66924	0.222518
118	927	P62899-3	Isoform 3 of 60S ribosomal protein L31 OS=Homo sapiens GN=RPL31	-11.8651	3.2488e-07	355171	615897	361518	617491	26973.4	46579	-260726	0.576673	-0.23907
119	610	P04899-4	Isoform sGi2 of Guanine nucleotide-binding protein G(i) subunit alpha-2 OS=Homo sapiens GN=GNAI2	-11.8008	3.419e-07	148565	202375	150370	199715	9400.17	6032.46	-53809.9	0.734108	-0.13424
120	524	Q16881-6	Isoform 6 of Thioredoxin reductase 1, cytoplasmic OS=Homo sapiens GN=TXNRD1	-11.7938	3.4381e-07	19410.8	93644.6	19440.8	91807.1	9315.11	12285.8	-74233.8	0.207282	-0.683439
121	1307	E9PJD5	Reticulocalbin-1 OS=Homo sapiens GN=RCN1 PE=2 SV=1	11.7675	3.5109e-07	91766.8	63508.6	91624.2	63180.7	5058.42	3002.03	28258.2	1.44495	0.159853
122	1200	P01350	Gastrin OS=Homo sapiens GN=GAST PE=1 SV=1	11.6783	3.7704e-07	516699	199202	523376	192687	37503	55029.9	317497	2.59384	0.413944
123	129	Q02218	2-oxoglutarate dehydrogenase, mitochondrial OS=Homo sapiens GN=OGDH PE=1 SV=3	-11.6647	3.8118e-07	866461	1.23478e+06	875433	1.22298e+06	57582.1	51638	-368323	0.70171	-0.153842
124	16	Q00610-2	Isoform 2 of Clathrin heavy chain 1 OS=Homo sapiens GN=CLTC	-11.6459	3.87e-07	1.74851e+06	2.38977e+06	1.72256e+06	2.42828e+06	58508	121525	-641256	0.731666	-0.135687
125	663	P54920	Alpha-soluble NSF attachment protein OS=Homo sapiens GN=NAPA PE=1 SV=3	-11.5544	4.1665e-07	46197.3	228731	52202.4	230313	24259.8	30147.3	-182533	0.201973	-0.694708
126	635	K7EJE8	Lon protease homolog OS=Homo sapiens GN=LONP1 PE=3 SV=1	-11.5281	4.2566e-07	5314.04	38179.7	4100.34	37119.4	3714.17	5913.68	-32865.6	0.139185	-0.856407
127	571	P31946-2	Isoform Short of 14-3-3 protein beta/alpha OS=Homo sapiens GN=YWHAB	11.4691	4.4658e-07	1.23595e+06	944663	1.24303e+06	941432	47495.5	40179.8	291288	1.30835	0.116724
128	911	Q96AB3-2	Isoform 2 of Isochorismatase domain-containing protein 2, mitochondrial OS=Homo sapiens GN=ISOC2	-11.4657	4.4783e-07	31154.2	99411.1	25273.4	99955.8	13472.7	5579.15	-68256.9	0.313388	-0.503918
129	1212	Q9BPX5	Actin-related protein 2/3 complex subunit 5-like protein OS=Homo sapiens GN=ARPC5L PE=1 SV=1	11.4616	4.4932e-07	104998	83710	104494	84582.9	3854.97	2416.16	21288.2	1.25431	0.0984047
130	352	P27216-2	Isoform B of Annexin A13 OS=Homo sapiens GN=ANXA13	-11.4511	4.5316e-07	537267	728560	532866	721318	29637	28213.9	-191293	0.737436	-0.132276
131	995	P62942	Peptidyl-prolyl cis-trans isomerase FKBP1A OS=Homo sapiens GN=FKBP1A PE=1 SV=2	11.4232	4.6364e-07	1.34675e+06	1.09807e+06	1.34934e+06	1.11325e+06	44319.4	29654.7	248684	1.22647	0.0886582
132	1268	Q4VXA6	Gastricsin (Fragment) OS=Homo sapiens GN=PGC PE=2 SV=1	-11.39	4.7642e-07	416724	593419	418077	598246	24709	28869	-176695	0.702243	-0.153513
133	82	P21399	Cytoplasmic aconitate hydratase OS=Homo sapiens GN=ACO1 PE=1 SV=3	-11.3873	4.7749e-07	737710	1.22452e+06	736199	1.22446e+06	91711.4	50542.3	-486809	0.602449	-0.22008
134	1056	Q9BX66-4	Isoform 4 of Sorbin and SH3 domain-containing protein 1 OS=Homo sapiens GN=SORBS1	11.3841	4.7871e-07	49547.5	25994.6	50033.3	26015.2	4635.47	2048.14	23552.9	1.90607	0.280138
135	1239	P12236	ADP/ATP translocase 3 OS=Homo sapiens GN=SLC25A6 PE=1 SV=4	-11.3616	4.8766e-07	109035	182252	109666	182222	15130.1	4499.79	-73216.6	0.598267	-0.223105
136	692	Q9BPW8	Protein NipSnap homolog 1 OS=Homo sapiens GN=NIPSNAP1 PE=1 SV=1	-11.3556	4.9009e-07	36346.5	116343	33669.3	117211	5648.04	16305.5	-79996.7	0.312407	-0.505279
137	915	P08217	Chymotrypsin-like elastase family member 2A OS=Homo sapiens GN=CELA2A PE=1 SV=1	-11.3274	5.016e-07	326598	526545	321380	519319	24673.2	35506.7	-199947	0.620266	-0.207422
138	413	Q15907	Ras-related protein Rab-11B OS=Homo sapiens GN=RAB11B PE=1 SV=4	11.2565	5.3184e-07	670793	574635	672427	573895	16751.2	12539.1	96157.5	1.16734	0.0671961
139	41	P30101	Protein disulfide-isomerase A3 OS=Homo sapiens GN=PDIA3 PE=1 SV=4	11.209	5.5325e-07	7.20093e+06	6.11138e+06	7.15949e+06	6.09499e+06	196641	134251	1.08955e+06	1.17828	0.0712495
140	589	P45880	Voltage-dependent anion-selective channel protein 2 OS=Homo sapiens GN=VDAC2 PE=1 SV=2	-11.1183	5.9678e-07	406057	497409	406835	495958	15663.8	12637.3	-91352.1	0.816344	-0.0881267
141	973	J3QL05	Serine/arginine-rich-splicing factor 2 (Fragment) OS=Homo sapiens GN=SRSF2 PE=4 SV=1	11.1178	5.9703e-07	937334	694927	951811	699944	42144.2	32806	242407	1.34882	0.129955
142	897	Q8NCW5-2	Isoform 2 of NAD(P)H-hydrate epimerase OS=Homo sapiens GN=APOA1BP	11.1075	6.022e-07	179360	141524	181013	139795	4295.88	7152.94	37835.9	1.26735	0.102895
143	10	P14410	Sucrase-isomaltase, intestinal OS=Homo sapiens GN=SI PE=1 SV=6	-11.0777	6.1743e-07	3.54648e+06	5.00151e+06	3.60583e+06	4.99037e+06	289719	139914	-1.45503e+06	0.709081	-0.149304
144	219	A6NN80	Annexin OS=Homo sapiens GN=ANXA6 PE=2 SV=3	-11.0247	6.4564e-07	315527	459160	314399	466769	26028.5	18464.7	-143633	0.687183	-0.162928
145	1168	P24844	Myosin regulatory light polypeptide 9 OS=Homo sapiens GN=MYL9 PE=1 SV=4	11.006	6.559e-07	224896	144322	230305	140553	12863.8	12493.9	80574	1.55829	0.192649
146	904	O43837-2	Isoform A of Isocitrate dehydrogenase [NAD] subunit beta, mitochondrial OS=Homo sapiens GN=IDH3B	-10.9738	6.7399e-07	6577.78	32398	6655.53	32900	2989.25	4927.58	-25820.3	0.20303	-0.692439
147	422	P30039	Phenazine biosynthesis-like domain-containing protein OS=Homo sapiens GN=PBLD PE=1 SV=2	-10.9715	6.7532e-07	325166	472432	323142	474491	26716.8	19162.7	-147266	0.68828	-0.162235
148	115	P05091	Aldehyde dehydrogenase, mitochondrial OS=Homo sapiens GN=ALDH2 PE=1 SV=2	-10.916	7.079e-07	2.63809e+06	3.20787e+06	2.6217e+06	3.26537e+06	40833.7	121159	-569779	0.822381	-0.084927
149	879	P51571	Translocon-associated protein subunit delta OS=Homo sapiens GN=SSR4 PE=1 SV=1	-10.9117	7.1049e-07	102623	166642	100184	168506	7645.98	12168.6	-64019.9	0.615825	-0.210543
150	29	P08670	Vimentin OS=Homo sapiens GN=VIM PE=1 SV=4	10.8491	7.4947e-07	1.00715e+07	8.63146e+06	1.00577e+07	8.63797e+06	267970	184133	1.44007e+06	1.16684	0.0670112
151	918	P55145	Mesencephalic astrocyte-derived neurotrophic factor OS=Homo sapiens GN=MANF PE=1 SV=3	10.8461	7.514e-07	142438	95843.7	144790	96480.3	8682.92	5944.46	46594.2	1.48615	0.172062
152	1161	P84103	Serine/arginine-rich splicing factor 3 OS=Homo sapiens GN=SRSF3 PE=1 SV=1	-10.8409	7.5478e-07	72414.9	185663	76125.9	186436	22224.4	12682.3	-113248	0.390034	-0.408897
153	113	P31930	Cytochrome b-c1 complex subunit 1, mitochondrial OS=Homo sapiens GN=UQCRC1 PE=1 SV=3	-10.8283	7.6294e-07	968962	1.43577e+06	963459	1.4392e+06	78760.9	70338.6	-466809	0.674872	-0.170779
154	924	P10153	Non-secretory ribonuclease OS=Homo sapiens GN=RNASE2 PE=1 SV=2	-10.7708	8.0158e-07	731366	1.05486e+06	734027	1.04962e+06	45315.4	57955.6	-323493	0.69333	-0.15906
155	1030	P23588	Eukaryotic translation initiation factor 4B OS=Homo sapiens GN=EIF4B PE=1 SV=2	10.7512	8.1526e-07	397675	290336	400923	284950	20544.8	13265.8	107339	1.3697	0.136627
156	948	Q15637-5	Isoform 5 of Splicing factor 1 OS=Homo sapiens GN=SF1	10.7402	8.23e-07	69430.9	48329.3	70225.2	48273	4471.37	1779.82	21101.6	1.43662	0.157342
157	1042	O60888-3	Isoform C of Protein CutA OS=Homo sapiens GN=CUTA	-10.7091	8.4543e-07	135458	252891	140867	248116	23281.4	13396	-117433	0.535639	-0.271128
158	1106	Q9Y383-2	Isoform 2 of Putative RNA-binding protein Luc7-like 2 OS=Homo sapiens GN=LUC7L2	10.6905	8.5915e-07	84450.6	62185.8	83750	62595.6	3765.52	3441.8	22264.8	1.35804	0.132912
159	1052	Q6UX53	Methyltransferase-like protein 7B OS=Homo sapiens GN=METTL7B PE=2 SV=2	-10.649	8.9066e-07	138142	219138	141826	216223	15305.2	10623.3	-80995.9	0.630389	-0.200391
160	566	Q9BYE9	Cadherin-related family member 2 OS=Homo sapiens GN=CDHR2 PE=1 SV=2	-10.6433	8.9507e-07	96433.7	195739	93965.3	197430	18729.8	13096.7	-99305.5	0.492664	-0.307449
161	1033	P61626	Lysozyme C OS=Homo sapiens GN=LYZ PE=1 SV=1	-10.5441	9.7605e-07	249770	358970	252576	355055	12654.3	21986.6	-109200	0.695796	-0.157518
162	1220	Q9Y3R5-2	Isoform 2 of Protein dopey-2 OS=Homo sapiens GN=DOPEY2	-10.4676	1.044e-06	1953.31	12310.9	1498.62	12593.3	1833.82	1584.84	-10357.6	0.158665	-0.79952
163	423	F5GYC1	ATP-binding cassette sub-family D member 3 OS=Homo sapiens GN=ABCD3 PE=2 SV=1	-10.4524	1.0581e-06	339571	503037	335645	502481	25345.8	28724.2	-163467	0.675041	-0.17067
164	776	Q5T9B7	Adenylate kinase isoenzyme 1 OS=Homo sapiens GN=AK1 PE=2 SV=1	-10.4515	1.0589e-06	251283	307700	250736	308567	12745.6	3518.71	-56417.8	0.816647	-0.0879656
165	1319	P19652	Alpha-1-acid glycoprotein 2 OS=Homo sapiens GN=ORM2 PE=1 SV=2	-10.4437	1.0663e-06	37085.8	118870	40720.2	115663	16834.7	9194.47	-81784	0.311987	-0.505864
166	849	P02730	Band 3 anion transport protein OS=Homo sapiens GN=SLC4A1 PE=1 SV=3	-10.4327	1.0767e-06	75956.6	170880	78026.9	163876	10454.4	19683	-94923.4	0.444502	-0.352126
167	93	O94832	Unconventional myosin-Id OS=Homo sapiens GN=MYO1D PE=1 SV=2	-10.425	1.084e-06	320997	522356	316972	511935	17780	43844.1	-201359	0.614517	-0.211466
168	163	P60660-2	Isoform Smooth muscle of Myosin light polypeptide 6 OS=Homo sapiens GN=MYL6	10.4145	1.0941e-06	4.12049e+06	2.89077e+06	4.12041e+06	2.86351e+06	255868	134858	1.22973e+06	1.4254	0.153936
169	47	P11021	78 kDa glucose-regulated protein OS=Homo sapiens GN=HSPA5 PE=1 SV=2	10.3982	1.1101e-06	5.21432e+06	4.10584e+06	5.26787e+06	4.09175e+06	255008	56170.6	1.10847e+06	1.26997	0.103795
170	698	Q07065	Cytoskeleton-associated protein 4 OS=Homo sapiens GN=CKAP4 PE=1 SV=2	10.3975	1.1108e-06	241059	152111	239316	150070	15413.3	14196.2	88948.1	1.58476	0.199963
171	1130	Q9H061	Transmembrane protein 126A OS=Homo sapiens GN=TMEM126A PE=1 SV=1	-10.3525	1.1561e-06	27901.8	72126	27596.8	73425.6	8030.79	6708.07	-44224.2	0.386848	-0.41246
172	872	J3QL51	60S ribosomal protein L17 OS=Homo sapiens GN=RPL17 PE=3 SV=1	10.1909	1.3362e-06	413675	311868	416554	309800	20294.2	13672.4	101807	1.32644	0.122688
173	887	Q99733	Nucleosome assembly protein 1-like 4 OS=Homo sapiens GN=NAP1L4 PE=1 SV=1	-10.1866	1.3415e-06	30312.8	105070	32678.2	109177	14776.1	10237.7	-74756.9	0.288501	-0.539852
174	1107	Q9HD33-2	Isoform 2 of 39S ribosomal protein L47, mitochondrial OS=Homo sapiens GN=MRPL47	-10.1089	1.4392e-06	5740.38	31889.8	4697.6	30628.2	5326.87	3431.15	-26149.4	0.180007	-0.744711
175	1203	P09497-2	Isoform Non-brain of Clathrin light chain B OS=Homo sapiens GN=CLTB	10.0997	1.4513e-06	236312	189716	236059	190918	7765.64	8210.03	46595.7	1.24561	0.0953811
176	63	O00748	Cocaine esterase OS=Homo sapiens GN=CES2 PE=1 SV=1	-10.0987	1.4527e-06	7.66646e+06	9.39792e+06	7.68895e+06	9.40355e+06	264611	326132	-1.73147e+06	0.815761	-0.0884372
177	899	P04080	Cystatin-B OS=Homo sapiens GN=CSTB PE=1 SV=2	10.0984	1.453e-06	521374	366332	534198	373573	31125.3	21107.4	155042	1.42323	0.153275
178	247	P02675	Fibrinogen beta chain OS=Homo sapiens GN=FGB PE=1 SV=2	10.0226	1.557e-06	814255	629949	826344	619172	33309.2	30322.2	184306	1.29257	0.111455
179	139	Q8NBS9	Thioredoxin domain-containing protein 5 OS=Homo sapiens GN=TXNDC5 PE=1 SV=2	-10.0219	1.558e-06	2.59706e+06	3.56402e+06	2.57799e+06	3.51658e+06	154786	178597	-966960	0.728689	-0.137458
180	411	P16401	Histone H1.5 OS=Homo sapiens GN=HIST1H1B PE=1 SV=3	9.99022	1.6039e-06	6.86648e+06	4.71246e+06	6.79368e+06	4.68401e+06	501048	166984	2.15402e+06	1.45709	0.163486
181	1025	P62306	Small nuclear ribonucleoprotein F OS=Homo sapiens GN=SNRPF PE=1 SV=1	9.93363	1.6895e-06	125529	99974.6	125415	100598	4888.35	3976.17	25554.1	1.25561	0.0988532
182	481	Q15661-2	Isoform 2 of Tryptase alpha/beta-1 OS=Homo sapiens GN=TPSAB1	9.90727	1.7311e-06	1.09216e+06	698866	1.0878e+06	724485	49049.9	83960.6	393292	1.56276	0.193892
183	245	P30086	Phosphatidylethanolamine-binding protein 1 OS=Homo sapiens GN=PEBP1 PE=1 SV=3	-9.8941	1.7523e-06	6.03873e+06	7.21467e+06	6.15374e+06	7.22514e+06	241529	162541	-1.17594e+06	0.837007	-0.077271
184	727	P62841	40S ribosomal protein S15 OS=Homo sapiens GN=RPS15 PE=1 SV=2	9.87987	1.7756e-06	534861	352373	539784	346468	22930.6	39002.6	182489	1.51789	0.181239
185	968	P62847-4	Isoform 4 of 40S ribosomal protein S24 OS=Homo sapiens GN=RPS24	-9.86278	1.8039e-06	392852	680742	393810	662108	9723.42	70835.2	-287890	0.577094	-0.238753
186	552	O43747-2	Isoform 2 of AP-1 complex subunit gamma-1 OS=Homo sapiens GN=AP1G1	-9.85716	1.8133e-06	131260	224071	132828	223881	10126.3	20721.4	-92810.9	0.585797	-0.232253
187	699	O15173	Membrane-associated progesterone receptor component 2 OS=Homo sapiens GN=PGRMC2 PE=1 SV=1	-9.84248	1.8382e-06	379652	546001	385323	548023	32672.6	25424.6	-166350	0.695331	-0.157809
188	30	P14625	Endoplasmin OS=Homo sapiens GN=HSP90B1 PE=1 SV=1	9.83311	1.8543e-06	6.74792e+06	6.09539e+06	6.76084e+06	6.12276e+06	115942	113927	652526	1.10705	0.0441682
189	775	Q8WU39	Marginal zone B- and B1-cell-specific protein OS=Homo sapiens GN=MZB1 PE=1 SV=1	9.83201	1.8562e-06	1.34632e+06	958383	1.32312e+06	950217	78545.9	56317.2	387941	1.40479	0.14761
190	1001	Q00688	Peptidyl-prolyl cis-trans isomerase FKBP3 OS=Homo sapiens GN=FKBP3 PE=1 SV=1	9.82071	1.8758e-06	257677	195011	256566	191804	9385.51	12498.6	62666.1	1.32135	0.121017
191	50	Q96KP4	Cytosolic non-specific dipeptidase OS=Homo sapiens GN=CNDP2 PE=1 SV=2	-9.78787	1.9341e-06	1.49528e+06	2.32479e+06	1.4998e+06	2.37153e+06	137804	155254	-829507	0.643191	-0.19166
192	285	P38606	V-type proton ATPase catalytic subunit A OS=Homo sapiens GN=ATP6V1A PE=1 SV=2	-9.77809	1.9518e-06	218851	308995	221239	311529	12986.7	18473.7	-90143.6	0.708269	-0.149802
193	202	E9PK25	Cofilin-1 OS=Homo sapiens GN=CFL1 PE=2 SV=1	9.7694	1.9677e-06	5.90438e+06	4.98139e+06	5.92268e+06	5.03018e+06	177200	148847	922984	1.18529	0.0738232
194	154	P02656	Apolipoprotein C-III OS=Homo sapiens GN=APOC3 PE=1 SV=1	9.7609	1.9834e-06	7.52958e+06	5.32282e+06	7.47991e+06	5.37661e+06	476499	282180	2.20676e+06	1.41458	0.150629
195	228	Q9P2E9-3	Isoform 2 of Ribosome-binding protein 1 OS=Homo sapiens GN=RRBP1	9.73626	2.0297e-06	1.12587e+06	802544	1.1368e+06	810708	32340.6	74638.6	323327	1.40288	0.14702
196	67	Q3LXA3	Bifunctional ATP-dependent dihydroxyacetone kinase/FAD-AMP lyase (cyclizing) OS=Homo sapiens GN=DAK PE=1 SV=2	-9.70743	2.0853e-06	2.87984e+06	3.4807e+06	2.87978e+06	3.48904e+06	109055	105328	-600854	0.827375	-0.0822974
197	152	P58107	Epiplakin OS=Homo sapiens GN=EPPK1 PE=1 SV=2	-9.67769	2.1445e-06	158707	519511	173151	528293	46667.7	78497.3	-360804	0.305494	-0.514998
198	1053	Q9HAW8	UDP-glucuronosyltransferase 1-10 OS=Homo sapiens GN=UGT1A10 PE=2 SV=1	-9.67559	2.1488e-06	40490.7	160955	46587.7	161093	29898	6014.42	-120464	0.251565	-0.599349
199	348	P00915	Carbonic anhydrase 1 OS=Homo sapiens GN=CA1 PE=1 SV=2	-9.66781	2.1646e-06	1.60879e+06	1.88293e+06	1.60364e+06	1.85769e+06	26440.9	64227.9	-274139	0.854408	-0.0683345
200	269	P00738	Haptoglobin OS=Homo sapiens GN=HP PE=1 SV=1	9.66082	2.1789e-06	867847	681459	867155	684723	36516.1	29999	186388	1.27351	0.105004
201	1146	P12724	Eosinophil cationic protein OS=Homo sapiens GN=RNASE3 PE=1 SV=2	-9.65925	2.1821e-06	53564.2	149198	61296.5	150432	23537.7	5842.06	-95634.2	0.359013	-0.44489
202	1143	P33241-3	Isoform 3 of Lymphocyte-specific protein 1 OS=Homo sapiens GN=LSP1	9.62651	2.2506e-06	70855.5	46399.8	70969.6	46291.2	5155.58	3484.74	24455.7	1.52706	0.183857
203	162	P14923	Junction plakoglobin OS=Homo sapiens GN=JUP PE=1 SV=3	-9.62192	2.2604e-06	172312	288870	182422	286832	28883.3	6799.01	-116558	0.596502	-0.224388
204	869	P07585	Decorin OS=Homo sapiens GN=DCN PE=1 SV=1	9.59535	2.3181e-06	306570	246054	306890	246662	12293.9	9354.86	60515.8	1.24594	0.0954988
205	931	P67936	Tropomyosin alpha-4 chain OS=Homo sapiens GN=TPM4 PE=1 SV=3	9.59232	2.3247e-06	866284	623045	861852	626205	56845.1	25033.7	243238	1.3904	0.14314
206	1236	Q5LJA0	60 kDa SS-A/Ro ribonucleoprotein OS=Homo sapiens GN=TROVE2 PE=2 SV=1	-9.58055	2.3509e-06	25243.9	94761.3	27332.1	99409.1	12549.9	12586	-69517.4	0.266395	-0.574474
207	1069	P06702	Protein S100-A9 OS=Homo sapiens GN=S100A9 PE=1 SV=1	9.56348	2.3893e-06	237717	167233	235713	162964	12039.8	13451.9	70484	1.42147	0.152738
208	576	Q8NBQ5	Estradiol 17-beta-dehydrogenase 11 OS=Homo sapiens GN=HSD17B11 PE=1 SV=3	-9.56131	2.3942e-06	142897	329551	143030	328538	44123.5	18431.9	-186654	0.433611	-0.3629
209	965	Q13642-5	Isoform 5 of Four and a half LIM domains protein 1 OS=Homo sapiens GN=FHL1	9.55666	2.4049e-06	675451	407401	684465	428543	40576.1	55442.9	268050	1.65795	0.219572
210	993	P46776	60S ribosomal protein L27a OS=Homo sapiens GN=RPL27A PE=1 SV=2	-9.55291	2.4134e-06	382886	524997	384126	526019	25391.8	26135.5	-142111	0.729311	-0.137087
211	255	P07954-2	Isoform Cytoplasmic of Fumarate hydratase, mitochondrial OS=Homo sapiens GN=FH	-9.51498	2.5023e-06	946302	1.06564e+06	946483	1.06774e+06	24740.3	18212.6	-119335	0.888015	-0.0515795
212	398	P05387	60S acidic ribosomal protein P2 OS=Homo sapiens GN=RPLP2 PE=1 SV=1	9.44091	2.6864e-06	3.62902e+06	2.61565e+06	3.5783e+06	2.56351e+06	190407	181313	1.01337e+06	1.38743	0.14221
213	321	P36578	60S ribosomal protein L4 OS=Homo sapiens GN=RPL4 PE=1 SV=5	9.32651	3.0002e-06	421819	314844	425055	311578	21634.1	17925.6	106975	1.33977	0.12703
214	167	P61978-2	Isoform 2 of Heterogeneous nuclear ribonucleoprotein K OS=Homo sapiens GN=HNRNPK	9.32619	3.0012e-06	5.5832e+06	4.45732e+06	5.5287e+06	4.42431e+06	230998	184620	1.12589e+06	1.25259	0.0978101
215	463	O95336	6-phosphogluconolactonase OS=Homo sapiens GN=PGLS PE=1 SV=2	-9.32307	3.0103e-06	183727	249768	190580	248506	14867.6	8945.27	-66040.9	0.735591	-0.133363
216	427	Q99795	Cell surface A33 antigen OS=Homo sapiens GN=GPA33 PE=1 SV=1	-9.29075	3.1064e-06	753088	936009	747921	938644	35403.4	32748.1	-182921	0.804573	-0.0944345
217	469	P45954	Short/branched chain specific acyl-CoA dehydrogenase, mitochondrial OS=Homo sapiens GN=ACADSB PE=1 SV=1	-9.24137	3.2597e-06	196832	287784	192232	290220	19244.5	14519.4	-90951.5	0.683959	-0.16497
218	762	P26583	High mobility group protein B2 OS=Homo sapiens GN=HMGB2 PE=1 SV=2	9.2087	3.3657e-06	551727	384089	536059	388709	38640.2	22255.9	167639	1.43646	0.157293
219	105	P22695	Cytochrome b-c1 complex subunit 2, mitochondrial OS=Homo sapiens GN=UQCRC2 PE=1 SV=3	-9.1824	3.4538e-06	441078	561614	447742	566358	24223.1	21145.6	-120537	0.785375	-0.104923
220	574	Q96AE4	Far upstream element-binding protein 1 OS=Homo sapiens GN=FUBP1 PE=1 SV=3	9.17409	3.4821e-06	224768	149275	222495	153898	11832.2	16318.4	75492.8	1.50573	0.177747
221	392	P63104	14-3-3 protein zeta/delta OS=Homo sapiens GN=YWHAZ PE=1 SV=1	9.14131	3.5964e-06	3.2701e+06	2.64738e+06	3.26541e+06	2.63899e+06	123496	112214	622720	1.23522	0.0917447
222	1007	P07602	Proactivator polypeptide OS=Homo sapiens GN=PSAP PE=1 SV=2	9.12606	3.651e-06	752879	491751	726144	476221	63049.7	30612.4	261128	1.53102	0.18498
223	896	Q13630	GDP-L-fucose synthase OS=Homo sapiens GN=TSTA3 PE=1 SV=1	9.06065	3.8954e-06	201568	163858	201396	166363	8519.66	5598.57	37709.6	1.23014	0.0899529
224	843	Q14165	Malectin OS=Homo sapiens GN=MLEC PE=1 SV=1	9.01702	4.0683e-06	363099	299856	366985	298377	15988.1	6288.15	63243.6	1.21091	0.0831131
225	310	P30044-2	Isoform Cytoplasmic+peroxisomal of Peroxiredoxin-5, mitochondrial OS=Homo sapiens GN=PRDX5	9.01229	4.0876e-06	1.69487e+06	1.37056e+06	1.69038e+06	1.36321e+06	73735	48297.8	324308	1.23662	0.0922378
226	302	P08865	40S ribosomal protein SA OS=Homo sapiens GN=RPSA PE=1 SV=4	-8.99547	4.1568e-06	1.22955e+06	1.54631e+06	1.24953e+06	1.55154e+06	78581.5	35567.9	-316766	0.795148	-0.0995522
227	486	P99999	Cytochrome c OS=Homo sapiens GN=CYCS PE=1 SV=2	8.98852	4.1858e-06	3.8542e+06	3.42853e+06	3.85925e+06	3.4416e+06	66798.5	94836.8	425668	1.12415	0.0508261
228	15	P05787-2	Isoform 2 of Keratin, type II cytoskeletal 8 OS=Homo sapiens GN=KRT8	-8.98251	4.211e-06	2.79325e+07	3.21633e+07	2.80171e+07	3.18013e+07	636418	962335	-4.23088e+06	0.868457	-0.0612519
229	254	O95831-3	Isoform 3 of Apoptosis-inducing factor 1, mitochondrial OS=Homo sapiens GN=AIFM1	-8.94618	4.3672e-06	610426	731347	619065	728931	29449.1	15130.3	-120921	0.83466	-0.0784905
230	514	P25787	Proteasome subunit alpha type-2 OS=Homo sapiens GN=PSMA2 PE=1 SV=2	-8.89387	4.6032e-06	626590	922420	601559	934986	58040.5	57180	-295830	0.679289	-0.167945
231	201	P62805	Histone H4 OS=Homo sapiens GN=HIST1H4A PE=1 SV=2	-8.88616	4.6392e-06	1.603e+07	1.83454e+07	1.60704e+07	1.83813e+07	376490	515391	-2.31544e+06	0.873786	-0.0585949
232	319	Q13011	Delta(3,5)-Delta(2,4)-dienoyl-CoA isomerase, mitochondrial OS=Homo sapiens GN=ECH1 PE=1 SV=2	-8.84514	4.8356e-06	842384	1.08439e+06	857173	1.0902e+06	34766.4	57295	-242003	0.776829	-0.109674
233	299	P18669	Phosphoglycerate mutase 1 OS=Homo sapiens GN=PGAM1 PE=1 SV=2	8.77768	5.1787e-06	2.62978e+06	1.98979e+06	2.59925e+06	2.02562e+06	152098	93607.5	639991	1.32164	0.121112
234	211	P09923	Intestinal-type alkaline phosphatase OS=Homo sapiens GN=ALPI PE=1 SV=2	-8.76684	5.2362e-06	410791	789936	449864	801116	96481.1	43744.1	-379145	0.520031	-0.283971
235	114	P01857	Ig gamma-1 chain C region OS=Homo sapiens GN=IGHG1 PE=1 SV=1	8.66917	5.7874e-06	5.37699e+06	4.25387e+06	5.34657e+06	4.25659e+06	235887	212276	1.12311e+06	1.26402	0.101754
236	674	P50454	Serpin H1 OS=Homo sapiens GN=SERPINH1 PE=1 SV=2	-8.60784	6.1655e-06	8707.04	68964.3	1474.55	70871.1	13689.2	10326.2	-60257.2	0.126254	-0.898754
237	525	P01903	HLA class II histocompatibility antigen, DR alpha chain OS=Homo sapiens GN=HLA-DRA PE=1 SV=1	8.53282	6.665e-06	263040	194938	261586	192022	17142.7	9397.98	68101.9	1.34935	0.130125
238	626	P30626-2	Isoform 2 of Sorcin OS=Homo sapiens GN=SRI	8.52584	6.7137e-06	282577	235369	280767	236270	10557.9	8513.87	47208.2	1.20057	0.0793879
239	543	P36542	ATP synthase subunit gamma, mitochondrial OS=Homo sapiens GN=ATP5C1 PE=1 SV=1	-8.48012	7.0422e-06	466953	732738	451608	738211	70724.3	29866.5	-265784	0.637272	-0.195675
240	582	Q13561-3	Isoform 3 of Dynactin subunit 2 OS=Homo sapiens GN=DCTN2	8.4591	7.199e-06	72368.7	51575.2	71950	50639.7	2142.81	5626.94	20793.5	1.40317	0.14711
241	45	P18206	Vinculin OS=Homo sapiens GN=VCL PE=1 SV=4	8.42653	7.4497e-06	2.47855e+06	2.06321e+06	2.47674e+06	2.05332e+06	95008.9	74498.9	415340	1.20131	0.0796541
242	1293	P62266	40S ribosomal protein S23 OS=Homo sapiens GN=RPS23 PE=1 SV=3	-8.42091	7.4938e-06	34596.7	82176.4	39561	79562.2	12952.3	4877.14	-47579.7	0.421005	-0.375713
243	229	Q16795	NADH dehydrogenase [ubiquinone] 1 alpha subcomplex subunit 9, mitochondrial OS=Homo sapiens GN=NDUFA9 PE=1 SV=2	-8.38688	7.7676e-06	421105	704988	424206	705849	62456.2	54530.3	-283884	0.597321	-0.223792
244	1020	Q9BYZ8	Regenerating islet-derived protein 4 OS=Homo sapiens GN=REG4 PE=1 SV=1	-8.35619	8.0239e-06	88783.3	174265	87489.3	168700	8413.22	23602.9	-85481.3	0.509474	-0.292878
245	110	O75390	Citrate synthase, mitochondrial OS=Homo sapiens GN=CS PE=1 SV=2	-8.35066	8.071e-06	1.36326e+06	1.6531e+06	1.32701e+06	1.65308e+06	74254.3	41406.8	-289842	0.824668	-0.0837211
246	135	P17174	Aspartate aminotransferase, cytoplasmic OS=Homo sapiens GN=GOT1 PE=1 SV=3	-8.32436	8.2994e-06	859218	1.11968e+06	875773	1.13131e+06	39187.6	65865	-260458	0.767381	-0.114989
247	1194	Q86V81	THO complex subunit 4 OS=Homo sapiens GN=ALYREF PE=1 SV=3	8.31417	8.3898e-06	563614	391040	556706	402353	39883.5	31533.3	172574	1.44132	0.158761
248	1303	O95471-2	Isoform 2 of Claudin-7 OS=Homo sapiens GN=CLDN7	-8.24995	8.9844e-06	46228.4	115144	52995.6	112582	19527.3	6112.27	-68915.2	0.401485	-0.396331
249	1131	Q9C002	Normal mucosa of esophagus-specific gene 1 protein OS=Homo sapiens GN=NMES1 PE=2 SV=1	-8.23281	9.1508e-06	28548	104761	29517.6	102048	21294.5	7792.79	-76213.3	0.272506	-0.564625
250	1083	Q9GZS3	WD repeat-containing protein 61 OS=Homo sapiens GN=WDR61 PE=1 SV=1	8.21464	9.3308e-06	59890.9	43028.2	58914.9	43356.2	4473.16	2296.47	16862.7	1.3919	0.143608
251	614	Q14103-4	Isoform 4 of Heterogeneous nuclear ribonucleoprotein D0 OS=Homo sapiens GN=HNRNPD	8.2141	9.3362e-06	1.73673e+06	1.33577e+06	1.7425e+06	1.34628e+06	92300.9	76009	400963	1.30017	0.114002
252	611	P52565	Rho GDP-dissociation inhibitor 1 OS=Homo sapiens GN=ARHGDIA PE=1 SV=3	8.17969	9.688e-06	1.77866e+06	1.47381e+06	1.80411e+06	1.46199e+06	83970.5	35818.8	304852	1.20685	0.081652
253	891	Q07021	Complement component 1 Q subcomponent-binding protein, mitochondrial OS=Homo sapiens GN=C1QBP PE=1 SV=1	8.1229	1.03e-05	413573	301352	414055	299772	31807.8	11552.9	112222	1.37239	0.137479
254	1231	P61956-2	Isoform 2 of Small ubiquitin-related modifier 2 OS=Homo sapiens GN=SUMO2	8.12073	1.0325e-05	135674	101536	134997	100505	7673.89	6865.78	34137.3	1.33621	0.125874
255	668	P02763	Alpha-1-acid glycoprotein 1 OS=Homo sapiens GN=ORM1 PE=1 SV=1	-8.11399	1.04e-05	1.04819e+06	1.52525e+06	1.05439e+06	1.52778e+06	84782.7	116417	-477060	0.687225	-0.162901
256	250	P78371	T-complex protein 1 subunit beta OS=Homo sapiens GN=CCT2 PE=1 SV=4	-8.09526	1.0614e-05	257633	436405	261415	434584	26076.8	47393	-178772	0.590353	-0.228888
257	435	P09601	Heme oxygenase 1 OS=Homo sapiens GN=HMOX1 PE=1 SV=1	-8.08103	1.0779e-05	552020	683504	542074	682702	35301.1	18499.6	-131484	0.807633	-0.092786
258	75	P60174	Triosephosphate isomerase OS=Homo sapiens GN=TPI1 PE=1 SV=3	8.066	1.0956e-05	7.591e+06	6.98691e+06	7.61842e+06	6.94276e+06	45486.2	177724	604096	1.08646	0.0360142
259	678	O00303	Eukaryotic translation initiation factor 3 subunit F OS=Homo sapiens GN=EIF3F PE=1 SV=1	-8.0652	1.0966e-05	152230	267059	150479	262494	12258.9	32649.3	-114829	0.570024	-0.244107
260	575	Q13510-2	Isoform 2 of Acid ceramidase OS=Homo sapiens GN=ASAH1	8.06386	1.0982e-05	855905	577670	845527	592215	68704.3	49222.5	278235	1.48165	0.170746
261	450	J3KR24	Isoleucine--tRNA ligase, cytoplasmic OS=Homo sapiens GN=IARS PE=4 SV=1	-8.06061	1.1021e-05	40945.1	119657	44848.4	122364	19957.5	13184.6	-78712.2	0.342187	-0.465737
262	166	P08758	Annexin A5 OS=Homo sapiens GN=ANXA5 PE=1 SV=2	-8.05086	1.1139e-05	1.82006e+06	2.14182e+06	1.77498e+06	2.14089e+06	87192.3	44508.6	-321758	0.849773	-0.0706969
263	73	P16104	Histone H2A.x OS=Homo sapiens GN=H2AFX PE=1 SV=2	8.04857	1.1166e-05	451317	228527	445147	233966	60485.4	30640.1	222789	1.97489	0.295543
264	360	Q92597	Protein NDRG1 OS=Homo sapiens GN=NDRG1 PE=1 SV=1	-8.00797	1.1673e-05	177983	269918	171950	267140	24677.9	13483.4	-91935	0.659396	-0.180853
265	137	P04075	Fructose-bisphosphate aldolase A OS=Homo sapiens GN=ALDOA PE=1 SV=2	8.00689	1.1686e-05	4.05016e+06	3.23827e+06	4.06374e+06	3.23899e+06	136359	207596	811887	1.25072	0.0971588
266	184	Q06323	Proteasome activator complex subunit 1 OS=Homo sapiens GN=PSME1 PE=1 SV=1	7.94434	1.2517e-05	4.21284e+06	3.32602e+06	4.21329e+06	3.32121e+06	227992	150954	886826	1.26663	0.102651
267	671	P67809	Nuclease-sensitive element-binding protein 1 OS=Homo sapiens GN=YBX1 PE=1 SV=3	7.85552	1.3808e-05	379557	315868	384299	311066	13674	14401.9	63689	1.20163	0.0797714
268	852	P62854	40S ribosomal protein S26 OS=Homo sapiens GN=RPS26 PE=1 SV=3	7.83534	1.4121e-05	96517.8	52250.3	93527.6	51862.1	13208.8	4128.53	44267.5	1.84722	0.266519
269	816	Q92520	Protein FAM3C OS=Homo sapiens GN=FAM3C PE=1 SV=1	7.83218	1.4171e-05	99390.1	72324.6	101318	71906.9	6351.55	5595.41	27065.6	1.37422	0.138058
270	1257	Q5T760	Serine/arginine-rich-splicing factor 11 (Fragment) OS=Homo sapiens GN=SRSF11 PE=2 SV=1	7.77664	1.5076e-05	1.41742e+06	1.01802e+06	1.42243e+06	1.02603e+06	105327	68798.1	399407	1.39234	0.143745
271	323	Q96DG6	Carboxymethylenebutenolidase homolog OS=Homo sapiens GN=CMBL PE=1 SV=1	-7.77474	1.5109e-05	726264	921829	740425	920434	56829.1	23807.6	-195566	0.78785	-0.103556
272	1138	P68402	Platelet-activating factor acetylhydrolase IB subunit beta OS=Homo sapiens GN=PAFAH1B2 PE=1 SV=1	-7.7546	1.5453e-05	268169	372227	265186	374140	17092.3	28075.9	-104058	0.720444	-0.1424
273	734	Q96C32	Polyubiquitin-C OS=Homo sapiens GN=UBC PE=2 SV=1	7.74032	1.5702e-05	7.5759e+06	6.1252e+06	7.57436e+06	6.10869e+06	407523	211388	1.4507e+06	1.23684	0.0923138
274	106	P48735	Isocitrate dehydrogenase [NADP], mitochondrial OS=Homo sapiens GN=IDH2 PE=1 SV=2	-7.74009	1.5707e-05	2.29797e+06	2.61419e+06	2.29059e+06	2.61975e+06	65298.8	75835.7	-316224	0.879035	-0.0559936
275	386	Q6XQN6	Nicotinate phosphoribosyltransferase OS=Homo sapiens GN=NAPRT1 PE=1 SV=2	-7.70188	1.6396e-05	404627	648894	400741	646143	23893.9	73920.3	-244267	0.623565	-0.205119
276	1174	B4DQG6	28S ribosomal protein S25, mitochondrial OS=Homo sapiens GN=MRPS25 PE=2 SV=1	7.68083	1.679e-05	1.12847e+06	904356	1.16272e+06	908458	67327.9	23980.5	224111	1.24781	0.0961494
277	124	B4DGP8	Calnexin OS=Homo sapiens GN=CANX PE=2 SV=1	7.61969	1.7993e-05	4.06886e+06	3.62333e+06	4.07635e+06	3.63321e+06	107042	95157.6	445530	1.12296	0.0503648
278	1240	P15531-2	Isoform 2 of Nucleoside diphosphate kinase A OS=Homo sapiens GN=NME1	7.60056	1.8388e-05	238338	207771	237547	205549	7592.89	6276.44	30567.4	1.14712	0.059609
279	515	P39019	40S ribosomal protein S19 OS=Homo sapiens GN=RPS19 PE=1 SV=2	-7.56693	1.9107e-05	254605	331797	254808	333684	19159.8	16040	-77191.4	0.767353	-0.115005
280	648	Q99460-2	Isoform 2 of 26S proteasome non-ATPase regulatory subunit 1 OS=Homo sapiens GN=PSMD1	-7.52084	2.0141e-05	32838.4	109978	35821.6	101406	16427	19009.4	-77139.3	0.298592	-0.524922
281	305	O60763	General vesicular transport factor p115 OS=Homo sapiens GN=USO1 PE=1 SV=2	-7.51918	2.0179e-05	184315	253041	184478	245577	13477.7	17877.4	-68726.3	0.728399	-0.137631
282	1278	O43493	Trans-Golgi network integral membrane protein 2 OS=Homo sapiens GN=TGOLN2 PE=1 SV=2	7.51182	2.035e-05	41725.8	26683.8	41261.2	27729.8	4021.26	2808.54	15041.9	1.56371	0.194156
283	535	Q15417	Calponin-3 OS=Homo sapiens GN=CNN3 PE=1 SV=1	7.49679	2.0704e-05	81096.6	35951.8	75971.5	33631.8	9800.98	11023.6	45144.8	2.2557	0.353282
284	737	O75340	Programmed cell death protein 6 OS=Homo sapiens GN=PDCD6 PE=1 SV=1	-7.46819	2.1397e-05	51038.6	108996	51236.5	115109	5538.01	18184.7	-57957	0.468263	-0.32951
285	178	O94979-4	Isoform 4 of Protein transport protein Sec31A OS=Homo sapiens GN=SEC31A	-7.4639	2.1503e-05	51168.3	76535.2	52074.6	76668	6900.9	4656.27	-25366.9	0.668559	-0.17486
286	1254	O00515	Ladinin-1 OS=Homo sapiens GN=LAD1 PE=1 SV=2	7.46383	2.1505e-05	79005.9	60429.9	77804.1	59923	5558.97	2502.55	18576	1.3074	0.116408
287	43	P08727	Keratin, type I cytoskeletal 19 OS=Homo sapiens GN=KRT19 PE=1 SV=4	-7.45767	2.1658e-05	7.48359e+06	9.11288e+06	7.42968e+06	9.05135e+06	370262	386376	-1.62929e+06	0.82121	-0.0855459
288	1071	P57088	Transmembrane protein 33 OS=Homo sapiens GN=TMEM33 PE=1 SV=2	-7.43257	2.2294e-05	101240	168509	101789	167717	20708.7	7914.07	-67269.5	0.600796	-0.221273
289	954	Q86WA6-2	Isoform 2 of Valacyclovir hydrolase OS=Homo sapiens GN=BPHL	-7.39312	2.3337e-05	53271.5	137608	60126.5	143306	21048.7	18377.3	-84336.3	0.387125	-0.412148
290	385	Q6P1M0	Long-chain fatty acid transport protein 4 OS=Homo sapiens GN=SLC27A4 PE=1 SV=1	-7.31813	2.5467e-05	100786	162864	103182	164498	17271.1	11552.6	-62078.6	0.618833	-0.208427
291	656	P29992	Guanine nucleotide-binding protein subunit alpha-11 OS=Homo sapiens GN=GNA11 PE=1 SV=2	-7.2096	2.8931e-05	520426	781880	532294	799814	74059.2	49050.9	-261454	0.665609	-0.176781
292	44	P07900	Heat shock protein HSP 90-alpha OS=Homo sapiens GN=HSP90AA1 PE=1 SV=5	7.19521	2.9428e-05	3.93304e+06	3.23677e+06	3.93799e+06	3.26978e+06	148414	184821	696274	1.21511	0.084617
293	819	P07108-5	Isoform 5 of Acyl-CoA-binding protein OS=Homo sapiens GN=DBI	7.18985	2.9615e-05	1.48029e+06	1.13009e+06	1.48187e+06	1.12238e+06	102444	61157.4	350205	1.30989	0.117235
294	531	P62269	40S ribosomal protein S18 OS=Homo sapiens GN=RPS18 PE=1 SV=3	7.16721	3.042e-05	1.66091e+06	1.47416e+06	1.66302e+06	1.46093e+06	41674.6	48343.1	186756	1.12669	0.0518032
295	374	P22760	Arylacetamide deacetylase OS=Homo sapiens GN=AADAC PE=1 SV=5	-7.16607	3.0461e-05	288121	423439	291713	415680	21623.9	40888.5	-135319	0.68043	-0.167216
296	322	P24539	ATP synthase subunit b, mitochondrial OS=Homo sapiens GN=ATP5F1 PE=1 SV=2	7.16328	3.0562e-05	382268	284318	385183	296014	16911.8	28910.9	97949.8	1.34451	0.128563
297	1208	Q9UNZ2-5	Isoform 3 of NSFL1 cofactor p47 OS=Homo sapiens GN=NSFL1C	-7.15828	3.0744e-05	13196.2	41950.1	11743.3	42767.3	8218.11	5410.61	-28753.9	0.314568	-0.502286
298	159	Q16836-2	Isoform 2 of Hydroxyacyl-coenzyme A dehydrogenase, mitochondrial OS=Homo sapiens GN=HADH	-7.14132	3.137e-05	2.20974e+06	2.53601e+06	2.18627e+06	2.55052e+06	70702.3	86750.2	-326273	0.871344	-0.0598104
299	728	P07741	Adenine phosphoribosyltransferase OS=Homo sapiens GN=APRT PE=1 SV=2	-7.0969	3.3076e-05	150201	382667	139314	372628	41560.1	68632.9	-232466	0.392511	-0.406148
300	1282	B5MCC9	Cell growth regulator with EF hand domain protein 1 OS=Homo sapiens GN=CGREF1 PE=2 SV=1	7.06115	3.4522e-05	26262.3	20792.5	26256.9	20726.4	1519.36	1136.63	5469.83	1.26307	0.101427
301	686	P31947	14-3-3 protein sigma OS=Homo sapiens GN=SFN PE=1 SV=1	7.05953	3.4589e-05	494293	457293	495738	458217	11882.3	4861.34	37000.4	1.08091	0.0337902
302	1217	Q04837	Single-stranded DNA-binding protein, mitochondrial OS=Homo sapiens GN=SSBP1 PE=1 SV=1	-6.96202	3.8901e-05	64739.7	167491	73198.4	169268	25764.3	25360.4	-102752	0.386525	-0.412822
303	903	F8W031	Uncharacterized protein (Fragment) OS=Homo sapiens PE=2 SV=1	6.93864	4.0019e-05	128892	85962.8	128549	85784.5	12073	9160.62	42929.6	1.4994	0.175917
304	984	P20290-2	Isoform 2 of Transcription factor BTF3 OS=Homo sapiens GN=BTF3	-6.93168	4.0359e-05	36876.1	88032.1	35319.7	83536.4	15863.1	8669.05	-51156	0.418893	-0.377896
305	1080	Q9UN86-2	Isoform B of Ras GTPase-activating protein-binding protein 2 OS=Homo sapiens GN=G3BP2	6.92793	4.0543e-05	56779.5	44868.5	55954	45619	3483.13	2367.15	11911	1.26547	0.10225
306	353	Q15181	Inorganic pyrophosphatase OS=Homo sapiens GN=PPA1 PE=1 SV=2	-6.91526	4.1172e-05	228045	430538	222628	445225	38987.2	60204.9	-202493	0.529675	-0.275991
307	216	P50416	Carnitine O-palmitoyltransferase 1, liver isoform OS=Homo sapiens GN=CPT1A PE=1 SV=2	-6.90756	4.156e-05	564151	958399	497409	959257	139652	6530.94	-394249	0.588639	-0.230151
308	1078	H3BND8	Ubiquitin carboxyl-terminal hydrolase (Fragment) OS=Homo sapiens GN=USP7 PE=2 SV=1	-6.89827	4.2032e-05	7784.9	74150.8	8751.09	79468.7	5146.41	22996.9	-66365.9	0.104987	-0.978863
309	123	O75874	Isocitrate dehydrogenase [NADP] cytoplasmic OS=Homo sapiens GN=IDH1 PE=1 SV=2	-6.89665	4.2115e-05	4.40467e+06	5.06087e+06	4.42784e+06	4.95216e+06	118757	200537	-656198	0.870339	-0.0603116
310	32	P11142	Heat shock cognate 71 kDa protein OS=Homo sapiens GN=HSPA8 PE=1 SV=1	6.86194	4.3938e-05	4.82417e+06	4.32864e+06	4.82421e+06	4.33797e+06	136628	112351	495533	1.11448	0.0470715
311	71	P42330	Aldo-keto reductase family 1 member C3 OS=Homo sapiens GN=AKR1C3 PE=1 SV=4	-6.84177	4.5036e-05	2.05566e+06	2.38821e+06	2.05434e+06	2.36568e+06	82525.2	85817.6	-332549	0.860754	-0.065121
312	644	P00441	Superoxide dismutase [Cu-Zn] OS=Homo sapiens GN=SOD1 PE=1 SV=2	6.8353	4.5395e-05	729813	603332	736239	599518	39134.8	22867	126482	1.20964	0.0826556
313	1032	P15121	Aldose reductase OS=Homo sapiens GN=AKR1B1 PE=1 SV=3	6.81523	4.6527e-05	108704	83434.4	106869	83796.3	7474.69	5159.15	25269.7	1.30287	0.114901
314	268	P10645	Chromogranin-A OS=Homo sapiens GN=CHGA PE=1 SV=7	6.79252	4.7845e-05	135921	60552.2	136338	71663.2	8144.94	25930.2	75369.2	2.2447	0.351158
315	462	P39656	Dolichyl-diphosphooligosaccharide--protein glycosyltransferase 48 kDa subunit OS=Homo sapiens GN=DDOST PE=1 SV=4	-6.79147	4.7907e-05	485955	695249	484624	700347	52110.1	54614.6	-209294	0.698965	-0.155545
316	1316	P80362	Ig kappa chain V-I region WAT OS=Homo sapiens PE=1 SV=1	6.77631	4.881e-05	332323	238835	326161	234546	28186.7	18642.6	93488.2	1.39143	0.143463
317	414	P50440-2	Isoform 2 of Glycine amidinotransferase, mitochondrial OS=Homo sapiens GN=GATM	-6.76519	4.9484e-05	446327	532512	443385	531337	21154.4	22940.1	-86184.7	0.838154	-0.076676
318	980	Q15847	Adipogenesis regulatory factor OS=Homo sapiens GN=ADIRF PE=1 SV=1	6.75088	5.0367e-05	401880	327793	404540	332607	17953	20008.1	74087.5	1.22602	0.0884972
319	836	E9PPJ0	Splicing factor 3B subunit 2 OS=Homo sapiens GN=SF3B2 PE=2 SV=1	6.75002	5.0421e-05	69687.5	49536	70345.9	48653.4	6388.31	3558.83	20151.5	1.40681	0.148234
320	540	O43865	Putative adenosylhomocysteinase 2 OS=Homo sapiens GN=AHCYL1 PE=1 SV=2	-6.74829	5.0529e-05	270827	340012	271734	335571	13118.9	21413.6	-69185	0.796522	-0.0988022
321	286	O14745	Na(+)/H(+) exchange regulatory cofactor NHE-RF1 OS=Homo sapiens GN=SLC9A3R1 PE=1 SV=4	6.74137	5.0963e-05	2.39229e+06	1.91941e+06	2.40311e+06	1.91832e+06	167588	37910.8	472880	1.24637	0.0956463
322	271	P35558	Phosphoenolpyruvate carboxykinase, cytosolic [GTP] OS=Homo sapiens GN=PCK1 PE=1 SV=3	-6.73449	5.1399e-05	226167	348018	215341	354346	30399.5	32251.4	-121852	0.64987	-0.187173
323	52	P06727	Apolipoprotein A-IV OS=Homo sapiens GN=APOA4 PE=1 SV=3	-6.691	5.4249e-05	5.71718e+06	6.36674e+06	5.73232e+06	6.33062e+06	100997	215280	-649556	0.897977	-0.046735
324	1230	P09496-4	Isoform 4 of Clathrin light chain A OS=Homo sapiens GN=CLTA	6.67893	5.507e-05	159002	121131	160758	120205	9244.98	10365.3	37871.1	1.31265	0.118147
325	431	Q53EL6-2	Isoform 2 of Programmed cell death protein 4 OS=Homo sapiens GN=PDCD4	6.62718	5.8746e-05	506603	397585	506059	396024	36959.2	16051.7	109018	1.2742	0.105238
326	97	Q14651	Plastin-1 OS=Homo sapiens GN=PLS1 PE=1 SV=2	-6.57267	6.2906e-05	1.01504e+06	1.2326e+06	1.02192e+06	1.23131e+06	70214.4	40543.8	-217559	0.823495	-0.0843388
327	66	P55072	Transitional endoplasmic reticulum ATPase OS=Homo sapiens GN=VCP PE=1 SV=4	6.56784	6.329e-05	3.46628e+06	2.73369e+06	3.43033e+06	2.84619e+06	151519	227354	732582	1.26798	0.103113
328	1003	Q07955-2	Isoform ASF-2 of Serine/arginine-rich splicing factor 1 OS=Homo sapiens GN=SRSF1	-6.54856	6.4846e-05	142213	275100	153900	274962	39165	30607.5	-132887	0.516951	-0.286551
329	212	Q15582	Transforming growth factor-beta-induced protein ig-h3 OS=Homo sapiens GN=TGFBI PE=1 SV=1	6.54575	6.5077e-05	817180	664396	812195	673818	27184	50297.2	152784	1.22996	0.0898905
330	782	P27816-2	Isoform 2 of Microtubule-associated protein 4 OS=Homo sapiens GN=MAP4	6.53917	6.562e-05	75650.3	48908.2	76195.7	49217.1	8800.33	4785.33	26742.1	1.54678	0.189429
331	240	P61158	Actin-related protein 3 OS=Homo sapiens GN=ACTR3 PE=1 SV=3	-6.53746	6.5762e-05	725264	1.11584e+06	732418	1.11471e+06	127450	71918.6	-390572	0.649974	-0.187104
332	78	P05783	Keratin, type I cytoskeletal 18 OS=Homo sapiens GN=KRT18 PE=1 SV=2	-6.52985	6.6397e-05	4.21558e+06	4.87554e+06	4.19362e+06	4.83844e+06	130513	210370	-659963	0.864638	-0.0631658
333	1022	P15559-3	Isoform 3 of NAD(P)H dehydrogenase [quinone] 1 OS=Homo sapiens GN=NQO1	-6.51292	6.7835e-05	44873.5	97777.3	46064.8	98145.2	14927.6	13155	-52903.8	0.458936	-0.338248
334	751	Q12905	Interleukin enhancer-binding factor 2 OS=Homo sapiens GN=ILF2 PE=1 SV=2	-6.49357	6.9519e-05	105379	233518	109661	240643	43581.3	20906.1	-128139	0.451268	-0.345565
335	786	P07478	Trypsin-2 OS=Homo sapiens GN=PRSS2 PE=1 SV=1	6.49194	6.9663e-05	569456	349581	570695	368598	36475.4	74512.7	219874	1.62896	0.211912
336	251	Q06830	Peroxiredoxin-1 OS=Homo sapiens GN=PRDX1 PE=1 SV=1	6.47839	7.0872e-05	5.76276e+06	5.22845e+06	5.7715e+06	5.22261e+06	99812.2	175648	534317	1.10219	0.0422581
337	193	P16435	NADPH--cytochrome P450 reductase OS=Homo sapiens GN=POR PE=1 SV=2	-6.47552	7.113e-05	241048	342318	248301	343272	26501.3	27661.1	-101270	0.704164	-0.152326
338	140	Q10567-3	Isoform C of AP-1 complex subunit beta-1 OS=Homo sapiens GN=AP1B1	-6.43681	7.4724e-05	72164.9	147845	82638.9	146056	26569.7	11111.7	-75680.3	0.488111	-0.311481
339	1167	F5H7E2	Superkiller viralicidic activity 2-like 2 OS=Homo sapiens GN=SKIV2L2 PE=2 SV=1	-6.43643	7.4761e-05	7971.92	16318.8	8531.87	16549.9	2507.55	1950.06	-8346.93	0.48851	-0.311127
340	928	O75436	Vacuolar protein sorting-associated protein 26A OS=Homo sapiens GN=VPS26A PE=1 SV=2	-6.42872	7.55e-05	42210.1	112347	41290.4	115801	24186.7	11365	-70136.9	0.375712	-0.425145
341	943	Q13185	Chromobox protein homolog 3 OS=Homo sapiens GN=CBX3 PE=1 SV=4	6.41423	7.6912e-05	45647.6	32892.4	47175.1	33199.4	4483.46	1903.99	12755.2	1.38778	0.142322
342	288	P07339	Cathepsin D OS=Homo sapiens GN=CTSD PE=1 SV=1	-6.41155	7.7176e-05	2.66319e+06	2.89559e+06	2.67279e+06	2.89744e+06	29960.5	83579.5	-232401	0.91974	-0.036335
343	170	P11940-2	Isoform 2 of Polyadenylate-binding protein 1 OS=Homo sapiens GN=PABPC1	-6.40249	7.8076e-05	188785	252292	183340	248133	21140.6	11975.3	-63506.9	0.74828	-0.125936
344	802	Q8N766-4	Isoform 4 of ER membrane protein complex subunit 1 OS=Homo sapiens GN=EMC1	-6.4014	7.8185e-05	47207	113733	43185.6	117819	18094.6	17905	-66525.6	0.41507	-0.381878
345	183	P07384	Calpain-1 catalytic subunit OS=Homo sapiens GN=CAPN1 PE=1 SV=1	-6.37842	8.0522e-05	518389	617411	516150	618590	25180.8	28495.7	-99022.4	0.839617	-0.0759189
346	1124	P14406	Cytochrome c oxidase subunit 7A2, mitochondrial OS=Homo sapiens GN=COX7A2 PE=1 SV=1	-6.37007	8.1391e-05	168410	228924	166041	230067	18220.3	14474.4	-60514.8	0.735656	-0.133325
347	25	P00352	Retinal dehydrogenase 1 OS=Homo sapiens GN=ALDH1A1 PE=1 SV=2	-6.32588	8.6155e-05	9.35818e+06	1.05086e+07	9.3899e+06	1.04824e+07	338284	289812	-1.15039e+06	0.890528	-0.0503523
348	221	Q9Y678	Coatomer subunit gamma-1 OS=Homo sapiens GN=COPG1 PE=1 SV=1	-6.30949	8.7997e-05	365199	571179	370564	572221	44897	66173.2	-205981	0.639376	-0.194243
349	707	Q9HCC0	Methylcrotonoyl-CoA carboxylase beta chain, mitochondrial OS=Homo sapiens GN=MCCC2 PE=1 SV=1	-6.308	8.8168e-05	16075.5	41950.4	18515.5	41978.5	8438.83	5453.52	-25874.9	0.383202	-0.416573
350	547	Q06520	Bile salt sulfotransferase OS=Homo sapiens GN=SULT2A1 PE=1 SV=3	-6.23839	9.6499e-05	582019	784049	594559	794403	72466.2	32269.3	-202029	0.742326	-0.129406
351	765	P62277	40S ribosomal protein S13 OS=Homo sapiens GN=RPS13 PE=1 SV=2	6.22893	9.7696e-05	1.06866e+06	813406	1.04999e+06	801913	73567.5	68288.6	255253	1.31381	0.118532
352	337	Q16762	Thiosulfate sulfurtransferase OS=Homo sapiens GN=TST PE=1 SV=4	-6.22885	9.7705e-05	847849	1.03668e+06	855168	1.0361e+06	72370.3	16636.8	-188832	0.81785	-0.0873266
353	1323	P01605	Ig kappa chain V-I region Lay OS=Homo sapiens PE=1 SV=1	-6.21977	9.8869e-05	222205	392354	220919	392608	64094.3	19546.8	-170149	0.566338	-0.246924
354	54	P06733	Alpha-enolase OS=Homo sapiens GN=ENO1 PE=1 SV=2	6.13009	0.00011	6.53864e+06	5.55476e+06	6.57003e+06	5.55026e+06	319175	229540	983879	1.17712	0.070822
355	888	Q6DD88	Atlastin-3 OS=Homo sapiens GN=ATL3 PE=1 SV=1	-6.1111	0.00011	4197.22	31633.1	2617.76	34565.2	5094.66	9745.71	-27435.9	0.132684	-0.87718
356	939	Q9UJ83	2-hydroxyacyl-CoA lyase 1 OS=Homo sapiens GN=HACL1 PE=1 SV=2	-6.11959	0.00011	7382.28	30307	6826.22	32836.2	5413.77	7408.89	-22924.7	0.243583	-0.613352
357	959	O43598	2'-deoxynucleoside 5'-phosphate N-hydrolase 1 OS=Homo sapiens GN=DNPH1 PE=1 SV=1	6.12358	0.00011	90282.4	76809.1	88555.2	77287.8	4245.47	3319.91	13473.2	1.17541	0.0701901
358	1190	O60493-4	Isoform 4 of Sorting nexin-3 OS=Homo sapiens GN=SNX3	6.14884	0.00011	138199	102852	135773	103140	13115.1	5125.56	35347.1	1.34367	0.128293
359	214	P02751-10	Isoform 10 of Fibronectin OS=Homo sapiens GN=FN1	6.06749	0.00012	287344	249602	286684	252357	12925.4	8068.02	37742	1.15121	0.0611542
360	380	P14314-2	Isoform 2 of Glucosidase 2 subunit beta OS=Homo sapiens GN=PRKCSH	6.07421	0.00012	602344	492797	613936	491491	38697.7	21307.3	109547	1.2223	0.0871764
361	673	O60547	GDP-mannose 4,6 dehydratase OS=Homo sapiens GN=GMDS PE=1 SV=1	6.06164	0.00012	91438.2	69883.8	92386.8	69983.7	5578.22	6689.43	21554.4	1.30843	0.116751
362	951	Q9H0E2	Toll-interacting protein OS=Homo sapiens GN=TOLLIP PE=1 SV=1	-6.06317	0.00012	25006	80406.9	16562	81500.5	21835.6	4913.88	-55400.9	0.310994	-0.507249
363	313	Q13200	26S proteasome non-ATPase regulatory subunit 2 OS=Homo sapiens GN=PSMD2 PE=1 SV=3	-6.02797	0.00013	235527	369544	231528	352398	35587.1	41222	-134017	0.637345	-0.195625
364	637	Q6NVY1	3-hydroxyisobutyryl-CoA hydrolase, mitochondrial OS=Homo sapiens GN=HIBCH PE=1 SV=2	-5.989	0.00013	135469	234774	132094	241723	17666.6	36572.2	-99305.4	0.577018	-0.238811
365	945	Q6DRA6	Putative histone H2B type 2-D OS=Homo sapiens GN=HIST2H2BD PE=5 SV=3	-6.0243	0.00013	1.25107e+06	1.4518e+06	1.24471e+06	1.4572e+06	66501.2	47319.3	-200733	0.861735	-0.0646261
366	84	P02787	Serotransferrin OS=Homo sapiens GN=TF PE=1 SV=3	5.96693	0.00014	4.54792e+06	4.0153e+06	4.56095e+06	4.00454e+06	70350	207020	532621	1.13265	0.0540949
367	241	P30085	UMP-CMP kinase OS=Homo sapiens GN=CMPK1 PE=1 SV=3	-5.94645	0.00014	1.59375e+06	1.89751e+06	1.58391e+06	1.89752e+06	45034.4	116744	-303767	0.839913	-0.0757657
368	260	Q7KZF4	Staphylococcal nuclease domain-containing protein 1 OS=Homo sapiens GN=SND1 PE=1 SV=1	-5.9313	0.00014	57697.2	132897	66403.4	134238	28357.9	12660.4	-75199.7	0.43415	-0.36236
369	533	P51148-2	Isoform 2 of Ras-related protein Rab-5C OS=Homo sapiens GN=RAB5C	-5.9489	0.00014	161674	213154	162433	218181	9254.75	19070.5	-51480.8	0.758481	-0.120055
370	544	P11177-2	Isoform 2 of Pyruvate dehydrogenase E1 component subunit beta, mitochondrial OS=Homo sapiens GN=PDHB	-5.9804	0.00014	134313	162882	133892	163255	4220.13	10914.2	-28569.4	0.824601	-0.0837562
371	613	P28065-2	Isoform LMP2.S of Proteasome subunit beta type-9 OS=Homo sapiens GN=PSMB9	-5.98035	0.00014	153189	273607	164308	282606	34985.8	34766.2	-120419	0.559884	-0.251902
372	1057	Q15631	Translin OS=Homo sapiens GN=TSN PE=1 SV=1	-5.93606	0.00014	45132.9	68431.4	45103.3	67869.1	6833.81	6762.27	-23298.5	0.659535	-0.180762
373	9	O75369-8	Isoform 8 of Filamin-B OS=Homo sapiens GN=FLNB	-5.92541	0.00015	1.46373e+06	1.55695e+06	1.4675e+06	1.566e+06	20849.5	32412	-93226.9	0.940122	-0.0268157
374	784	P20340-2	Isoform 2 of Ras-related protein Rab-6A OS=Homo sapiens GN=RAB6A	5.90285	0.00015	303330	263515	299895	264710	13921.2	8897.46	39814.3	1.15109	0.061109
375	122	P02647	Apolipoprotein A-I OS=Homo sapiens GN=APOA1 PE=1 SV=1	5.84755	0.00016	8.22803e+06	7.64761e+06	8.24007e+06	7.60733e+06	139974	198800	580421	1.0759	0.0317702
376	594	P51648-2	Isoform 2 of Fatty aldehyde dehydrogenase OS=Homo sapiens GN=ALDH3A2	-5.86195	0.00016	562990	681605	565921	675468	29884.1	39542.3	-118615	0.825977	-0.0830319
377	636	P49721	Proteasome subunit beta type-2 OS=Homo sapiens GN=PSMB2 PE=1 SV=1	-5.8446	0.00016	643176	931228	626455	932287	90020.8	80438.9	-288052	0.690675	-0.160726
378	831	P31689	DnaJ homolog subfamily A member 1 OS=Homo sapiens GN=DNAJA1 PE=1 SV=2	5.84807	0.00016	72843.1	51654.8	71980.8	50021.2	5277.6	7135.04	21188.3	1.41019	0.149277
379	432	Q96TA1-2	Isoform 2 of Niban-like protein 1 OS=Homo sapiens GN=FAM129B	-5.83403	0.00017	17950.5	50889.2	18028.3	49136.2	10912.6	8495.64	-32938.6	0.352738	-0.452548
380	584	P07910	Heterogeneous nuclear ribonucleoproteins C1/C2 OS=Homo sapiens GN=HNRNPC PE=1 SV=4	5.81088	0.00017	734179	521230	751407	536302	77245.2	45727.4	212949	1.40855	0.148772
381	1068	P68036-2	Isoform 2 of Ubiquitin-conjugating enzyme E2 L3 OS=Homo sapiens GN=UBE2L3	5.81018	0.00017	251326	191375	258804	193715	21189	13777.9	59951.2	1.31327	0.118353
382	1173	Q14019	Coactosin-like protein OS=Homo sapiens GN=COTL1 PE=1 SV=3	-5.82166	0.00017	116613	207809	114010	207194	15027.7	35305.9	-91195.7	0.561156	-0.250916
383	38	P05023-3	Isoform 3 of Sodium/potassium-transporting ATPase subunit alpha-1 OS=Homo sapiens GN=ATP1A1	-5.77824	0.00018	3.63023e+06	4.09255e+06	3.60832e+06	4.10359e+06	166100	104022	-462317	0.887034	-0.0520596
384	226	P29401	Transketolase OS=Homo sapiens GN=TKT PE=1 SV=3	5.79037	0.00018	3.37719e+06	2.94341e+06	3.35872e+06	2.92006e+06	174735	56039.7	433782	1.14737	0.059705
385	393	Q92945	Far upstream element-binding protein 2 OS=Homo sapiens GN=KHSRP PE=1 SV=4	5.76936	0.00018	716251	574747	723256	577490	46171.5	38439.1	141504	1.2462	0.0955883
386	616	P31146	Coronin-1A OS=Homo sapiens GN=CORO1A PE=1 SV=4	5.75262	0.00018	1.16279e+06	961728	1.14744e+06	969130	50580.1	69075.2	201064	1.20907	0.0824498
387	690	P17096-3	Isoform HMG-R of High mobility group protein HMG-I/HMG-Y OS=Homo sapiens GN=HMGA1	5.75888	0.00018	338210	141686	329301	128030	21604.7	80749.7	196524	2.38704	0.37786
388	755	P35270	Sepiapterin reductase OS=Homo sapiens GN=SPR PE=1 SV=1	-5.76627	0.00018	87059.5	197454	91036.9	196443	35765.5	30331.4	-110395	0.44091	-0.35565
389	289	B4E3P0	ATP-citrate synthase OS=Homo sapiens GN=ACLY PE=2 SV=1	-5.68759	0.0002	111454	188739	107714	184315	27449.8	18825.2	-77285.6	0.590516	-0.228768
390	487	P78329	Leukotriene-B(4) omega-hydroxylase 1 OS=Homo sapiens GN=CYP4F2 PE=1 SV=1	-5.68966	0.0002	51227	79523.6	54870.6	78983.1	9175.94	8012.92	-28296.7	0.644173	-0.190998
391	1024	O94874-3	Isoform 3 of E3 UFM1-protein ligase 1 OS=Homo sapiens GN=UFL1	-5.67916	0.0002	13649.3	38540.6	13894.3	38956.2	8188.01	6943.8	-24891.3	0.354154	-0.450808
392	1027	Q04917	14-3-3 protein eta OS=Homo sapiens GN=YWHAH PE=1 SV=4	5.70832	0.0002	96004.8	74707.8	96889.8	74706.3	7738.05	4861.98	21297	1.28507	0.108927
393	325	P00505	Aspartate aminotransferase, mitochondrial OS=Homo sapiens GN=GOT2 PE=1 SV=3	-5.66478	0.00021	565445	850513	564689	839250	48252.7	113428	-285068	0.664829	-0.17729
394	583	P42167	Lamina-associated polypeptide 2, isoforms beta/gamma OS=Homo sapiens GN=TMPO PE=1 SV=2	5.66991	0.00021	481862	416602	484081	413352	13817.1	24575.5	65260.1	1.15665	0.0632015
395	746	Q5T8U7	Surfeit 4 OS=Homo sapiens GN=SURF4 PE=2 SV=1	-5.66346	0.00021	309231	658407	305762	666275	140390	55659.7	-349175	0.469666	-0.328211
396	347	P23284	Peptidyl-prolyl cis-trans isomerase B OS=Homo sapiens GN=PPIB PE=1 SV=2	5.62064	0.00022	5.2288e+06	4.65068e+06	5.20873e+06	4.65903e+06	197772	156089	578123	1.12431	0.0508858
397	420	P25786-2	Isoform Long of Proteasome subunit alpha type-1 OS=Homo sapiens GN=PSMA1	5.5741	0.00024	391685	215478	402813	230538	60598.1	48204.2	176207	1.81775	0.259533
398	992	P03886	NADH-ubiquinone oxidoreductase chain 1 OS=Homo sapiens GN=MT-ND1 PE=1 SV=1	-5.56201	0.00024	122814	164125	120264	168383	13083.5	12642.2	-41311.5	0.748293	-0.125928
399	1014	P61981	14-3-3 protein gamma OS=Homo sapiens GN=YWHAG PE=1 SV=2	5.57529	0.00024	258698	192139	252121	181580	18098	22969.5	66559.3	1.34641	0.129178
400	1051	Q86X76	Nitrilase homolog 1 OS=Homo sapiens GN=NIT1 PE=1 SV=2	-5.54888	0.00024	34049.1	67261.1	34923.6	67672.6	11452	9154.17	-33212	0.506223	-0.295658
401	1142	P37108	Signal recognition particle 14 kDa protein OS=Homo sapiens GN=SRP14 PE=1 SV=2	-5.52221	0.00025	113237	185430	109003	183903	16588.1	27391.1	-72192.4	0.610675	-0.21419
402	258	Q08426	Peroxisomal bifunctional enzyme OS=Homo sapiens GN=EHHADH PE=1 SV=3	-5.48693	0.00027	197999	314118	208316	322366	41694.4	30801.5	-116118	0.630335	-0.200428
403	1061	P80365	Corticosteroid 11-beta-dehydrogenase isozyme 2 OS=Homo sapiens GN=HSD11B2 PE=1 SV=2	-5.47152	0.00027	42928.7	72877.5	40452.5	72867.6	8538.11	10337.3	-29948.8	0.589053	-0.229845
404	534	P09429	High mobility group protein B1 OS=Homo sapiens GN=HMGB1 PE=1 SV=3	5.44748	0.00028	1.0334e+06	807748	1.0366e+06	823365	43812.5	91517.4	225648	1.27935	0.106991
405	590	O95202	LETM1 and EF-hand domain-containing protein 1, mitochondrial OS=Homo sapiens GN=LETM1 PE=1 SV=1	5.4517	0.00028	49071.9	36955.1	49292.2	36115.7	5029.94	2082.91	12116.8	1.32788	0.123158
406	439	Q5T5C7	Serine--tRNA ligase, cytoplasmic OS=Homo sapiens GN=SARS PE=2 SV=1	-5.43452	0.00029	79465.3	126389	81696.7	124256	19314.6	8617.01	-46923.2	0.628738	-0.20153
407	628	Q5JPE7-2	Isoform 2 of Nodal modulator 2 OS=Homo sapiens GN=NOMO2	-5.4099	0.0003	16908.7	52937.8	17284.5	50233.2	10823.7	12205.3	-36029.1	0.319407	-0.495656
408	821	Q53H82	Beta-lactamase-like protein 2 OS=Homo sapiens GN=LACTB2 PE=1 SV=2	-5.37882	0.00031	10081.9	24383.3	8195.83	24835.7	6304.12	1635.4	-14301.4	0.413475	-0.383551
409	923	P46782	40S ribosomal protein S5 OS=Homo sapiens GN=RPS5 PE=1 SV=4	5.38971	0.00031	148746	122379	149771	124457	10709.8	5375.58	26367.1	1.21546	0.084739
410	981	Q07666-2	Isoform 2 of KH domain-containing, RNA-binding, signal transduction-associated protein 1 OS=Homo sapiens GN=KHDRBS1	5.34833	0.00032	106237	71050	105701	68837.1	12898.3	9661.15	35186.9	1.49524	0.174711
411	19	Q14204	Cytoplasmic dynein 1 heavy chain 1 OS=Homo sapiens GN=DYNC1H1 PE=1 SV=5	-5.33757	0.00033	438511	643203	432494	647916	60696.9	71692.6	-204691	0.681762	-0.166367
412	387	P80404	4-aminobutyrate aminotransferase, mitochondrial OS=Homo sapiens GN=ABAT PE=1 SV=3	-5.33206	0.00033	446950	688425	441668	684585	46863.8	100546	-241476	0.649235	-0.187598
413	409	Q5R3I4	Tetratricopeptide repeat protein 38 OS=Homo sapiens GN=TTC38 PE=1 SV=1	-5.33165	0.00033	270376	436048	272423	451673	46298.4	60413.2	-165672	0.62006	-0.207566
414	522	Q12907	Vesicular integral-membrane protein VIP36 OS=Homo sapiens GN=LMAN2 PE=1 SV=1	-5.33564	0.00033	249890	392744	241766	401291	31862.6	57321	-142854	0.636267	-0.19636
415	1269	Q14139-2	Isoform 2 of Ubiquitin conjugation factor E4 A OS=Homo sapiens GN=UBE4A	-5.33645	0.00033	3924.23	17925	1274.57	19360.4	4839.84	4227.98	-14000.7	0.218925	-0.659704
416	79	P55084	Trifunctional enzyme subunit beta, mitochondrial OS=Homo sapiens GN=HADHB PE=1 SV=3	-5.32144	0.00034	3.43413e+06	3.83684e+06	3.43321e+06	3.8335e+06	138009	123758	-402714	0.89504	-0.0481574
417	498	Q9NQW7-2	Isoform 2 of Xaa-Pro aminopeptidase 1 OS=Homo sapiens GN=XPNPEP1	-5.26926	0.00036	696859	768356	699607	768190	28657.3	16835.1	-71497.1	0.906948	-0.0424176
418	1049	Q9BRX8-2	Isoform 2 of Redox-regulatory protein FAM213A OS=Homo sapiens GN=FAM213A	-5.24133	0.00038	239986	323573	240030	321163	18212.9	34558.2	-83587.2	0.741675	-0.129787
419	437	P29466-2	Isoform Beta of Caspase-1 OS=Homo sapiens GN=CASP1	-5.21715	0.00039	289639	459906	267826	456863	71838.9	35069.4	-170268	0.629778	-0.200813
420	907	Q96SQ9-2	Isoform 2 of Cytochrome P450 2S1 OS=Homo sapiens GN=CYP2S1	-5.18433	0.00041	92235.8	180596	97626.8	188028	32021.3	26787.2	-88359.9	0.510731	-0.291808
421	98	P07355-2	Isoform 2 of Annexin A2 OS=Homo sapiens GN=ANXA2	-5.17403	0.00042	4.94843e+06	5.71943e+06	4.87438e+06	5.65285e+06	246831	268895	-771000	0.865196	-0.0628853
422	357	P01834	Ig kappa chain C region OS=Homo sapiens GN=IGKC PE=1 SV=1	5.17284	0.00042	6.02839e+06	4.25429e+06	6.11888e+06	4.34252e+06	737098	403028	1.7741e+06	1.41701	0.151374
423	608	Q14376	UDP-glucose 4-epimerase OS=Homo sapiens GN=GALE PE=1 SV=2	-5.17248	0.00042	226532	259515	219685	260441	12625.8	9195.59	-32983.1	0.872905	-0.0590332
424	146	Q15067-2	Isoform 2 of Peroxisomal acyl-coenzyme A oxidase 1 OS=Homo sapiens GN=ACOX1	-5.14536	0.00043	77283.2	148678	75506	145062	25467.5	22507.3	-71394.4	0.519804	-0.28416
425	675	P27695	DNA-(apurinic or apyrimidinic site) lyase OS=Homo sapiens GN=APEX1 PE=1 SV=2	-5.14346	0.00044	362241	454036	377987	440954	35765	25138.3	-91794.7	0.797825	-0.0980924
426	861	P24534	Elongation factor 1-beta OS=Homo sapiens GN=EEF1B2 PE=1 SV=3	5.13664	0.00044	258581	163817	258402	172385	30014.4	33782.5	94764.4	1.57848	0.198238
427	1291	Q04941	Proteolipid protein 2 OS=Homo sapiens GN=PLP2 PE=1 SV=1	5.13725	0.00044	231724	196322	234011	197874	11776.6	12093.6	35402.5	1.18033	0.072003
428	868	P18085	ADP-ribosylation factor 4 OS=Homo sapiens GN=ARF4 PE=1 SV=3	-5.08968	0.00047	764983	878531	776451	874466	36579.2	40598.8	-113548	0.870752	-0.0601056
429	592	P26639	Threonine--tRNA ligase, cytoplasmic OS=Homo sapiens GN=TARS PE=1 SV=3	5.08135	0.00048	89418.8	60763.9	88602.5	60908.4	9366.65	10152.4	28654.9	1.47158	0.167783
430	705	P14927	Cytochrome b-c1 complex subunit 7 OS=Homo sapiens GN=UQCRB PE=1 SV=2	5.06974	0.00049	471922	392505	485080	392351	34642.2	16499.8	79416.7	1.20233	0.0800247
431	471	P23381	Tryptophan--tRNA ligase, cytoplasmic OS=Homo sapiens GN=WARS PE=1 SV=2	-5.04723	0.0005	542682	656072	548474	657196	38277.8	39535.4	-113389	0.827169	-0.0824056
432	483	Q99729-3	Isoform 3 of Heterogeneous nuclear ribonucleoprotein A/B OS=Homo sapiens GN=HNRNPAB	5.04585	0.0005	1.05809e+06	853790	1.09054e+06	855761	95209.6	27773.3	204302	1.23929	0.0931725
433	1112	P46779-3	Isoform 3 of 60S ribosomal protein L28 OS=Homo sapiens GN=RPL28	5.04865	0.0005	51445.2	39139.6	51740.1	39373.9	3603.74	4760.15	12305.7	1.3144	0.118729
434	1289	Q5R3B4	Mitochondrial pyruvate carrier 2 (Fragment) OS=Homo sapiens GN=MPC2 PE=2 SV=1	-5.05254	0.0005	98913.6	136069	98930.2	140316	11881.8	13538.3	-37154.9	0.72694	-0.138502
435	452	P14866	Heterogeneous nuclear ribonucleoprotein L OS=Homo sapiens GN=HNRNPL PE=1 SV=2	5.03551	0.00051	345645	228136	339613	231025	41520.2	39287.5	117509	1.51508	0.180437
436	261	P26640	Valine--tRNA ligase OS=Homo sapiens GN=VARS PE=1 SV=4	-4.98139	0.00055	163683	223180	161213	223286	28471.5	6731.62	-59497.1	0.733411	-0.134652
437	282	P00761	TRYP_PIG Trypsin OS=Sus scrofa PE=1 SV=1	-4.96957	0.00056	2.16902e+07	2.38972e+07	2.15435e+07	2.36921e+07	873305	648562	-2.20694e+06	0.907649	-0.0420823
438	717	P62913-2	Isoform 2 of 60S ribosomal protein L11 OS=Homo sapiens GN=RPL11	4.96286	0.00057	564561	498853	565144	497926	27612.5	17010.4	65708.8	1.13172	0.053739
439	1155	Q15437	Protein transport protein Sec23B OS=Homo sapiens GN=SEC23B PE=1 SV=2	-4.96198	0.00057	16916.3	57059.3	15687.9	57622.9	9681.17	17290.8	-40142.9	0.29647	-0.52802
440	789	Q16629-4	Isoform 4 of Serine/arginine-rich splicing factor 7 OS=Homo sapiens GN=SRSF7	4.94506	0.00058	379574	279998	372617	291723	28580.2	40200.3	99576.6	1.35563	0.132142
441	1272	P20036	HLA class II histocompatibility antigen, DP alpha 1 chain OS=Homo sapiens GN=HLA-DPA1 PE=1 SV=1	4.94695	0.00058	203641	139702	205219	139111	29046	12596.3	63939.4	1.45768	0.163664
442	1204	Q6P5S2	UPF0762 protein C6orf58 OS=Homo sapiens GN=C6orf58 PE=1 SV=2	-4.9301	0.0006	21037.7	65852.3	21076.1	68478.3	2021.37	22173.9	-44814.7	0.319467	-0.495574
443	1193	Q9BRG1	Vacuolar protein-sorting-associated protein 25 OS=Homo sapiens GN=VPS25 PE=1 SV=1	-4.91588	0.00061	36798.2	99408.3	44789	99864.2	26122.8	17055.3	-62610.2	0.370172	-0.431596
444	223	Q9NZ08	Endoplasmic reticulum aminopeptidase 1 OS=Homo sapiens GN=ERAP1 PE=1 SV=3	-4.87213	0.00065	489426	808252	540003	834864	136774	83583.4	-318826	0.605536	-0.21786
445	410	O75947	ATP synthase subunit d, mitochondrial OS=Homo sapiens GN=ATP5H PE=1 SV=3	4.84839	0.00067	830799	715641	838994	730388	46813.5	34545.8	115159	1.16092	0.0648011
446	474	P39023	60S ribosomal protein L3 OS=Homo sapiens GN=RPL3 PE=1 SV=2	4.8434	0.00068	440498	373337	448529	372190	25219.8	22752.2	67161.7	1.1799	0.0718437
447	1241	P01877	Ig alpha-2 chain C region OS=Homo sapiens GN=IGHA2 PE=1 SV=3	4.82705	0.00069	622401	515597	619085	509599	29681.1	45347.2	106803	1.20714	0.0817592
448	1294	P55259-4	Isoform 2 of Pancreatic secretory granule membrane major glycoprotein GP2 OS=Homo sapiens GN=GP2	-4.80706	0.00072	22622	72041.3	17244.5	71674.8	22357.4	11588.3	-49419.3	0.314014	-0.50305
449	1009	P51665	26S proteasome non-ATPase regulatory subunit 7 OS=Homo sapiens GN=PSMD7 PE=1 SV=2	-4.79117	0.00073	16480.2	48349.4	18626.5	53342.7	8097.65	14138.4	-31869.2	0.340857	-0.467428
450	49	P01023	Alpha-2-macroglobulin OS=Homo sapiens GN=A2M PE=1 SV=3	-4.77362	0.00075	314110	416387	315785	416965	51663.4	9230.98	-102277	0.75437	-0.122416
451	220	P13804	Electron transfer flavoprotein subunit alpha, mitochondrial OS=Homo sapiens GN=ETFA PE=1 SV=1	-4.77228	0.00075	1.06684e+06	1.2188e+06	1.07448e+06	1.22161e+06	57018.8	53224.4	-151965	0.875316	-0.0578352
452	983	P25311	Zinc-alpha-2-glycoprotein OS=Homo sapiens GN=AZGP1 PE=1 SV=2	-4.76781	0.00076	83143.9	121008	77483.1	121720	16054.1	10985.2	-37863.7	0.687096	-0.162982
453	130	P00367	Glutamate dehydrogenase 1, mitochondrial OS=Homo sapiens GN=GLUD1 PE=1 SV=2	4.75538	0.00077	760183	678506	763391	674964	35226.9	23001.3	81676.2	1.12038	0.049364
454	893	O75396	Vesicle-trafficking protein SEC22b OS=Homo sapiens GN=SEC22B PE=1 SV=4	-4.75066	0.00078	180189	203532	183963	205724	9197.49	7762.91	-23342.5	0.885313	-0.0529033
455	1154	P10620	Microsomal glutathione S-transferase 1 OS=Homo sapiens GN=MGST1 PE=1 SV=1	-4.7339	0.0008	33867	92685.7	20322	93281.9	27321.8	13409.1	-58818.7	0.365396	-0.437236
456	1260	P84090	Enhancer of rudimentary homolog OS=Homo sapiens GN=ERH PE=1 SV=1	4.73669	0.0008	102136	84662.3	103368	85623.4	7984.73	4230.63	17473.8	1.20639	0.0814894
457	1044	P60866-2	Isoform 2 of 40S ribosomal protein S20 OS=Homo sapiens GN=RPS20	4.70566	0.00083	394989	320665	390288	324311	29602.6	24909.9	74323.9	1.23178	0.0905335
458	235	P09960	Leukotriene A-4 hydrolase OS=Homo sapiens GN=LTA4H PE=1 SV=2	-4.69764	0.00084	779800	986729	781869	995405	84614.7	66951.6	-206929	0.790288	-0.102214
459	295	Q13724	Mannosyl-oligosaccharide glucosidase OS=Homo sapiens GN=MOGS PE=1 SV=5	-4.69417	0.00085	366865	456907	378197	475624	27711.8	37942.8	-90041.6	0.802932	-0.095321
460	646	P02652	Apolipoprotein A-II OS=Homo sapiens GN=APOA2 PE=1 SV=1	4.68293	0.00086	201208	117864	208018	128212	28783.2	32741.7	83344.1	1.70712	0.232264
461	208	P14550	Alcohol dehydrogenase [NADP(+)] OS=Homo sapiens GN=AKR1A1 PE=1 SV=3	-4.68135	0.00087	1.83654e+06	2.03477e+06	1.84049e+06	2.05807e+06	45160.3	93373.3	-198227	0.90258	-0.0445142
462	267	Q9H4A4	Aminopeptidase B OS=Homo sapiens GN=RNPEP PE=1 SV=2	4.66344	0.00089	255547	216450	259605	216365	16547.1	12162.2	39097.2	1.18063	0.0721136
463	654	P05388	60S acidic ribosomal protein P0 OS=Homo sapiens GN=RPLP0 PE=1 SV=1	4.65427	0.0009	1.09075e+06	867651	1.11254e+06	871514	113870	28636.8	223102	1.25713	0.0993813
464	509	Q8WWA0	Intelectin-1 OS=Homo sapiens GN=ITLN1 PE=1 SV=1	-4.64102	0.00092	677415	848848	682994	853714	61607.8	66266.7	-171433	0.79804	-0.0979752
465	541	P04179	Superoxide dismutase [Mn], mitochondrial OS=Homo sapiens GN=SOD2 PE=1 SV=2	4.62655	0.00094	538674	437897	549700	444159	38755.9	36671.1	100776	1.23014	0.0899536
466	412	P38117-2	Isoform 2 of Electron transfer flavoprotein subunit beta OS=Homo sapiens GN=ETFB	4.58419	0.001	828196	716012	846191	706863	51027.1	31456.4	112184	1.15668	0.063213
467	215	Q9UJS0	Calcium-binding mitochondrial carrier protein Aralar2 OS=Homo sapiens GN=SLC25A13 PE=1 SV=2	-4.58312	0.00101	90891.2	125858	95590.5	128417	13125.4	13303.6	-34967.3	0.72217	-0.141361
468	1070	Q9BRA2	Thioredoxin domain-containing protein 17 OS=Homo sapiens GN=TXNDC17 PE=1 SV=1	-4.5782	0.00101	420175	493719	426408	502063	15426.7	36198	-73543.4	0.851042	-0.070049
469	1185	Q71UM5	40S ribosomal protein S27-like OS=Homo sapiens GN=RPS27L PE=1 SV=3	4.57563	0.00102	143993	133186	143905	133689	4206.72	3972.28	10807.8	1.08115	0.0338854
470	1074	Q9UBI6	Guanine nucleotide-binding protein G(I)/G(S)/G(O) subunit gamma-12 OS=Homo sapiens GN=GNG12 PE=1 SV=3	4.56726	0.00103	191239	165405	190107	165070	9812.57	9781.5	25833.9	1.15619	0.0630277
471	203	P52272	Heterogeneous nuclear ribonucleoprotein M OS=Homo sapiens GN=HNRNPM PE=1 SV=3	4.55851	0.00104	219462	153966	218789	153919	28060.4	21242.6	65496.7	1.4254	0.153936
472	1177	O14979	Heterogeneous nuclear ribonucleoprotein D-like OS=Homo sapiens GN=HNRPDL PE=1 SV=3	4.55368	0.00105	174881	126515	184577	129464	23158.8	11855.1	48366.1	1.3823	0.140601
473	994	Q15008	26S proteasome non-ATPase regulatory subunit 6 OS=Homo sapiens GN=PSMD6 PE=1 SV=1	-4.53507	0.00108	28104.7	55258.6	29930.7	56212.4	13630.4	5414.34	-27153.9	0.508602	-0.293622
474	598	P07858	Cathepsin B OS=Homo sapiens GN=CTSB PE=1 SV=3	-4.52457	0.0011	29295.5	55072.9	31476.3	53135.6	12040.9	7054.41	-25777.4	0.531941	-0.274137
475	1274	P06309	Ig kappa chain V-II region GM607 (Fragment) OS=Homo sapiens PE=4 SV=1	4.5153	0.00112	194836	123251	192040	118005	27021.9	27891	71585.4	1.58081	0.19888
476	761	P25325	3-mercaptopyruvate sulfurtransferase OS=Homo sapiens GN=MPST PE=1 SV=3	-4.49379	0.00115	169878	303174	159703	300191	57935.4	43846.9	-133295	0.560333	-0.251554
477	391	Q07075	Glutamyl aminopeptidase OS=Homo sapiens GN=ENPEP PE=1 SV=3	-4.48363	0.00117	28128.9	51746.6	32129.7	51907.1	6685.42	11035.7	-23617.7	0.543589	-0.264729
478	36	Q99798	Aconitate hydratase, mitochondrial OS=Homo sapiens GN=ACO2 PE=1 SV=2	-4.46577	0.00121	3.26528e+06	3.55752e+06	3.24873e+06	3.5217e+06	125951	99149.3	-292239	0.917853	-0.0372268
479	949	Q32MZ4-3	Isoform 3 of Leucine-rich repeat flightless-interacting protein 1 OS=Homo sapiens GN=LRRFIP1	4.45143	0.00123	42785.6	34175.3	43216.7	35633.1	3561.37	3124.93	8610.29	1.25194	0.0975852
480	1218	P29218-3	Isoform 3 of Inositol monophosphatase 1 OS=Homo sapiens GN=IMPA1	4.43753	0.00126	73241.7	60644.4	72864.8	60594.5	3799.63	5823.78	12597.4	1.20773	0.0819682
481	1026	P49756	RNA-binding protein 25 OS=Homo sapiens GN=RBM25 PE=1 SV=3	4.41729	0.0013	52760.1	39389.8	53283.6	40363.2	5597.58	4861.78	13370.3	1.33944	0.126922
482	62	P14618	Pyruvate kinase isozymes M1/M2 OS=Homo sapiens GN=PKM PE=1 SV=4	-4.40997	0.00131	3.50536e+06	3.98027e+06	3.51769e+06	3.96329e+06	140284	223390	-474909	0.880684	-0.0551798
483	191	P07099	Epoxide hydrolase 1 OS=Homo sapiens GN=EPHX1 PE=1 SV=1	-4.41054	0.00131	1.30831e+06	1.61706e+06	1.31847e+06	1.66457e+06	119680	122799	-308752	0.809065	-0.0920164
484	343	O94925	Glutaminase kidney isoform, mitochondrial OS=Homo sapiens GN=GLS PE=1 SV=1	-4.41331	0.00131	496354	577496	493715	571240	18521.5	41050.4	-81141.3	0.859495	-0.0657569
485	757	Q15363	Transmembrane emp24 domain-containing protein 2 OS=Homo sapiens GN=TMED2 PE=1 SV=1	-4.39405	0.00135	21018.9	37454.8	22258.7	37827.5	8355.22	3760.1	-16436	0.561179	-0.250898
486	1199	P61970	Nuclear transport factor 2 OS=Homo sapiens GN=NUTF2 PE=1 SV=1	-4.39234	0.00135	68475	136057	73556.7	136079	32067.3	19802.1	-67582	0.503281	-0.298189
487	999	P02747	Complement C1q subcomponent subunit C OS=Homo sapiens GN=C1QC PE=1 SV=3	4.38222	0.00137	44699.5	33763.8	42697.1	35155.3	5139.69	3308.73	10935.7	1.32389	0.121851
488	596	Q9BUT1	3-hydroxybutyrate dehydrogenase type 2 OS=Homo sapiens GN=BDH2 PE=1 SV=2	-4.35427	0.00143	439677	542201	445419	521860	32500.4	47645.5	-102524	0.810912	-0.0910265
489	68	Q14764	Major vault protein OS=Homo sapiens GN=MVP PE=1 SV=4	4.33683	0.00147	1.77908e+06	1.64361e+06	1.77752e+06	1.64205e+06	45849.5	61257.1	135471	1.08242	0.034397
490	689	E7EP00	Protein transport protein Sec24C OS=Homo sapiens GN=SEC24C PE=2 SV=2	-4.32941	0.00149	66743.9	122337	74796.5	125608	23774.5	20593.7	-55593.3	0.545573	-0.263147
491	222	P07737	Profilin-1 OS=Homo sapiens GN=PFN1 PE=1 SV=2	4.31735	0.00152	7.39521e+06	6.79799e+06	7.41522e+06	6.81116e+06	247921	230973	597225	1.08785	0.0365703
492	1181	Q56VL3	OCIA domain-containing protein 2 OS=Homo sapiens GN=OCIAD2 PE=1 SV=1	-4.31516	0.00152	57854.6	85306.7	58489.9	82134.8	10945.7	11091.7	-27452.1	0.678195	-0.168646
493	277	O43704	Sulfotransferase family cytosolic 1B member 1 OS=Homo sapiens GN=SULT1B1 PE=1 SV=2	-4.2982	0.00157	467094	576331	470760	567717	49310.5	37999.4	-109238	0.81046	-0.0912685
494	104	P28838-2	Isoform 2 of Cytosol aminopeptidase OS=Homo sapiens GN=LAP3	-4.29339	0.00158	1.73855e+06	1.8469e+06	1.73628e+06	1.84708e+06	42926.6	44478.6	-108347	0.941336	-0.0262554
495	1122	Q16543	Hsp90 co-chaperone Cdc37 OS=Homo sapiens GN=CDC37 PE=1 SV=1	4.26713	0.00164	207691	164359	204006	160742	15593	19379.8	43331.8	1.26364	0.101624
496	1119	Q9HAB8	Phosphopantothenate--cysteine ligase OS=Homo sapiens GN=PPCS PE=1 SV=2	-4.25655	0.00167	15323.9	37111.6	16626.1	39979.6	8856.2	8875.18	-21787.6	0.412915	-0.384139
497	718	P02042	Hemoglobin subunit delta OS=Homo sapiens GN=HBD PE=1 SV=2	-4.25471	0.00168	9.89716e+06	1.46789e+07	8.82993e+06	1.46326e+07	2.6027e+06	896964	-4.78177e+06	0.674243	-0.171184
498	651	P27635	60S ribosomal protein L10 OS=Homo sapiens GN=RPL10 PE=1 SV=4	4.24974	0.00169	253829	169921	249794	169487	47538.5	8893.33	83907.7	1.4938	0.174293
499	1176	Q8WVC2	40S ribosomal protein S21 OS=Homo sapiens GN=RPS21 PE=2 SV=1	4.24873	0.00169	187263	137468	189084	140787	23062.1	17096.1	49794.7	1.36223	0.134249
500	837	P62906	60S ribosomal protein L10a OS=Homo sapiens GN=RPL10A PE=1 SV=2	4.24372	0.00171	542402	423074	546613	405755	43511.7	53392.2	119328	1.28205	0.107905
501	840	P31937	3-hydroxyisobutyrate dehydrogenase, mitochondrial OS=Homo sapiens GN=HIBADH PE=1 SV=2	-4.23659	0.00173	114116	200188	123406	209669	34600.7	35767.4	-86071.9	0.570046	-0.24409
502	175	P36871	Phosphoglucomutase-1 OS=Homo sapiens GN=PGM1 PE=1 SV=3	-4.23216	0.00174	1.0778e+06	1.1683e+06	1.08278e+06	1.1584e+06	39652.9	34224.3	-90500.6	0.922536	-0.0350165
503	956	P11168	Solute carrier family 2, facilitated glucose transporter member 2 OS=Homo sapiens GN=SLC2A2 PE=1 SV=1	-4.22707	0.00175	106910	138881	108145	134209	7256.91	17046	-31971	0.769795	-0.113625
504	752	P20810-3	Isoform 3 of Calpastatin OS=Homo sapiens GN=CAST	4.22128	0.00177	245846	191690	248052	196587	22275.1	22166.2	54155.2	1.28251	0.108062
505	96	P00558	Phosphoglycerate kinase 1 OS=Homo sapiens GN=PGK1 PE=1 SV=3	4.21494	0.00179	3.47055e+06	3.17688e+06	3.44562e+06	3.18402e+06	100066	138251	293671	1.09244	0.0383976
506	100	P04040	Catalase OS=Homo sapiens GN=CAT PE=1 SV=3	4.21177	0.00179	2.00335e+06	1.86685e+06	2.00135e+06	1.88014e+06	53343.9	58791.7	136499	1.07312	0.0306472
507	828	P38571-2	Isoform 2 of Lysosomal acid lipase/cholesteryl ester hydrolase OS=Homo sapiens GN=LIPA	-4.19644	0.00184	58213.9	95111.7	64334.5	90719.7	19214.8	9729.21	-36897.8	0.612058	-0.213207
508	820	P05451	Lithostathine-1-alpha OS=Homo sapiens GN=REG1A PE=1 SV=3	4.1878	0.00186	141488	71659.4	140096	77596.2	20179.9	35509.8	69828.2	1.97445	0.295445
509	340	P23786	Carnitine O-palmitoyltransferase 2, mitochondrial OS=Homo sapiens GN=CPT2 PE=1 SV=2	-4.16848	0.00192	407605	482477	406667	498879	25504.9	35849.9	-74872.6	0.844816	-0.0732377
510	1201	P01861	Ig gamma-4 chain C region OS=Homo sapiens GN=IGHG4 PE=1 SV=1	4.16467	0.00193	59509.1	14451	68413.3	15608.8	23103.9	12981.9	45058.2	4.118	0.614686
511	317	P42224	Signal transducer and activator of transcription 1-alpha/beta OS=Homo sapiens GN=STAT1 PE=1 SV=2	-4.15615	0.00196	20463.2	52398	23036.1	58412.5	11337.2	15023.5	-31934.8	0.390535	-0.40834
512	55	Q13576	Ras GTPase-activating-like protein IQGAP2 OS=Homo sapiens GN=IQGAP2 PE=1 SV=4	-4.14911	0.00198	763470	866527	750363	876149	48829.1	36296.2	-103057	0.881068	-0.0549904
513	34	P01024	Complement C3 OS=Homo sapiens GN=C3 PE=1 SV=2	4.14253	0.002	709299	615884	721288	625630	41734	36184.5	93414.6	1.15168	0.0613301
514	259	P54819-2	Isoform 2 of Adenylate kinase 2, mitochondrial OS=Homo sapiens GN=AK2	-4.13974	0.00201	2.42074e+06	2.60264e+06	2.40054e+06	2.59626e+06	97574.7	45418.1	-181895	0.930111	-0.0314651
515	1242	P69892	Hemoglobin subunit gamma-2 OS=Homo sapiens GN=HBG2 PE=1 SV=2	4.14093	0.00201	50373.2	14310.1	53985.2	12333.2	18209.7	11112	36063	3.5201	0.546555
516	447	P05455	Lupus La protein OS=Homo sapiens GN=SSB PE=1 SV=2	4.12696	0.00205	257319	212336	259879	215553	22434.4	14474.9	44982.8	1.21185	0.083448
517	650	P54577	Tyrosine--tRNA ligase, cytoplasmic OS=Homo sapiens GN=YARS PE=1 SV=4	4.12533	0.00206	180104	130416	174882	129384	20720.6	21002.4	49688.2	1.381	0.140193
518	539	Q15459	Splicing factor 3A subunit 1 OS=Homo sapiens GN=SF3A1 PE=1 SV=1	4.10982	0.00211	78959	60708.6	76716.5	60361.9	10018.6	4236.19	18250.4	1.30062	0.114152
519	660	O15145	Actin-related protein 2/3 complex subunit 3 OS=Homo sapiens GN=ARPC3 PE=1 SV=3	4.11128	0.00211	253068	195926	249106	202687	26115.9	21840.7	57141.9	1.29165	0.111145
520	99	P06396-3	Isoform 3 of Gelsolin OS=Homo sapiens GN=GSN	4.09621	0.00216	1.12031e+06	867863	1.17516e+06	874250	133857	69800.7	252451	1.29089	0.110889
521	962	Q5H9R2	NADH dehydrogenase [ubiquinone] 1 alpha subcomplex subunit 5 OS=Homo sapiens GN=DKFZp781K1356 PE=2 SV=1	4.09091	0.00218	273706	244306	272622	239828	11124.6	13643.5	29400.6	1.12034	0.0493512
522	182	P17931	Galectin-3 OS=Homo sapiens GN=LGALS3 PE=1 SV=5	4.07351	0.00224	4.20013e+06	3.88321e+06	4.18624e+06	3.87369e+06	103499	160015	316919	1.08161	0.0340717
523	561	H0Y7A7	Calmodulin (Fragment) OS=Homo sapiens GN=CALM2 PE=2 SV=1	4.05516	0.0023	3.47237e+06	2.84737e+06	3.58147e+06	2.93827e+06	314311	209136	625006	1.2195	0.086183
524	985	J3KT75	Mannose-P-dolichol utilization defect 1 protein (Fragment) OS=Homo sapiens GN=MPDU1 PE=4 SV=1	-4.05604	0.0023	181376	232047	186309	232113	29135.2	9356.57	-50671	0.781635	-0.106996
525	1325	H0YJH6	Signal transducer and activator of transcription 6 (Fragment) OS=Homo sapiens GN=STAT6 PE=4 SV=1	-4.05267	0.00231	11744.1	37058.5	4975.47	33449.1	13334.3	7503.2	-25314.4	0.316906	-0.499069
526	827	P36269-3	Isoform 3 of Gamma-glutamyltransferase 5 OS=Homo sapiens GN=GGT5	-4.04618	0.00234	64645.5	118515	57533.9	125692	24450.5	21579.9	-53869.4	0.545463	-0.263235
527	168	P16219	Short-chain specific acyl-CoA dehydrogenase, mitochondrial OS=Homo sapiens GN=ACADS PE=1 SV=1	-4.04231	0.00235	1.53737e+06	1.72629e+06	1.55155e+06	1.7206e+06	104151	47517.3	-188920	0.890563	-0.0503355
528	961	Q9H008	Phospholysine phosphohistidine inorganic pyrophosphate phosphatase OS=Homo sapiens GN=LHPP PE=1 SV=2	-4.02131	0.00243	83800	120589	86540.1	123671	14120.2	17401.2	-36789.4	0.69492	-0.158065
529	971	O75663	TIP41-like protein OS=Homo sapiens GN=TIPRL PE=1 SV=2	-4.01644	0.00245	21422.3	37576.6	21901.3	38581.8	8317.21	5280.65	-16154.3	0.570096	-0.244052
530	209	B4DGU4	Catenin beta-1 OS=Homo sapiens GN=CTNNB1 PE=2 SV=1	-3.98004	0.0026	297192	379148	303141	387288	36951.8	34332.3	-81956.3	0.783841	-0.105772
531	1318	Q15836	Vesicle-associated membrane protein 3 OS=Homo sapiens GN=VAMP3 PE=1 SV=3	3.97401	0.00263	73860	45432.6	72804.9	51491.7	8939.95	15069.8	28427.4	1.6257	0.211042
532	389	Q02978	Mitochondrial 2-oxoglutarate/malate carrier protein OS=Homo sapiens GN=SLC25A11 PE=1 SV=3	-3.96755	0.00265	40372.6	77563.4	32126.5	78716.9	17438.7	14936.3	-37190.8	0.520511	-0.28357
533	405	P13866	Sodium/glucose cotransporter 1 OS=Homo sapiens GN=SLC5A1 PE=1 SV=1	-3.96416	0.00267	584900	782840	569852	783512	80281.4	92273.2	-197940	0.747152	-0.126591
534	301	Q16698	2,4-dienoyl-CoA reductase, mitochondrial OS=Homo sapiens GN=DECR1 PE=1 SV=1	-3.95386	0.00271	971629	1.05428e+06	969043	1.04128e+06	18770.5	47641.1	-82653.8	0.921602	-0.0354567
535	1029	P56556	NADH dehydrogenase [ubiquinone] 1 alpha subcomplex subunit 6 OS=Homo sapiens GN=NDUFA6 PE=1 SV=3	-3.94141	0.00277	87031.1	116812	84761.9	119840	7934.84	16720.7	-29780.6	0.745055	-0.127812
536	684	P26368-2	Isoform 2 of Splicing factor U2AF 65 kDa subunit OS=Homo sapiens GN=U2AF2	3.93188	0.00281	284729	232338	275873	239473	23048.7	23109.3	52391	1.22549	0.0883113
537	1141	P48163	NADP-dependent malic enzyme OS=Homo sapiens GN=ME1 PE=1 SV=1	-3.93091	0.00282	5721.78	38657.2	2313.92	42346	6714.23	19393.9	-32935.4	0.148013	-0.829699
538	676	P68371	Tubulin beta-4B chain OS=Homo sapiens GN=TUBB4B PE=1 SV=1	3.90297	0.00295	1.95566e+06	1.79421e+06	1.96009e+06	1.77867e+06	57205.4	83630.6	161447	1.08998	0.0374194
539	530	Q96HC4	PDZ and LIM domain protein 5 OS=Homo sapiens GN=PDLIM5 PE=1 SV=5	-3.89792	0.00297	216807	292997	214409	309829	31497.3	36059.5	-76190.3	0.739962	-0.13079
540	470	P50213	Isocitrate dehydrogenase [NAD] subunit alpha, mitochondrial OS=Homo sapiens GN=IDH3A PE=1 SV=1	-3.88939	0.00301	115642	233232	107475	225734	23921	70087.4	-117591	0.495822	-0.304674
541	363	Q92841-2	Isoform 3 of Probable ATP-dependent RNA helicase DDX17 OS=Homo sapiens GN=DDX17	3.88119	0.00305	259246	204885	263046	207557	33525.7	7284.86	54360.9	1.26532	0.102202
542	621	F2Z2Y4	Pyridoxal kinase OS=Homo sapiens GN=PDXK PE=2 SV=1	-3.88085	0.00305	124777	185041	123612	178096	19197.7	32837.3	-60264.5	0.674318	-0.171135
543	236	P48047	ATP synthase subunit O, mitochondrial OS=Homo sapiens GN=ATP5O PE=1 SV=1	3.87836	0.00307	716905	577333	730735	592688	75860.8	44897.4	139573	1.24175	0.0940358
544	741	Q9HC38	Glyoxalase domain-containing protein 4 OS=Homo sapiens GN=GLOD4 PE=1 SV=1	-3.87147	0.0031	263650	308437	268630	310046	19399.6	20655.7	-44787.7	0.854792	-0.0681397
545	1113	P30419-2	Isoform Short of Glycylpeptide N-tetradecanoyltransferase 1 OS=Homo sapiens GN=NMT1	-3.87234	0.0031	3136.98	21364.5	1110.12	25144.1	4359.05	10674.2	-18227.5	0.146832	-0.833181
546	570	Q9NSD9	Phenylalanine--tRNA ligase beta subunit OS=Homo sapiens GN=FARSB PE=1 SV=3	3.86157	0.00315	156887	109884	151858	114674	22291.9	19799.6	47003.2	1.42775	0.154654
547	1180	Q9UDW1	Cytochrome b-c1 complex subunit 9 OS=Homo sapiens GN=UQCR10 PE=1 SV=3	-3.86183	0.00315	75900	144840	79814.7	158768	15421.6	40917.8	-68940.2	0.524026	-0.280647
548	880	Q9H9B4	Sideroflexin-1 OS=Homo sapiens GN=SFXN1 PE=1 SV=4	-3.84918	0.00322	155420	232188	165393	235969	45461.8	17882.5	-76767.8	0.669372	-0.174333
549	402	P05026-2	Isoform 2 of Sodium/potassium-transporting ATPase subunit beta-1 OS=Homo sapiens GN=ATP1B1	-3.82655	0.00334	1.49811e+06	1.77452e+06	1.47829e+06	1.77561e+06	111741	137186	-276405	0.844237	-0.0735358
550	822	P62753	40S ribosomal protein S6 OS=Homo sapiens GN=RPS6 PE=1 SV=1	3.80427	0.00346	885551	776816	907137	786827	64305.2	27685.4	108734	1.13997	0.0568951
551	304	Q12906-5	Isoform 5 of Interleukin enhancer-binding factor 3 OS=Homo sapiens GN=ILF3	3.79107	0.00354	281017	232057	281753	229922	30965	6471.46	48959.8	1.21098	0.0831376
552	706	O00203	AP-3 complex subunit beta-1 OS=Homo sapiens GN=AP3B1 PE=1 SV=3	-3.78349	0.00358	946.348	13576.9	979.039	14406	434.034	8165.67	-12630.5	0.069703	-1.15675
553	633	Q15046-2	Isoform Mitochondrial of Lysine--tRNA ligase OS=Homo sapiens GN=KARS	-3.78277	0.00359	163068	255151	179255	254068	49771.4	32836.3	-92083	0.639104	-0.194429
554	559	P48147	Prolyl endopeptidase OS=Homo sapiens GN=PREP PE=1 SV=2	-3.77773	0.00362	29149.6	60204.6	32729.3	59236.2	16969.1	10840.5	-31055	0.484175	-0.314998
555	638	P15086	Carboxypeptidase B OS=Homo sapiens GN=CPB1 PE=1 SV=4	3.77774	0.00362	557739	454539	574469	455105	36742.7	55924.7	103200	1.22704	0.0888597
556	156	P02671-2	Isoform 2 of Fibrinogen alpha chain OS=Homo sapiens GN=FGA	3.7704	0.00366	1.36994e+06	1.25955e+06	1.36686e+06	1.26163e+06	51761.1	49645.2	110397	1.08765	0.0364884
557	27	P09327	Villin-1 OS=Homo sapiens GN=VIL1 PE=1 SV=4	-3.75129	0.00378	4.53537e+06	4.88247e+06	4.54665e+06	4.86259e+06	177684	140706	-347103	0.928908	-0.0320272
558	280	Q5VU66	Tropomyosin alpha-3 chain OS=Homo sapiens GN=TPM3 PE=2 SV=1	3.74672	0.0038	2.89186e+06	2.53562e+06	2.9338e+06	2.53131e+06	186623	139325	356234	1.14049	0.057092
559	101	P42765	3-ketoacyl-CoA thiolase, mitochondrial OS=Homo sapiens GN=ACAA2 PE=1 SV=2	-3.73799	0.00386	1.48977e+06	1.60883e+06	1.48507e+06	1.62951e+06	30071.8	71996.2	-119067	0.925992	-0.0333929
560	661	Q8IVT2	Uncharacterized protein C19orf21 OS=Homo sapiens GN=C19orf21 PE=1 SV=1	3.73296	0.00389	166935	148377	170485	150476	10027.9	6909	18558.3	1.12508	0.0511816
561	850	P09382	Galectin-1 OS=Homo sapiens GN=LGALS1 PE=1 SV=2	3.72804	0.00392	1.88305e+06	1.11246e+06	1.87543e+06	1.09207e+06	432316	263540	770588	1.69269	0.228577
562	74	P00338-3	Isoform 3 of L-lactate dehydrogenase A chain OS=Homo sapiens GN=LDHA	-3.71105	0.00403	6.66973e+06	7.22997e+06	6.68992e+06	7.29193e+06	230060	289511	-560243	0.922511	-0.0350284
563	1308	P55769	NHP2-like protein 1 OS=Homo sapiens GN=NHP2L1 PE=1 SV=3	3.70829	0.00405	95127.5	51231.5	94895.2	64084.5	5693.1	28430.8	43896	1.85682	0.268769
564	459	Q96CN7	Isochorismatase domain-containing protein 1 OS=Homo sapiens GN=ISOC1 PE=1 SV=3	-3.68967	0.00418	163252	269814	155300	288748	43407.7	55861.7	-106562	0.605053	-0.218207
565	1150	Q6UW68	Transmembrane protein 205 OS=Homo sapiens GN=TMEM205 PE=1 SV=1	-3.68769	0.00419	60058.9	91521.7	60586.8	90244.8	10406.7	18123.3	-31462.8	0.656226	-0.182947
566	1047	J3KQJ1	Sulfatase-modifying factor 2 OS=Homo sapiens GN=SUMF2 PE=4 SV=1	3.68212	0.00423	134825	102064	135293	105865	13654.3	16986.8	32761.5	1.32099	0.1209
567	1081	Q5T447	E3 ubiquitin-protein ligase HECTD3 OS=Homo sapiens GN=HECTD3 PE=1 SV=1	-3.67908	0.00425	12614.7	50562.3	8921.01	57747.6	11333	22580.6	-37947.5	0.249489	-0.602948
568	206	Q15365	Poly(rC)-binding protein 1 OS=Homo sapiens GN=PCBP1 PE=1 SV=2	-3.67688	0.00427	470925	565954	471748	564481	54460.7	32276.7	-95028.5	0.832091	-0.079829
569	1045	P46778	60S ribosomal protein L21 OS=Homo sapiens GN=RPL21 PE=1 SV=2	-3.67089	0.00431	96044	190649	106131	197554	53048.2	34219.8	-94605.3	0.503773	-0.297765
570	253	Q5QNW6-2	Isoform 2 of Histone H2B type 2-F OS=Homo sapiens GN=HIST2H2BF	-3.65249	0.00444	9.57897e+06	1.07556e+07	9.58994e+06	1.07916e+07	506431	605164	-1.17666e+06	0.890601	-0.050317
571	192	O60701	UDP-glucose 6-dehydrogenase OS=Homo sapiens GN=UGDH PE=1 SV=1	-3.64651	0.00449	683899	980566	686042	982044	107330	167908	-296666	0.697454	-0.156484
572	854	P25398	40S ribosomal protein S12 OS=Homo sapiens GN=RPS12 PE=1 SV=3	3.62268	0.00467	109776	69921.7	106985	79290	12809.3	23708.8	39854.6	1.56999	0.195897
573	425	P22309	UDP-glucuronosyltransferase 1-1 OS=Homo sapiens GN=UGT1A1 PE=1 SV=1	-3.61088	0.00476	73943.5	256019	63660.8	237972	31782.1	119354	-182075	0.288821	-0.539372
574	421	Q6NUM9	All-trans-retinol 13,14-reductase OS=Homo sapiens GN=RETSAT PE=1 SV=2	-3.60671	0.00479	65996	145268	64327	129509	28954.2	45388.8	-79272.3	0.454304	-0.342653
575	70	P42704	Leucine-rich PPR motif-containing protein, mitochondrial OS=Homo sapiens GN=LRPPRC PE=1 SV=3	-3.58462	0.00497	725544	807932	745415	809422	52000.3	21574.5	-82387.7	0.898026	-0.0467109
576	587	P10768	S-formylglutathione hydrolase OS=Homo sapiens GN=ESD PE=1 SV=2	-3.58462	0.00497	236434	298634	242107	295564	39295.6	16198.9	-62200.3	0.791717	-0.10143
577	143	P01009	Alpha-1-antitrypsin OS=Homo sapiens GN=SERPINA1 PE=1 SV=3	3.58288	0.00499	1.94161e+06	1.72972e+06	1.93973e+06	1.75747e+06	56221.7	133511	211896	1.1225	0.0501877
578	572	Q04760-2	Isoform 2 of Lactoylglutathione lyase OS=Homo sapiens GN=GLO1	-3.57832	0.00503	247717	273474	248125	268696	9745.82	14693.7	-25757.6	0.905814	-0.0429612
579	1152	P63000-2	Isoform B of Ras-related C3 botulinum toxin substrate 1 OS=Homo sapiens GN=RAC1	-3.57771	0.00503	84467	98021.8	84045.7	98407.9	5128.49	7734.57	-13554.8	0.861716	-0.0646358
580	341	O94973-2	Isoform 2 of AP-2 complex subunit alpha-2 OS=Homo sapiens GN=AP2A2	-3.56818	0.00511	56607.1	87255.2	53983.7	88863	18964.3	9110.94	-30648.1	0.648753	-0.187921
581	497	P11216	Glycogen phosphorylase, brain form OS=Homo sapiens GN=PYGB PE=1 SV=5	-3.56719	0.00512	68556.4	108535	66405.9	117032	16794.9	21715.2	-39978.5	0.631653	-0.199522
582	580	P47756-2	Isoform 2 of F-actin-capping protein subunit beta OS=Homo sapiens GN=CAPZB	-3.55841	0.00519	394118	476073	395733	480952	41672.2	38027.2	-81954.8	0.827852	-0.0820471
583	134	P49411	Elongation factor Tu, mitochondrial OS=Homo sapiens GN=TUFM PE=1 SV=2	-3.54477	0.00531	1.74633e+06	1.89013e+06	1.74731e+06	1.88163e+06	56486.7	81751.7	-143801	0.92392	-0.0343656
584	1016	P38919	Eukaryotic initiation factor 4A-III OS=Homo sapiens GN=EIF4A3 PE=1 SV=4	-3.53739	0.00538	7280.27	45116.2	1849.19	52409.7	13992.9	22150.1	-37835.9	0.161367	-0.792185
585	1073	P35268	60S ribosomal protein L22 OS=Homo sapiens GN=RPL22 PE=1 SV=2	3.52732	0.00547	513363	465330	514161	457606	22719.2	24421.5	48032.4	1.10322	0.042663
586	759	P02765	Alpha-2-HS-glycoprotein OS=Homo sapiens GN=AHSG PE=1 SV=1	-3.51076	0.00562	147951	161490	147752	162944	2978.93	8964.48	-13539.3	0.916161	-0.0380284
587	969	P62316	Small nuclear ribonucleoprotein Sm D2 OS=Homo sapiens GN=SNRPD2 PE=1 SV=1	3.51159	0.00562	327794	280430	330057	275877	22122.4	24538.8	47364.1	1.1689	0.0677768
588	1059	Q5SRN7	HLA class I histocompatibility antigen, A-68 alpha chain OS=Homo sapiens GN=HLA-A PE=2 SV=2	3.51148	0.00562	62070.2	38002.6	63512.2	35094.9	13959.6	9326.89	24067.6	1.63332	0.21307
589	1117	Q9UHV9	Prefoldin subunit 2 OS=Homo sapiens GN=PFDN2 PE=1 SV=1	3.50109	0.00572	69213.3	59069	69808	59878.8	4414.07	5557.67	10144.3	1.17174	0.0688297
590	1232	Q9Y3L5	Ras-related protein Rap-2c OS=Homo sapiens GN=RAP2C PE=1 SV=1	3.50018	0.00572	350944	181373	349805	234327	31503.9	114411	169571	1.93493	0.286665
591	792	P62873	Guanine nucleotide-binding protein G(I)/G(S)/G(T) subunit beta-1 OS=Homo sapiens GN=GNB1 PE=1 SV=3	3.49623	0.00576	290093	256953	290055	256647	17351.5	15427.3	33139.8	1.12897	0.0526832
592	1087	P04233-2	Isoform 2 of HLA class II histocompatibility antigen gamma chain OS=Homo sapiens GN=CD74	-3.49207	0.0058	74555.9	93949.1	74022.6	90674.4	7298.59	11479.4	-19393.1	0.793578	-0.10041
593	1125	O43678	NADH dehydrogenase [ubiquinone] 1 alpha subcomplex subunit 2 OS=Homo sapiens GN=NDUFA2 PE=1 SV=3	-3.48139	0.00591	16183.9	51984.2	17932.3	58903.2	13489.1	21272.6	-35800.3	0.311324	-0.506788
594	1178	P62993	Growth factor receptor-bound protein 2 OS=Homo sapiens GN=GRB2 PE=1 SV=1	3.47895	0.00593	84995.8	58781.3	80218.5	58202.2	17988.9	4131.81	26214.4	1.44596	0.160158
595	1188	Q99598	Translin-associated protein X OS=Homo sapiens GN=TSNAX PE=1 SV=1	-3.47816	0.00594	33494.5	43008.2	33794.2	42218	3867.71	5470.99	-9513.76	0.778792	-0.108578
596	745	P62191	26S protease regulatory subunit 4 OS=Homo sapiens GN=PSMC1 PE=1 SV=1	3.47369	0.00598	32519.7	20800.3	34315.3	20786.2	7442.5	3591.97	11719.4	1.56342	0.194076
597	406	P15880	40S ribosomal protein S2 OS=Homo sapiens GN=RPS2 PE=1 SV=2	3.46326	0.00609	975267	856006	980422	852277	71385.6	44935.1	119261	1.13932	0.0566468
598	265	P01876	Ig alpha-1 chain C region OS=Homo sapiens GN=IGHA1 PE=1 SV=2	3.45867	0.00614	2.74089e+06	2.40598e+06	2.70957e+06	2.41247e+06	185806	147425	334907	1.1392	0.056599
599	479	Q14847	LIM and SH3 domain protein 1 OS=Homo sapiens GN=LASP1 PE=1 SV=2	3.45236	0.0062	1.10607e+06	917496	1.11308e+06	928114	91901.4	97243.2	188579	1.20554	0.0811802
600	615	P32969	60S ribosomal protein L9 OS=Homo sapiens GN=RPL9 PE=1 SV=1	3.44884	0.00624	84164	54497	88269.2	57632.3	11379.5	17733.5	29667.1	1.54438	0.188754
601	88	P08107	Heat shock 70 kDa protein 1A/1B OS=Homo sapiens GN=HSPA1A PE=1 SV=5	3.43247	0.00641	1.92925e+06	1.75689e+06	1.95624e+06	1.77433e+06	102046	68668.3	172358	1.0981	0.0406435
602	548	P04792	Heat shock protein beta-1 OS=Homo sapiens GN=HSPB1 PE=1 SV=2	3.43155	0.00642	567757	491041	573742	496202	50611.8	20910.8	76716.5	1.15623	0.0630452
603	448	P21281	V-type proton ATPase subunit B, brain isoform OS=Homo sapiens GN=ATP6V1B2 PE=1 SV=3	-3.42137	0.00653	15677.3	39460.3	15877.5	43952.5	8518.44	14743.1	-23782.9	0.397294	-0.400888
604	669	Q9Y6M7-4	Isoform 4 of Sodium bicarbonate cotransporter 3 OS=Homo sapiens GN=SLC4A7	-3.40968	0.00666	92428.2	196707	80116.9	204462	40996.8	62699.2	-104278	0.469878	-0.328015
605	1245	P17096-2	Isoform HMG-Y of High mobility group protein HMG-I/HMG-Y OS=Homo sapiens GN=HMGA1	3.40745	0.00669	88306.2	51157.1	87057.7	57975	8054.19	25461.6	37149.1	1.72618	0.237085
606	1037	Q14108	Lysosome membrane protein 2 OS=Homo sapiens GN=SCARB2 PE=1 SV=2	-3.40514	0.00671	43710.8	61458.3	47413.9	64330.8	7779.54	10122.6	-17747.5	0.711227	-0.147992
607	1085	Q92882	Osteoclast-stimulating factor 1 OS=Homo sapiens GN=OSTF1 PE=1 SV=2	-3.39585	0.00682	45590.4	65141.4	46791	66430.1	9454.16	10464.2	-19551	0.699868	-0.154984
608	460	P19971-2	Isoform 2 of Thymidine phosphorylase OS=Homo sapiens GN=TYMP	-3.38902	0.0069	130854	204133	139573	213062	29295.2	44124.3	-73278.7	0.641025	-0.193125
609	1256	Q96GD0	Pyridoxal phosphate phosphatase OS=Homo sapiens GN=PDXP PE=1 SV=2	3.3852	0.00694	32694.5	20492.6	30982.3	19245.3	6561.36	5907.79	12201.9	1.59543	0.202877
610	1300	P21964-2	Isoform Soluble of Catechol O-methyltransferase OS=Homo sapiens GN=COMT	3.37775	0.00703	81095.5	34593.8	87611	32465.7	32538.9	8854.95	46501.7	2.34422	0.369998
611	1103	Q5W0H4	Translationally-controlled tumor protein OS=Homo sapiens GN=TPT1 PE=2 SV=1	3.36913	0.00713	110084	71677.1	108742	80770.1	11939.2	25242.5	38407.3	1.53584	0.186345
612	473	P51149	Ras-related protein Rab-7a OS=Homo sapiens GN=RAB7A PE=1 SV=1	3.36865	0.00714	561867	472297	558362	465985	30509.2	57542.7	89570.4	1.18965	0.0754187
613	688	P60953	Cell division control protein 42 homolog OS=Homo sapiens GN=CDC42 PE=1 SV=2	-3.3626	0.00721	418302	609406	423415	602086	107174	88844.7	-191105	0.686408	-0.163418
614	629	P28070	Proteasome subunit beta type-4 OS=Homo sapiens GN=PSMB4 PE=1 SV=4	3.35144	0.00735	129744	104668	132268	106277	12184.4	13690.5	25075.7	1.23957	0.093272
615	799	Q5Y7A7	HLA class II histocompatibility antigen, DRB1-13 beta chain OS=Homo sapiens GN=HLA-DRB1 PE=1 SV=1	-3.35065	0.00736	214982	232853	217026	230488	10395.9	7912.6	-17871.1	0.923252	-0.0346799
616	779	P04066	Tissue alpha-L-fucosidase OS=Homo sapiens GN=FUCA1 PE=1 SV=4	3.32267	0.00771	154725	123768	160510	127404	15239.1	16988.5	30957.4	1.25012	0.0969534
617	1002	H0YGW7	ATP-binding cassette sub-family F member 1 (Fragment) OS=Homo sapiens GN=ABCF1 PE=3 SV=1	-3.32228	0.00772	24683.9	51583.6	34160.7	52490.2	18593	6902.27	-26899.6	0.478523	-0.320097
618	1097	O43491-2	Isoform 2 of Band 4.1-like protein 2 OS=Homo sapiens GN=EPB41L2	-3.29753	0.00805	58425.3	71940.5	58168.6	73536.1	7276.59	6916.73	-13515.2	0.812134	-0.0903723
619	920	P10606	Cytochrome c oxidase subunit 5B, mitochondrial OS=Homo sapiens GN=COX5B PE=1 SV=2	-3.29615	0.00807	1.42717e+06	1.52541e+06	1.43651e+06	1.52545e+06	38803.1	61840.2	-98240.3	0.935597	-0.028911
620	200	P12110	Collagen alpha-2(VI) chain OS=Homo sapiens GN=COL6A2 PE=1 SV=4	-3.29397	0.0081	814245	913972	820881	919962	28546.5	68445.9	-99727.5	0.890886	-0.050178
621	1285	Q9UJC5	SH3 domain-binding glutamic acid-rich-like protein 2 OS=Homo sapiens GN=SH3BGRL2 PE=1 SV=2	3.28287	0.00825	55875.5	47279.8	55846.9	47741	2132.35	6048.77	8595.7	1.18181	0.0725459
622	1169	P50502	Hsc70-interacting protein OS=Homo sapiens GN=ST13 PE=1 SV=2	3.27971	0.00829	296075	175340	323039	191175	76730	47366.1	120735	1.68858	0.227521
623	488	P46777	60S ribosomal protein L5 OS=Homo sapiens GN=RPL5 PE=1 SV=3	3.27743	0.00833	1.20894e+06	1.01802e+06	1.24886e+06	1.02285e+06	132292	53469.7	190919	1.18754	0.0746481
624	825	P62330	ADP-ribosylation factor 6 OS=Homo sapiens GN=ARF6 PE=1 SV=2	-3.27603	0.00834	273254	328232	277229	315229	23204.2	33932.1	-54978.5	0.832501	-0.079615
625	1219	Q5W145	NADH dehydrogenase (Ubiquinone) 1 beta subcomplex, 8, 19kDa, isoform CRA_a OS=Homo sapiens GN=NDUFB8 PE=2 SV=1	-3.27535	0.00835	18065	45109.3	20616.5	48322.9	7280.23	18869.5	-27044.3	0.400472	-0.397428
626	803	Q9ULC4	Malignant T-cell-amplified sequence 1 OS=Homo sapiens GN=MCTS1 PE=1 SV=1	3.27324	0.00838	58290.3	29180.3	52256.1	26684.6	15105.8	15696	29110	1.99759	0.300507
627	120	P17661	Desmin OS=Homo sapiens GN=DES PE=1 SV=3	-3.26496	0.0085	1.7851e+06	2.35759e+06	1.80326e+06	2.49221e+06	57510.3	425631	-572485	0.757173	-0.120805
628	108	O60218	Aldo-keto reductase family 1 member B10 OS=Homo sapiens GN=AKR1B10 PE=1 SV=2	-3.26027	0.00857	8.25781e+06	8.90878e+06	8.24807e+06	8.8389e+06	343157	348486	-650965	0.92693	-0.0329531
629	464	P07686	Beta-hexosaminidase subunit beta OS=Homo sapiens GN=HEXB PE=1 SV=3	3.24776	0.00875	198953	150553	187499	149191	30873.5	19476.1	48399.5	1.32148	0.12106
630	503	Q96IU4	Alpha/beta hydrolase domain-containing protein 14B OS=Homo sapiens GN=ABHD14B PE=1 SV=1	-3.22447	0.00911	104709	120796	103154	121437	10410	6401.86	-16087.6	0.866821	-0.0620707
631	664	O95861	3'(2'),5'-bisphosphate nucleotidase 1 OS=Homo sapiens GN=BPNT1 PE=1 SV=1	-3.22186	0.00915	55416.3	94249.8	66500.2	91397.7	27474.3	10808.9	-38833.5	0.587972	-0.230643
632	1098	Q6GPI1	Chymotrypsinogen B2 OS=Homo sapiens GN=CTRB2 PE=2 SV=2	-3.22105	0.00916	29464	59734.1	28051.3	55555.9	18228.7	14057.2	-30270.1	0.493252	-0.306931
633	1015	Q9HD45	Transmembrane 9 superfamily member 3 OS=Homo sapiens GN=TM9SF3 PE=1 SV=2	-3.21759	0.00921	111923	158106	122685	161641	29176.3	19617.7	-46183.2	0.707897	-0.15003
634	196	P00491	Purine nucleoside phosphorylase OS=Homo sapiens GN=PNP PE=1 SV=2	-3.20439	0.00942	1.6254e+06	1.78273e+06	1.64902e+06	1.8206e+06	82746.6	87274.7	-157330	0.911747	-0.0401254
635	811	P30050	60S ribosomal protein L12 OS=Homo sapiens GN=RPL12 PE=1 SV=1	-3.19119	0.00963	212267	244535	214255	244860	19320.4	15497.9	-32268	0.868044	-0.0614585
636	855	Q8NFV4-4	Isoform 4 of Alpha/beta hydrolase domain-containing protein 11 OS=Homo sapiens GN=ABHD11	-3.18791	0.00969	38215.2	75107.1	40190	84730.9	14049.8	24619.7	-36891.9	0.50881	-0.293445
637	456	Q15019-2	Isoform 2 of Septin-2 OS=Homo sapiens GN=SEPT2	3.17992	0.00982	374320	312019	362436	318809	43702.1	19828.6	62300.5	1.19967	0.0790614
638	35	P13639	Elongation factor 2 OS=Homo sapiens GN=EEF2 PE=1 SV=4	-3.17918	0.00983	3.27241e+06	3.64722e+06	3.25541e+06	3.5967e+06	212524	195529	-374815	0.897233	-0.0470949
639	809	Q7Z4W1	L-xylulose reductase OS=Homo sapiens GN=DCXR PE=1 SV=2	3.16834	0.01002	63308.7	45420.9	64348	45892.5	10500.7	8999.02	17887.7	1.39382	0.144207
640	687	Q07960	Rho GTPase-activating protein 1 OS=Homo sapiens GN=ARHGAP1 PE=1 SV=1	-3.1632	0.0101	54305.8	91408.7	60411.4	92608.4	26949.9	9959.71	-37102.9	0.594099	-0.226141
641	743	P0CG06	Ig lambda-3 chain C regions OS=Homo sapiens GN=IGLC3 PE=1 SV=1	3.14814	0.01037	2.13516e+06	1.59605e+06	2.24976e+06	1.52496e+06	271122	320075	539112	1.33778	0.126384
642	925	P12081-2	Isoform 2 of Histidine--tRNA ligase, cytoplasmic OS=Homo sapiens GN=HARS	-3.14752	0.01038	86841.5	241808	53499.7	240929	113011	42104.3	-154966	0.359135	-0.444742
643	964	Q14435	Polypeptide N-acetylgalactosaminyltransferase 3 OS=Homo sapiens GN=GALNT3 PE=1 SV=2	3.13519	0.0106	20878.7	16318.4	20830.9	16095.9	2452.51	2584.52	4560.34	1.27946	0.107027
644	296	P11766	Alcohol dehydrogenase class-3 OS=Homo sapiens GN=ADH5 PE=1 SV=4	3.11937	0.01089	693398	564277	713180	541834	50944.5	87665.2	129121	1.22883	0.0894906
645	848	B5MCW9	Echinoderm microtubule-associated protein-like 4 OS=Homo sapiens GN=EML4 PE=2 SV=2	3.11533	0.01096	533567	446963	530037	448172	38152.2	56402.5	86604.3	1.19376	0.0769176
646	1311	P39687	Acidic leucine-rich nuclear phosphoprotein 32 family member A OS=Homo sapiens GN=ANP32A PE=1 SV=1	3.09259	0.01139	82318.4	55856	79632.1	57164.4	19074.1	8688.03	26462.4	1.47376	0.168427
647	494	Q9UIJ7	GTP:AMP phosphotransferase AK3, mitochondrial OS=Homo sapiens GN=AK3 PE=1 SV=4	3.0855	0.01153	461011	414334	464767	424484	18670.7	32008.3	46677.1	1.11266	0.0463608
648	224	P35232	Prohibitin OS=Homo sapiens GN=PHB PE=1 SV=1	-3.07698	0.0117	564375	617849	559447	618972	31501.2	28632.1	-53474	0.913451	-0.0393146
649	645	P46781	40S ribosomal protein S9 OS=Homo sapiens GN=RPS9 PE=1 SV=3	3.06697	0.0119	264135	218386	255361	221701	25753.3	25919.2	45748.8	1.20949	0.0826007
650	658	P12104	Fatty acid-binding protein, intestinal OS=Homo sapiens GN=FABP2 PE=1 SV=2	-3.06696	0.0119	1.51533e+06	1.71314e+06	1.47799e+06	1.74083e+06	87607.8	131472	-197813	0.884532	-0.0532863
651	585	O60716-21	Isoform 3A of Catenin delta-1 OS=Homo sapiens GN=CTNND1	-3.05722	0.0121	421186	519016	412240	495343	63813.2	45516.3	-97829.8	0.811509	-0.0907067
652	180	P47897	Glutamine--tRNA ligase OS=Homo sapiens GN=QARS PE=1 SV=1	-3.05269	0.0122	152330	203109	153167	204923	34947.4	20948.4	-50778.8	0.749993	-0.124943
653	430	P26038	Moesin OS=Homo sapiens GN=MSN PE=1 SV=3	3.05039	0.01224	449792	413924	455097	411736	25186.2	13973.6	35868.6	1.08666	0.0360917
654	1128	Q9Y3D6	Mitochondrial fission 1 protein OS=Homo sapiens GN=FIS1 PE=1 SV=2	3.04257	0.01241	369794	271200	362292	266712	52107.9	59876.8	98594	1.36355	0.13467
655	720	P12830	Cadherin-1 OS=Homo sapiens GN=CDH1 PE=1 SV=3	-3.0389	0.01249	366204	395853	369273	396073	21710.2	9992.03	-29650	0.925099	-0.033812
656	513	O60844	Zymogen granule membrane protein 16 OS=Homo sapiens GN=ZG16 PE=1 SV=1	-3.03631	0.01254	178867	233544	176903	251652	12245.7	42376.5	-54677.9	0.765878	-0.11584
657	92	P15924	Desmoplakin OS=Homo sapiens GN=DSP PE=1 SV=3	-3.0341	0.01259	99920	146833	106541	153204	26523.9	27035.4	-46913.1	0.680501	-0.167171
658	292	Q9ULA0	Aspartyl aminopeptidase OS=Homo sapiens GN=DNPEP PE=1 SV=1	3.03309	0.01261	216712	137769	225091	121173	41819.9	48121.3	78943.6	1.57302	0.196733
659	127	P04843	Dolichyl-diphosphooligosaccharide--protein glycosyltransferase subunit 1 OS=Homo sapiens GN=RPN1 PE=1 SV=1	-3.03034	0.01267	1.13389e+06	1.258e+06	1.16385e+06	1.26392e+06	85018.5	53261.3	-124114	0.901341	-0.0451111
660	715	Q9UMX0	Ubiquilin-1 OS=Homo sapiens GN=UBQLN1 PE=1 SV=2	-3.02783	0.01272	92542	119213	94780	113223	10850.6	18650.2	-26671.4	0.776272	-0.109986
661	370	P40227	T-complex protein 1 subunit zeta OS=Homo sapiens GN=CCT6A PE=1 SV=3	3.02293	0.01283	340057	301084	342485	310476	20854.4	23715.1	38973.3	1.12944	0.0528644
662	545	P31948	Stress-induced-phosphoprotein 1 OS=Homo sapiens GN=STIP1 PE=1 SV=1	3.02273	0.01284	724758	600833	693262	585620	78542	62579	123926	1.20626	0.0814396
663	346	P27338	Amine oxidase [flavin-containing] B OS=Homo sapiens GN=MAOB PE=1 SV=3	-3.01331	0.01304	385717	446008	394067	435780	39851.9	28527.8	-60291.5	0.86482	-0.0630743
664	833	P50120	Retinol-binding protein 2 OS=Homo sapiens GN=RBP2 PE=1 SV=3	-3.01265	0.01306	6.5452e+06	6.80199e+06	6.50208e+06	6.80015e+06	107301	179109	-256793	0.962247	-0.0167132
665	1280	O00519	Fatty-acid amide hydrolase 1 OS=Homo sapiens GN=FAAH PE=1 SV=2	-3.00955	0.01313	14992.2	34541.6	11001.8	33473.1	13638.3	8195.66	-19549.5	0.434031	-0.362479
666	13	P06576	ATP synthase subunit beta, mitochondrial OS=Homo sapiens GN=ATP5B PE=1 SV=3	-2.99924	0.01336	8.26471e+06	9.71588e+06	8.69614e+06	9.69804e+06	1.17359e+06	165306	-1.45117e+06	0.850639	-0.0702547
667	441	E9PBU3	Phosphoribosylaminoimidazolecarboxamide formyltransferase OS=Homo sapiens GN=ATIC PE=2 SV=1	-2.99092	0.01355	124555	201339	108759	214189	47123.7	41638.3	-76783.7	0.618634	-0.208566
668	394	P30049	ATP synthase subunit delta, mitochondrial OS=Homo sapiens GN=ATP5D PE=1 SV=2	2.98398	0.01371	1.17782e+06	1.12412e+06	1.176e+06	1.12274e+06	28690.5	33466.3	53699.7	1.04777	0.0202661
669	922	P0CW22	40S ribosomal protein S17-like OS=Homo sapiens GN=RPS17L PE=2 SV=1	2.98412	0.01371	656653	562955	668165	544731	64825.3	41388.6	93698.1	1.16644	0.0668623
670	1296	P50579	Methionine aminopeptidase 2 OS=Homo sapiens GN=METAP2 PE=1 SV=1	2.98291	0.01374	19459.4	12435.8	19751.1	13638.4	1207.79	5639.73	7023.62	1.56479	0.194456
671	384	O14773	Tripeptidyl-peptidase 1 OS=Homo sapiens GN=TPP1 PE=1 SV=2	-2.96037	0.01428	224992	309211	240235	307445	47525.8	50964.2	-84219.3	0.727632	-0.138088
672	1139	P67812	Signal peptidase complex catalytic subunit SEC11A OS=Homo sapiens GN=SEC11A PE=1 SV=1	-2.95636	0.01438	73924.5	88686	74187.1	91267.9	7533.01	9635.51	-14761.5	0.833553	-0.0790669
673	703	Q9UBQ7	Glyoxylate reductase/hydroxypyruvate reductase OS=Homo sapiens GN=GRHPR PE=1 SV=1	-2.94555	0.01465	89109.5	109841	93221.1	113096	15318.2	7910.11	-20731.4	0.81126	-0.09084
674	731	P25774	Cathepsin S OS=Homo sapiens GN=CTSS PE=1 SV=3	2.94521	0.01465	417205	304976	374367	313076	90242	23844	112228	1.36799	0.136083
675	941	P98073	Enteropeptidase OS=Homo sapiens GN=TMPRSS15 PE=1 SV=3	2.94139	0.01475	63686	40207.1	63955.3	44832.5	8215.62	17742.6	23478.9	1.58395	0.199741
676	1076	E7EQ64	Trypsin-1 OS=Homo sapiens GN=PRSS1 PE=2 SV=1	2.93937	0.0148	193003	176799	191231	177055	10057.5	9011.54	16204.9	1.09166	0.0380863
677	1039	Q14203-5	Isoform 5 of Dynactin subunit 1 OS=Homo sapiens GN=DCTN1	-2.93339	0.01495	15067.1	28246.8	15208.1	27190.2	9888.98	4830.03	-13179.6	0.533411	-0.272938
678	813	P18440	Arylamine N-acetyltransferase 1 OS=Homo sapiens GN=NAT1 PE=1 SV=2	-2.93235	0.01498	8002.32	15129.1	9391.59	15578.7	5406.78	2491.57	-7126.78	0.528936	-0.276597
679	344	P16402	Histone H1.3 OS=Homo sapiens GN=HIST1H1D PE=1 SV=2	2.93127	0.01501	332897	307801	337954	312084	12688.2	16697.5	25096.1	1.08153	0.03404
680	560	P51884	Lumican OS=Homo sapiens GN=LUM PE=1 SV=2	2.92235	0.01524	511525	393022	537856	390559	97552.9	18699.4	118504	1.30152	0.114451
681	1065	Q5VWC4	26S proteasome non-ATPase regulatory subunit 4 OS=Homo sapiens GN=PSMD4 PE=2 SV=1	2.90494	0.0157	794628	731287	774332	731341	47662.2	24103.8	63341.4	1.08662	0.0360762
682	475	P00387-3	Isoform 3 of NADH-cytochrome b5 reductase 3 OS=Homo sapiens GN=CYB5R3	-2.90244	0.01577	646140	690899	647099	681583	28131.3	25209.6	-44759.4	0.935216	-0.0290882
683	824	P07203	Glutathione peroxidase 1 OS=Homo sapiens GN=GPX1 PE=1 SV=4	-2.9016	0.01579	123900	187802	119188	180098	49170.3	22188.8	-63901.7	0.659739	-0.180628
684	998	P13473-3	Isoform LAMP-2C of Lysosome-associated membrane glycoprotein 2 OS=Homo sapiens GN=LAMP2	-2.90045	0.01582	121010	148610	121947	150670	16766.8	16191.3	-27599.6	0.814281	-0.0892255
685	266	P21796	Voltage-dependent anion-selective channel protein 1 OS=Homo sapiens GN=VDAC1 PE=1 SV=2	2.89509	0.01597	573037	530797	563670	538511	25858.9	24669.5	42240.4	1.07958	0.0332545
686	1214	O43826-2	Isoform 2 of Glucose-6-phosphate translocase OS=Homo sapiens GN=SLC37A4	-2.89446	0.01598	26915.7	55320.8	34504.3	55177.3	18666.4	15146.1	-28405.1	0.486538	-0.312883
687	859	O43809	Cleavage and polyadenylation specificity factor subunit 5 OS=Homo sapiens GN=NUDT21 PE=1 SV=1	-2.88681	0.0162	99779	139768	99283.4	137351	19472.3	27787.5	-39988.9	0.713891	-0.146368
688	181	P52209	6-phosphogluconate dehydrogenase, decarboxylating OS=Homo sapiens GN=PGD PE=1 SV=3	-2.87436	0.01654	1.32143e+06	1.4163e+06	1.33883e+06	1.41862e+06	65032.2	48028.7	-94867.9	0.933017	-0.0301105
689	815	Q96FQ6	Protein S100-A16 OS=Homo sapiens GN=S100A16 PE=1 SV=1	-2.87455	0.01654	351087	400334	360900	402396	37368.5	19095.9	-49247.2	0.876985	-0.057008
690	125	P12109	Collagen alpha-1(VI) chain OS=Homo sapiens GN=COL6A1 PE=1 SV=3	-2.87046	0.01666	822198	965236	823000	996037	57989.8	107406	-143038	0.85181	-0.0696572
691	1090	P31150	Rab GDP dissociation inhibitor alpha OS=Homo sapiens GN=GDI1 PE=1 SV=2	2.86685	0.01676	38598.2	22561.1	42210.8	24932.5	10827	8398.31	16037.1	1.71083	0.233207
692	764	Q9NR45	Sialic acid synthase OS=Homo sapiens GN=NANS PE=1 SV=2	-2.8647	0.01682	257565	279450	262805	284070	12773.8	13675.2	-21885.2	0.921685	-0.0354176
693	696	P49720	Proteasome subunit beta type-3 OS=Homo sapiens GN=PSMB3 PE=1 SV=2	-2.86155	0.01691	165944	229200	156856	238108	28261.3	46186.5	-63255.8	0.724015	-0.140253
694	190	P09210	Glutathione S-transferase A2 OS=Homo sapiens GN=GSTA2 PE=1 SV=4	-2.85642	0.01706	1.06432e+07	1.11176e+07	1.06192e+07	1.10435e+07	227105	337528	-474403	0.957329	-0.0189389
695	680	Q969Z3	MOSC domain-containing protein 2, mitochondrial OS=Homo sapiens GN=MARC2 PE=1 SV=1	-2.8539	0.01714	246035	306859	242149	299171	24045.1	46337.9	-60824.1	0.801785	-0.0959421
696	12	O43707	Alpha-actinin-4 OS=Homo sapiens GN=ACTN4 PE=1 SV=2	-2.85212	0.01719	3.15574e+06	3.36752e+06	3.17456e+06	3.32005e+06	154786	95518.7	-211784	0.93711	-0.0282094
697	237	P61160-2	Isoform 2 of Actin-related protein 2 OS=Homo sapiens GN=ACTR2	-2.85051	0.01724	1.41078e+06	1.47968e+06	1.41551e+06	1.48097e+06	52445.3	27492	-68908.5	0.95343	-0.0207111
698	244	Q96I99	Succinyl-CoA ligase [GDP-forming] subunit beta, mitochondrial OS=Homo sapiens GN=SUCLG2 PE=1 SV=2	2.85044	0.01724	1.05364e+06	958780	1.04701e+06	945590	65623.4	48359.4	94860.6	1.09894	0.0409735
699	536	P61106	Ras-related protein Rab-14 OS=Homo sapiens GN=RAB14 PE=1 SV=4	-2.84986	0.01725	145722	314240	110503	358240	101995	102843	-168518	0.463727	-0.333737
700	947	Q9H0W9-2	Isoform 2 of Ester hydrolase C11orf54 OS=Homo sapiens GN=C11orf54	2.8423	0.01748	189310	171048	192638	170196	9738.32	12362.8	18261.4	1.10676	0.0440541
701	480	O15144	Actin-related protein 2/3 complex subunit 2 OS=Homo sapiens GN=ARPC2 PE=1 SV=1	2.84124	0.01751	175508	125524	174862	141397	10994.6	41665.8	49983.8	1.3982	0.145569
702	138	D6RFM5	Succinate dehydrogenase [ubiquinone] flavoprotein subunit, mitochondrial OS=Homo sapiens GN=SDHA PE=2 SV=1	-2.84037	0.01754	1.02916e+06	1.0979e+06	1.04129e+06	1.10795e+06	51446.2	29440.1	-68733	0.937396	-0.028077
703	881	Q9BZZ5-3	Isoform 3 of Apoptosis inhibitor 5 OS=Homo sapiens GN=API5	-2.83991	0.01755	121622	169196	119139	177180	27194.9	30728.5	-47574.5	0.718821	-0.143379
704	187	Q86VP6	Cullin-associated NEDD8-dissociated protein 1 OS=Homo sapiens GN=CAND1 PE=1 SV=2	-2.83893	0.01758	479971	630317	465823	613798	103426	78300.1	-150346	0.761475	-0.118344
705	865	P23229-4	Isoform Alpha-6X2A of Integrin alpha-6 OS=Homo sapiens GN=ITGA6	-2.83881	0.01758	154503	206717	160689	206537	43533.7	11605	-52214.7	0.74741	-0.126441
706	844	Q13263-2	Isoform 2 of Transcription intermediary factor 1-beta OS=Homo sapiens GN=TRIM28	-2.83653	0.01765	46990.4	67153.1	50054	67779.9	16008.7	6847.18	-20162.7	0.69975	-0.155057
707	466	Q00341-2	Isoform 2 of Vigilin OS=Homo sapiens GN=HDLBP	2.83426	0.01772	146951	102621	148413	108823	14062.1	35638.4	44330.6	1.43199	0.155939
708	1210	Q5T2B7	Cullin-2 OS=Homo sapiens GN=CUL2 PE=2 SV=1	-2.82824	0.01791	4750.27	27464.2	2156.87	34205.8	6442.79	18587.2	-22713.9	0.172962	-0.762048
709	1118	Q9NP97	Dynein light chain roadblock-type 1 OS=Homo sapiens GN=DYNLRB1 PE=1 SV=3	2.82763	0.01792	59575.1	48701.9	60938.1	49992.9	6431.89	6881.18	10873.2	1.22326	0.0875187
710	491	P08574	Cytochrome c1, heme protein, mitochondrial OS=Homo sapiens GN=CYC1 PE=1 SV=3	-2.81624	0.01828	25977.6	51727.4	27097.7	47789.2	14880.3	16738.6	-25749.8	0.502201	-0.299122
711	1228	Q9NX63	Coiled-coil-helix-coiled-coil-helix domain-containing protein 3, mitochondrial OS=Homo sapiens GN=CHCHD3 PE=1 SV=1	2.81466	0.01833	155030	141770	156138	142755	9906.17	5917.75	13259.4	1.09353	0.0388297
712	966	Q07812-8	Isoform Sigma of Apoptosis regulator BAX OS=Homo sapiens GN=BAX	-2.81405	0.01835	80596.2	118099	86627.3	118050	31924.4	6817.28	-37502.7	0.682446	-0.165931
713	4	P68871	Hemoglobin subunit beta OS=Homo sapiens GN=HBB PE=1 SV=2	2.79632	0.01891	8.00685e+07	7.74628e+07	7.96397e+07	7.75222e+07	1.73721e+06	1.48057e+06	2.60573e+06	1.03364	0.0143687
714	655	Q00013	55 kDa erythrocyte membrane protein OS=Homo sapiens GN=MPP1 PE=1 SV=2	-2.78271	0.01936	164643	218190	185965	215737	46643.8	6787.8	-53547.3	0.754584	-0.122292
715	231	Q32Q12	Nucleoside diphosphate kinase OS=Homo sapiens GN=NME1-NME2 PE=2 SV=1	2.77466	0.01963	331288	255896	334886	256055	62247.2	23561.6	75392.6	1.29462	0.112143
716	1207	Q9NX14-2	Isoform 2 of NADH dehydrogenase [ubiquinone] 1 beta subcomplex subunit 11, mitochondrial OS=Homo sapiens GN=NDUFB11	-2.76498	0.01996	57943.2	65907.5	59349	66546.9	5156	4816.3	-7964.31	0.879159	-0.0559324
717	600	P61088	Ubiquitin-conjugating enzyme E2 N OS=Homo sapiens GN=UBE2N PE=1 SV=1	2.74375	0.0207	761723	627742	781300	675842	79588.8	89288.7	133980	1.21343	0.0840154
718	433	P78417	Glutathione S-transferase omega-1 OS=Homo sapiens GN=GSTO1 PE=1 SV=2	-2.74313	0.02072	1.45023e+06	1.58679e+06	1.41161e+06	1.58306e+06	79548.1	92425.9	-136563	0.913938	-0.0390834
719	356	P18124	60S ribosomal protein L7 OS=Homo sapiens GN=RPL7 PE=1 SV=1	-2.74041	0.02082	671915	791789	685396	808699	95837.4	47917.6	-119875	0.848603	-0.0712956
720	1187	Q96CX2	BTB/POZ domain-containing protein KCTD12 OS=Homo sapiens GN=KCTD12 PE=1 SV=1	2.72532	0.02136	166976	126071	171273	124465	30542.8	20463.6	40904.4	1.32445	0.122037
721	501	Q9UM54-5	Isoform 5 of Unconventional myosin-VI OS=Homo sapiens GN=MYO6	2.71112	0.02189	60502.8	42107.3	61909.2	49942.3	5258.79	15766.4	18395.5	1.43687	0.157418
722	443	P50552	Vasodilator-stimulated phosphoprotein OS=Homo sapiens GN=VASP PE=1 SV=3	2.69458	0.02252	142353	127877	144567	126566	8162.89	10321.1	14475.6	1.1132	0.0465728
723	773	Q9BSH5	Haloacid dehalogenase-like hydrolase domain-containing protein 3 OS=Homo sapiens GN=HDHD3 PE=1 SV=1	-2.69199	0.02262	29648	59984.9	31208.6	67704.8	17579.7	21282.3	-30336.9	0.494257	-0.306047
724	48	P09848	Lactase-phlorizin hydrolase OS=Homo sapiens GN=LCT PE=1 SV=3	-2.67137	0.02344	1.10153e+06	1.18617e+06	1.12074e+06	1.17587e+06	46687.3	61991	-84634.9	0.928649	-0.0321486
725	1238	P49406	39S ribosomal protein L19, mitochondrial OS=Homo sapiens GN=MRPL19 PE=1 SV=2	-2.67038	0.02348	10453.9	29814	8928.52	34340.7	10211.4	14529.1	-19360.1	0.350637	-0.455142
726	990	P14324	Farnesyl pyrophosphate synthase OS=Homo sapiens GN=FDPS PE=1 SV=4	-2.65813	0.02398	121473	143567	124552	142440	12726.2	15893	-22094.6	0.846103	-0.0725767
727	975	Q9Y224	UPF0568 protein C14orf166 OS=Homo sapiens GN=C14orf166 PE=1 SV=1	-2.65231	0.02422	85286.2	125975	93420.7	125527	33506.1	17012.2	-40689.1	0.677007	-0.169407
728	901	Q01469	Fatty acid-binding protein, epidermal OS=Homo sapiens GN=FABP5 PE=1 SV=3	-2.64933	0.02434	183000	412482	129170	430697	193516	86997.8	-229482	0.443656	-0.352954
729	330	O75367-3	Isoform 3 of Core histone macro-H2A.1 OS=Homo sapiens GN=H2AFY	2.64147	0.02467	445602	407381	452766	401080	29559	19557.8	38221.4	1.09382	0.0389468
730	22	P40939	Trifunctional enzyme subunit alpha, mitochondrial OS=Homo sapiens GN=HADHA PE=1 SV=2	-2.60875	0.0261	4.39153e+06	4.71257e+06	4.42069e+06	4.79677e+06	157629	256942	-321039	0.931876	-0.0306419
731	169	P26599-3	Isoform 3 of Polypyrimidine tract-binding protein 1 OS=Homo sapiens GN=PTBP1	-2.59178	0.02687	808858	938473	798771	933893	103935	64836.2	-129616	0.861887	-0.0645499
732	988	Q8WVV4-1	Isoform 1 of Protein POF1B OS=Homo sapiens GN=POF1B	-2.58783	0.02705	29871.7	85676.7	17694.8	93151.4	22389.3	47841.9	-55804.9	0.348657	-0.457602
733	204	Q16891-2	Isoform 2 of Mitochondrial inner membrane protein OS=Homo sapiens GN=IMMT	2.57788	0.02752	705372	655529	709157	658103	31876	35027.1	49842.6	1.07603	0.031826
734	537	P61619	Protein transport protein Sec61 subunit alpha isoform 1 OS=Homo sapiens GN=SEC61A1 PE=1 SV=2	-2.57786	0.02752	195974	228408	195664	229367	21761.3	21824.3	-32434.9	0.857996	-0.0665147
735	1255	Q96HV5	Transmembrane protein 41A OS=Homo sapiens GN=TMEM41A PE=2 SV=1	-2.56728	0.02802	45826.5	79663.8	34551.1	78683	31034.1	8899.19	-33837.3	0.575249	-0.240144
736	276	P23368	NAD-dependent malic enzyme, mitochondrial OS=Homo sapiens GN=ME2 PE=1 SV=1	-2.54714	0.02901	185480	236943	191368	242992	31206.9	38411	-51463.1	0.782804	-0.106347
737	679	P30837	Aldehyde dehydrogenase X, mitochondrial OS=Homo sapiens GN=ALDH1B1 PE=1 SV=3	-2.54686	0.02902	119197	164234	116604	166701	31604.8	29620	-45037.1	0.725775	-0.139198
738	806	P09417	Dihydropteridine reductase OS=Homo sapiens GN=QDPR PE=1 SV=2	2.54603	0.02906	100553	85299.9	104212	86979.2	11937.2	8536.01	15253.6	1.17882	0.0714485
739	1197	O75380	NADH dehydrogenase [ubiquinone] iron-sulfur protein 6, mitochondrial OS=Homo sapiens GN=NDUFS6 PE=1 SV=1	-2.54296	0.02921	152913	162617	152584	164123	6439.33	6775.13	-9703.71	0.940328	-0.0267207
740	573	Q92734	Protein TFG OS=Homo sapiens GN=TFG PE=1 SV=2	2.53811	0.02946	226404	215367	225657	214973	8460.43	6471.13	11036.8	1.05125	0.0217046
741	900	P41091	Eukaryotic translation initiation factor 2 subunit 3 OS=Homo sapiens GN=EIF2S3 PE=1 SV=3	-2.53471	0.02963	47844.6	68855.1	54175.2	67387.3	19977.7	3626.15	-21010.5	0.694859	-0.158104
742	930	Q7Z6Z7-3	Isoform 3 of E3 ubiquitin-protein ligase HUWE1 OS=Homo sapiens GN=HUWE1	2.52651	0.03005	103089	71627.1	101945	66472.3	11369.8	28304.4	31461.8	1.43924	0.158134
743	368	P07195	L-lactate dehydrogenase B chain OS=Homo sapiens GN=LDHB PE=1 SV=2	2.5247	0.03014	1.28993e+06	1.18351e+06	1.26204e+06	1.17828e+06	73120.2	72902.6	106424	1.08992	0.0373957
744	238	O75795	UDP-glucuronosyltransferase 2B17 OS=Homo sapiens GN=UGT2B17 PE=2 SV=1	-2.51675	0.03056	2.19834e+06	2.37579e+06	2.19758e+06	2.36894e+06	104491	137507	-177446	0.925311	-0.0337124
745	31	Q15149-8	Isoform 8 of Plectin OS=Homo sapiens GN=PLEC	-2.50978	0.03092	293999	344933	297655	352788	26760.2	41893.4	-50934.3	0.852336	-0.0693892
746	1313	P15153	Ras-related C3 botulinum toxin substrate 2 OS=Homo sapiens GN=RAC2 PE=1 SV=1	-2.50982	0.03092	16697.2	51446.1	14638.9	48217.3	12550.3	31505.9	-34748.9	0.324558	-0.488708
747	490	Q02818	Nucleobindin-1 OS=Homo sapiens GN=NUCB1 PE=1 SV=4	2.50927	0.03095	495217	425342	515095	425296	65789.9	18010.3	69875.3	1.16428	0.0660576
748	1225	P06314	Ig kappa chain V-IV region B17 OS=Homo sapiens PE=2 SV=1	2.49877	0.03151	168912	139224	170418	135554	26745	11474.2	29687.9	1.21324	0.083946
749	788	P62328	Thymosin beta-4 OS=Homo sapiens GN=TMSB4X PE=1 SV=2	2.49346	0.0318	706241	638113	710621	630589	46023.8	48589.8	68127.8	1.10676	0.0440552
750	807	O75608-2	Isoform 2 of Acyl-protein thioesterase 1 OS=Homo sapiens GN=LYPLA1	-2.49315	0.03182	97781.7	128962	107094	129641	29068.9	9666.02	-31179.9	0.758224	-0.120203
751	148	P15311	Ezrin OS=Homo sapiens GN=EZR PE=1 SV=4	2.48665	0.03217	1.5706e+06	1.48169e+06	1.5618e+06	1.48719e+06	73354.5	47859.6	88915.5	1.06001	0.0253098
752	358	O75306-2	Isoform 2 of NADH dehydrogenase [ubiquinone] iron-sulfur protein 2, mitochondrial OS=Homo sapiens GN=NDUFS2	-2.48545	0.03224	58948.1	95473.3	59430.7	100695	15282.7	32591.6	-36525.2	0.61743	-0.209412
753	666	P38159	RNA-binding motif protein, X chromosome OS=Homo sapiens GN=RBMX PE=1 SV=3	2.47982	0.03255	524363	386187	547237	394151	131581	36261	138176	1.35779	0.132834
754	627	P62424	60S ribosomal protein L7a OS=Homo sapiens GN=RPL7A PE=1 SV=2	2.46912	0.03316	541148	427384	526517	366399	33910.6	107645	113764	1.26619	0.102498
755	1266	Q9NVP1	ATP-dependent RNA helicase DDX18 OS=Homo sapiens GN=DDX18 PE=1 SV=2	-2.46701	0.03327	9683.4	30897.9	1639.5	35932.8	14044.4	15698.5	-21214.5	0.3134	-0.503901
756	23	P46940	Ras GTPase-activating-like protein IQGAP1 OS=Homo sapiens GN=IQGAP1 PE=1 SV=1	-2.46587	0.03334	506585	544530	512273	543950	35513.5	12631.6	-37945	0.930316	-0.0313695
757	766	H3BNZ1	Pyridoxal-dependent decarboxylase domain-containing protein 1 OS=Homo sapiens GN=PDXDC1 PE=2 SV=1	2.45983	0.03369	249230	217167	253878	213755	22840	22310.1	32062.9	1.14764	0.0598065
758	606	Q96C19	EF-hand domain-containing protein D2 OS=Homo sapiens GN=EFHD2 PE=1 SV=1	-2.45317	0.03407	1.1127e+06	1.19741e+06	1.1144e+06	1.1803e+06	48634.8	69204.2	-84711.9	0.929254	-0.0318655
759	885	O00151	PDZ and LIM domain protein 1 OS=Homo sapiens GN=PDLIM1 PE=1 SV=4	-2.4453	0.03453	188835	319031	192560	366661	15209.6	129529	-130196	0.591902	-0.22775
760	1038	P56134-2	Isoform 2 of ATP synthase subunit f, mitochondrial OS=Homo sapiens GN=ATP5J2	-2.44332	0.03465	451486	639641	447138	702819	19093.8	187661	-188155	0.705843	-0.151292
761	1170	J3KSD8	Bleomycin hydrolase (Fragment) OS=Homo sapiens GN=BLMH PE=4 SV=1	-2.432	0.03533	79269	116996	93673.8	121828	35653.3	13142.7	-37727.2	0.677535	-0.169068
762	225	P49327	Fatty acid synthase OS=Homo sapiens GN=FASN PE=1 SV=3	-2.41739	0.03622	280295	333050	277248	329088	24269.2	47628.2	-52754.6	0.841602	-0.0748935
763	1108	Q969Z0	Protein TBRG4 OS=Homo sapiens GN=TBRG4 PE=1 SV=1	-2.41342	0.03647	45440.7	51999.8	46611.3	52201.3	6009.91	2863.18	-6559.06	0.873864	-0.0585563
764	871	Q15056-2	Isoform Short of Eukaryotic translation initiation factor 4H OS=Homo sapiens GN=EIF4H	2.40881	0.03676	99437.3	78781.8	106847	79873.7	20127.1	6006.56	20655.4	1.26219	0.101123
765	987	Q12874	Splicing factor 3A subunit 3 OS=Homo sapiens GN=SF3A3 PE=1 SV=1	-2.40817	0.0368	41412.5	60283.9	42428.3	60322.7	18348.2	5639.12	-18871.4	0.686958	-0.16307
766	549	P20674	Cytochrome c oxidase subunit 5A, mitochondrial OS=Homo sapiens GN=COX5A PE=1 SV=2	-2.40448	0.03703	743233	861317	740948	860479	100242	66502.6	-118085	0.862902	-0.0640385
767	1324	Q96DV4	39S ribosomal protein L38, mitochondrial OS=Homo sapiens GN=MRPL38 PE=1 SV=2	-2.39969	0.03734	44345.8	59003.4	46492.2	60245.2	13991.1	5301.01	-14657.5	0.751581	-0.124024
768	331	Q92499	ATP-dependent RNA helicase DDX1 OS=Homo sapiens GN=DDX1 PE=1 SV=2	2.38882	0.03803	241502	170889	233831	184234	29709	66030.9	70613.2	1.41321	0.150207
769	1105	O43768-4	Isoform 4 of Alpha-endosulfine OS=Homo sapiens GN=ENSA	2.36992	0.03928	29058.6	21057.1	29745	19231.8	3267.06	7597.45	8001.47	1.37999	0.139876
770	1123	Q11128	Alpha-(1,3)-fucosyltransferase OS=Homo sapiens GN=FUT5 PE=2 SV=1	2.36293	0.03975	101453	69147.2	107541	80090.9	22871.6	24463.1	32306.2	1.46721	0.166492
771	527	P00325	Alcohol dehydrogenase 1B OS=Homo sapiens GN=ADH1B PE=1 SV=2	2.35794	0.04009	917243	745992	966313	736089	167974	58594	171251	1.22956	0.0897503
772	1010	Q96G03	Phosphoglucomutase-2 OS=Homo sapiens GN=PGM2 PE=1 SV=4	2.35563	0.04025	65072.6	45048.4	63578.9	44425.5	18012.7	10445.1	20024.2	1.4445	0.159719
773	281	Q9Y3I0	tRNA-splicing ligase RtcB homolog OS=Homo sapiens GN=C22orf28 PE=1 SV=1	2.34701	0.04085	108959	95813.3	111689	95453.9	12517	5617.43	13145.7	1.1372	0.0558374
774	1198	Q08AM6	Protein VAC14 homolog OS=Homo sapiens GN=VAC14 PE=1 SV=1	-2.34681	0.04086	21425.6	33539.5	23945.3	32095.7	10761.7	6637.37	-12113.9	0.638816	-0.194624
775	217	P08238	Heat shock protein HSP 90-beta OS=Homo sapiens GN=HSP90AB1 PE=1 SV=4	2.3454	0.04096	3.51887e+06	3.18291e+06	3.61702e+06	3.17947e+06	345129	63177.9	335955	1.10555	0.0435782
776	960	Q9NUQ9	Protein FAM49B OS=Homo sapiens GN=FAM49B PE=1 SV=1	2.33559	0.04165	65056.6	59623.2	63309.7	60325.2	4667.97	3268.14	5433.35	1.09113	0.0378757
777	1091	H7BYY1	Tropomyosin 1 (Alpha), isoform CRA_m OS=Homo sapiens GN=TPM1 PE=2 SV=1	2.32183	0.04264	673244	634490	674667	627181	18807.8	36302.6	38754.4	1.06108	0.025748
778	838	P68366	Tubulin alpha-4A chain OS=Homo sapiens GN=TUBA4A PE=1 SV=1	2.31993	0.04278	222550	192076	224925	197690	22680.5	22823.4	30474.4	1.15866	0.0639552
779	218	P19961	Alpha-amylase 2B OS=Homo sapiens GN=AMY2B PE=1 SV=1	2.31729	0.04297	225984	202764	225339	200441	16226.1	18415.7	23219.7	1.11452	0.0470863
780	153	Q15084-2	Isoform 2 of Protein disulfide-isomerase A6 OS=Homo sapiens GN=PDIA6	2.30773	0.04368	2.47182e+06	2.29392e+06	2.44555e+06	2.29713e+06	149653	115163	177906	1.07756	0.0324397
781	908	Q5T985	Inter-alpha-trypsin inhibitor heavy chain H2 OS=Homo sapiens GN=ITIH2 PE=2 SV=1	-2.3057	0.04383	76586.3	97285.8	78940.5	101950	17594.7	13191	-20699.5	0.78723	-0.103898
782	1165	Q99735	Microsomal glutathione S-transferase 2 OS=Homo sapiens GN=MGST2 PE=1 SV=1	2.30495	0.04388	328386	312068	329148	313672	13110.2	11351.5	16318.4	1.05229	0.0221359
783	1066	O43149	Zinc finger ZZ-type and EF-hand domain-containing protein 1 OS=Homo sapiens GN=ZZEF1 PE=1 SV=6	2.30311	0.04402	196248	144564	200437	170645	17789.4	52010.3	51683.6	1.35751	0.132744
784	293	P01871-2	Isoform 2 of Ig mu chain C region OS=Homo sapiens GN=IGHM	-2.28798	0.04517	2.51467e+06	2.69587e+06	2.51471e+06	2.66088e+06	120089	152351	-181199	0.932786	-0.0302178
785	770	P52597	Heterogeneous nuclear ribonucleoprotein F OS=Homo sapiens GN=HNRNPF PE=1 SV=3	-2.28749	0.04521	539396	600336	544921	596826	46218.3	46067.1	-60940.1	0.89849	-0.0464868
786	1211	P10909-5	Isoform 5 of Clusterin OS=Homo sapiens GN=CLU	2.28368	0.0455	103776	83579.5	110256	82947.6	21175.4	4567.71	20196	1.24164	0.0939952
787	1258	Q5H9R7-6	Isoform 6 of Serine/threonine-protein phosphatase 6 regulatory subunit 3 OS=Homo sapiens GN=PPP6R3	2.28213	0.04562	15683.5	1583.84	10616.3	1043.58	15082.5	1242.53	14099.6	9.90216	0.99573
788	298	Q9Y2T3-3	Isoform 3 of Guanine deaminase OS=Homo sapiens GN=GDA	-2.28179	0.04565	71471.7	98555.2	68887.7	97970.3	25872.3	13263.5	-27083.5	0.725194	-0.139546
789	401	Q01813-2	Isoform 2 of 6-phosphofructokinase type C OS=Homo sapiens GN=PFKP	2.27702	0.04602	67486.5	48546.4	67347.7	42775.7	5810.75	19528.5	18940.1	1.39014	0.14306
790	383	Q96JP2	Putative unconventional myosin-XVB OS=Homo sapiens GN=MYO15B PE=5 SV=2	-2.26809	0.04672	50478.3	73674.7	56099.3	74707.2	21072.5	13547.5	-23196.4	0.685151	-0.164214
791	275	P37802	Transgelin-2 OS=Homo sapiens GN=TAGLN2 PE=1 SV=3	2.26735	0.04678	1.41111e+06	1.24652e+06	1.44578e+06	1.27647e+06	130718	120532	164585	1.13204	0.05386
792	95	P62736	Actin, aortic smooth muscle OS=Homo sapiens GN=ACTA2 PE=1 SV=1	2.25639	0.04766	7.00557e+06	6.06328e+06	6.83624e+06	6.03653e+06	778649	663399	942291	1.15541	0.0627359
793	835	P31949	Protein S100-A11 OS=Homo sapiens GN=S100A11 PE=1 SV=2	-2.2563	0.04767	782286	874040	791723	857062	62820.8	77302.2	-91753.5	0.895024	-0.0481655
794	622	O00571-2	Isoform 2 of ATP-dependent RNA helicase DDX3X OS=Homo sapiens GN=DDX3X	2.2519	0.04802	235419	200094	237197	200615	36822.6	10978.9	35324.9	1.17654	0.0706072
795	1244	P05204	Non-histone chromosomal protein HMG-17 OS=Homo sapiens GN=HMGN2 PE=1 SV=3	2.25065	0.04813	14406.8	11866	13412.4	11898	2104.55	1793.82	2540.83	1.21413	0.0842641
796	863	P27348	14-3-3 protein theta OS=Homo sapiens GN=YWHAQ PE=1 SV=1	2.23552	0.04938	1.07648e+06	655946	1.20174e+06	647838	299873	349860	420538	1.64112	0.215139
797	599	Q5SSJ5	Heterochromatin protein 1-binding protein 3 OS=Homo sapiens GN=HP1BP3 PE=1 SV=1	2.23234	0.04964	74097	45765.1	81768	43044.6	28037.9	13428.7	28331.9	1.61907	0.209266
798	562	P63244	Guanine nucleotide-binding protein subunit beta-2-like 1 OS=Homo sapiens GN=GNB2L1 PE=1 SV=3	-2.23142	0.04972	512017	550691	505635	552463	37873.1	19181.7	-38674.1	0.929772	-0.0316237
