# Supplementary material for: Evaluation of iTRAQ and SWATH-MS for the Quantification of Proteins Associated with Insulin Resistance in Human Duodenal Biopsy Samples
Source: PLoS One. 2015 May 7;10(5):e0125934. doi: 10.1371/journal.pone.0125934 (PMC4423961; doi:10.1371/journal.pone.0125934)
Supplement: S6 Table — (XLS) [file pone.0125934.s007.xls]

## Sheet: prot_quanti_p005_swath_and_itra
Table S6 208 common proteins (iTRAQ and SWATH) that are differentially expressed with a p-value <0.05 (in at least one iTRAQ replicate and the in the SWATH experiment)
		iTRAQ first replicate				iTRAQ second replicate				SWATH results for duplicate			log 2 results
Accession	Name	Ratio 114.115	PVal.114.115	EF.114.115		Ratio 116.117	PVal.116.117	EF.116.117		p.value	Fold.Change		iTRAQ1	iTRAQ2	SWATH
P69891	Hemoglobin subunit gamma-1 GN=HBG1 PE=1 SV=2	1.94374	0.00018391	1.18946		1.89729	0.000973325	1.3215		0.00201	3.5201		0.958832	0.923939	1.81562
P10645	Chromogranin-A GN=CHGA PE=1 SV=7	1.45729	0.00285546	1.20931		1.37378	0.0976446	1.494		4.78e-05	2.2447		0.543287	0.45815	1.16652
P07951-2	Isoform 2 of Tropomyosin beta chain GN=TPM2	1.71559	0.00472405	1.25349		1.53155	0.0432352	1.48336		4.79e-11	2.16899		0.778701	0.614991	1.11703
Q6ZN40	Tropomyosin 1 (Alpha), isoform CRA_f GN=TPM1 PE=2 SV=1	1.54052	0.00358376	1.21606		1.44318	0.0694006	1.55122		1.98e-08	2.01262		0.623416	0.529247	1.00908
P05451	Lithostathine-1-alpha GN=REG1A PE=1 SV=3	1.18086	0.0232804	1.14399		1.16481	0.0625435	1.17765		0.00186	1.97445		0.239832	0.2201	0.981447
E9PKG6	Nucleobindin 2 GN=NUCB2 PE=4 SV=1	1.3515	0.000976054	1.14712		1.26523	0.1146	1.37288		2.85e-08	1.9256		0.434563	0.339401	0.945308
Q09666	Neuroblast differentiation-associated protein AHNAK GN=AHNAK PE=1 SV=2	1.27833	1.05759e-30	1.03194		1.17963	3.98324e-11	1.04558		2.25e-09	1.89069		0.354258	0.238337	0.918909
Q01995	Transgelin GN=TAGLN PE=1 SV=4	1.34548	2.2955e-05	1.10181		1.37529	1.81606e-05	1.10697		3.12e-09	1.71782		0.428124	0.459737	0.780576
P02652	Apolipoprotein A-II GN=APOA2 PE=1 SV=1	1.28037	0.0271695	1.22328		1.19851	0.08227	1.24341		0.00086	1.70712		0.356564	0.261247	0.771563
P50502	Hsc70-interacting protein GN=ST13 PE=1 SV=2	1.25674	0.028108	1.21169		1.13159	0.374793	1.59926		0.00829	1.68858		0.329689	0.178349	0.755807
P29966	Myristoylated alanine-rich C-kinase substrate GN=MARCKS PE=1 SV=4	1.44349	0.0351089	1.38447		1.34369	0.0144157	1.2298		2.06e-10	1.65687		0.52956	0.426202	0.728461
P80723	Brain acid soluble protein 1 GN=BASP1 PE=1 SV=2	1.54311	0.0250557	1.41165		1.22288	0.0705628	1.25625		4.68e-08	1.61788		0.62584	0.290284	0.694103
P02654	Apolipoprotein C-I GN=APOC1 PE=1 SV=1	1.515	0.0150437	1.29975		1.39085	0.0324037	1.31994		3.15e-10	1.6173		0.59932	0.475965	0.693586
P21333-2	Isoform 2 of Filamin-A GN=FLNA	1.45367	1.70939e-31	1.03953		1.40606	7.8298e-31	1.03779		1.64e-09	1.60308		0.5397	0.491659	0.680848
Q07065	Cytoskeleton-associated protein 4 GN=CKAP4 PE=1 SV=2	1.2817	0.00101466	1.13129		1.21482	0.0311922	1.18543		1.11e-06	1.58476		0.358053	0.280738	0.664263
O75368	SH3 domain-binding glutamic acid-rich-like protein GN=SH3BGRL PE=1 SV=1	1.28835	0.0164682	1.20169		1.25128	0.0470328	1.24531		1.83e-07	1.57919		0.365522	0.32341	0.659185
P24534	Elongation factor 1-beta GN=EEF1B2 PE=1 SV=3	1.22594	0.0261736	1.18261		1.18308	0.103178	1.25947		0.00044	1.57848		0.293889	0.242554	0.658533
Q93052	Lipoma-preferred partner GN=LPP PE=1 SV=1	1.26548	0.0037782	1.14416		1.21249	0.010649	1.14107		1.5e-08	1.57286		0.339689	0.277969	0.653389
F8W8D0	Tryptase beta 2 (gene/pseudogene) GN=TPSB2 PE=3 SV=1	1.45682	0.00531024	1.22823		1.54705	0.00104758	1.17938		1.73e-06	1.56276		0.542825	0.62952	0.644094
B1AVU8	Prosaposin GN=PSAP PE=4 SV=1	1.14241	0.0264406	1.12031		1.1744	0.0256077	1.1451		3.65e-06	1.53102		0.192075	0.231929	0.61449
P52566	Rho GDP-dissociation inhibitor 2 GN=ARHGDIB PE=1 SV=3	1.28861	0.0049701	1.15437		1.21693	0.025073	1.1758		2.27e-07	1.52073		0.365821	0.283246	0.604768
Q01105	Protein SET GN=SET PE=1 SV=3	1.34555	0.0026349	1.15878		1.27626	0.01172	1.18597		5.56e-09	1.50829		0.428198	0.351926	0.59291
F8W7W2	Far upstream element (FUSE) binding protein 1 GN=FUBP1 PE=4 SV=1	1.19256	0.00983864	1.12997		1.086	0.185513	1.14037		3.48e-06	1.50573		0.254057	0.119031	0.590462
P02790	Hemopexin GN=HPX PE=1 SV=2	1.09228	0.0622901	1.098		1.11089	0.0251007	1.09413		5.26e-09	1.48892		0.127343	0.151711	0.574264
P55145	Mesencephalic astrocyte-derived neurotrophic factor GN=MANF PE=1 SV=3	1.20508	0.0349506	1.18182		1.051	0.544126	1.23189		7.51e-07	1.48615		0.269133	0.0717571	0.571577
E7EMM4	N-acylsphingosine amidohydrolase (acid ceramidase) 1 GN=ASAH1 PE=4 SV=1	1.23465	0.00139862	1.11345		1.26998	0.00054731	1.11267		1.1e-05	1.48165		0.3041	0.344804	0.567205
Q15293	Reticulocalbin-1 GN=RCN1 PE=1 SV=1	1.31356	0.041236	1.28696		1.23522	0.348846	1.73872		3.51e-07	1.44495		0.39348	0.304767	0.53102
Q9UM54-5	Isoform 5 of Unconventional myosin-VI GN=MYO6	0.930601	0.0888643	1.08765		0.891859	0.0208747	1.09864		0.02189	1.43687		-0.103766	-0.165112	0.522932
P26583	High mobility group protein B2 GN=HMGB2 PE=1 SV=2	1.24365	0.00860366	1.14925		1.11328	0.121531	1.15496		3.37e-06	1.43646		0.314579	0.154811	0.522516
P52272	Heterogeneous nuclear ribonucleoprotein M GN=HNRNPM PE=1 SV=3	1.11614	0.0418465	1.11074		1.05212	0.394452	1.13713		0.00104	1.4254		0.158517	0.0732992	0.511365
B7Z6Z4	Uncharacterized protein GN=MYL6 PE=2 SV=1	1.34384	0.00215439	1.15135		1.26463	0.00790118	1.15832		1.09e-06	1.4254		0.426366	0.338712	0.511364
P04080	Cystatin-B GN=CSTB PE=1 SV=2	1.24577	0.0278277	1.1979		1.22645	0.0352964	1.2012		1.45e-06	1.42323		0.317034	0.294484	0.509168
P06702	Protein S100-A9 GN=S100A9 PE=1 SV=1	1.38748	0.0082857	1.22051		1.38757	0.00181464	1.16298		2.39e-06	1.42147		0.47247	0.472557	0.507385
P02656	Apolipoprotein C-III GN=APOC3 PE=1 SV=1	1.38611	0.0165445	1.2565		1.30669	0.058136	1.32934		1.98e-06	1.41458		0.471046	0.385917	0.500378
Q92499	ATP-dependent RNA helicase DDX1 GN=DDX1 PE=1 SV=2	1.04832	0.378606	1.12217		1.14587	0.0241696	1.12113		0.03803	1.41321		0.068075	0.19645	0.498978
G3V4C1	Heterogeneous nuclear ribonucleoprotein C (C1/C2) GN=HNRNPC PE=4 SV=1	1.24286	0.00985572	1.15776		1.09526	0.117736	1.12573		0.00017	1.40855		0.31367	0.131267	0.494211
P35749	Myosin-11 GN=MYH11 PE=1 SV=3	1.1854	3.97405e-12	1.04071		1.216	1.0642e-09	1.0554		1.44e-07	1.40591		0.245372	0.282148	0.491504
Q8WU39	Plasma cell-induced resident endoplasmic reticulum protein GN=PACAP PE=1 SV=1	1.21972	0.0388225	1.2015		1.22748	0.0470023	1.22263		1.86e-06	1.40479		0.28655	0.295703	0.490351
Q9P2E9	Ribosome-binding protein 1 GN=RRBP1 PE=1 SV=4	1.22952	2.19222e-06	1.06987		1.14883	0.00319942	1.09088		2.03e-06	1.40288		0.298101	0.200172	0.488389
P67936	Tropomyosin alpha-4 chain GN=TPM4 PE=1 SV=3	1.39667	0.00300783	1.17336		1.22457	0.138985	1.34472		2.32e-06	1.3904		0.481995	0.292274	0.475502
Q16555	Dihydropyrimidinase-related protein 2 GN=DPYSL2 PE=1 SV=1	1.13278	0.0411494	1.12602		1.14639	0.123443	1.19835		1.15e-07	1.38915		0.179873	0.1971	0.474201
A4D177	Chromobox homolog 3 (HP1 gamma homolog, Drosophila) GN=CBX3 PE=4 SV=1	1.2719	0.026573	1.215		1.11628	0.3367	1.45882		7.69e-05	1.38778		0.346986	0.158702	0.472784
P05387	60S acidic ribosomal protein P2 GN=RPLP2 PE=1 SV=1	1.27957	0.040214	1.25328		1.26626	0.203956	1.59055		2.69e-06	1.38743		0.355657	0.340578	0.472412
E7EX17	Uncharacterized protein GN=EIF4B PE=4 SV=1	1.24411	0.0306633	1.20343		1.11504	0.203573	1.20535		8.15e-07	1.3697		0.315115	0.157101	0.453865
P62258	14-3-3 protein epsilon GN=YWHAE PE=1 SV=1	1.15161	0.00266689	1.08734		1.07867	0.116928	1.10229		5.06e-09	1.3489		0.203655	0.109247	0.431781
P19338	Nucleolin GN=NCL PE=1 SV=3	1.2071	4.34337e-05	1.07842		1.16057	0.00480098	1.10179		1.05e-08	1.33886		0.27155	0.214827	0.421009
E7ESU5	Albumin GN=ALB PE=4 SV=2	1.19345	9.31155e-11	1.04632		1.16994	1.86569e-09	1.04591		3.8e-12	1.32995		0.255136	0.226432	0.411367
P18669	Phosphoglycerate mutase 1 GN=PGAM1 PE=1 SV=2	1.10677	0.126496	1.14702		1.15273	0.015923	1.11621		5.18e-06	1.32164		0.146357	0.205055	0.402326
P62937	Peptidyl-prolyl cis-trans isomerase A GN=PPIA PE=1 SV=2	1.26864	0.00108277	1.12068		1.20332	0.00696891	1.12582		1.14e-09	1.31674		0.343287	0.267023	0.396966
P51884	Lumican GN=LUM PE=1 SV=2	1.15105	0.0700529	1.16933		1.17064	0.020925	1.13511		0.01524	1.30152		0.202946	0.227304	0.380197
Q14103	Heterogeneous nuclear ribonucleoprotein D0 GN=HNRNPD PE=1 SV=1	1.18319	0.0361777	1.16552		1.18527	0.0537786	1.18962		9.34e-06	1.30017		0.242682	0.245219	0.378705
Q32Q12	Nucleoside diphosphate kinase GN=NME1-NME2 PE=2 SV=1	1.0974	0.0453462	1.09502		1.10604	0.177057	1.1721		0.01963	1.29462		0.134088	0.1454	0.372531
P06396-2	Isoform 2 of Gelsolin GN=GSN	1.22695	0.00340793	1.1328		1.15307	0.00532576	1.09824		0.00216	1.29089		0.295079	0.205475	0.368364
P20810-4	Isoform 4 of Calpastatin GN=CAST	1.20158	0.0074526	1.1265		0.986224	0.843101	1.20008		0.00177	1.28251		0.264931	-0.0200134	0.358975
P10599	Thioredoxin GN=TXN PE=1 SV=3	1.19844	0.0318491	1.1725		1.14172	0.12578	1.20013		1.95e-07	1.28158		0.261155	0.191203	0.357925
P09429	High mobility group protein B1 GN=HMGB1 PE=1 SV=3	1.19046	0.00434181	1.11448		1.11992	0.0586666	1.12567		0.00028	1.27935		0.251525	0.163396	0.355417
P00738	Haptoglobin GN=HP PE=1 SV=1	1.17659	0.00300497	1.10372		1.15248	0.00506262	1.09795		2.18e-06	1.27351		0.234615	0.204745	0.348814
P11021	78 kDa glucose-regulated protein GN=HSPA5 PE=1 SV=2	1.25016	3.86777e-08	1.0631		1.16497	4.20904e-05	1.06664		1.11e-06	1.26997		0.322112	0.220287	0.3448
P55072	Transitional endoplasmic reticulum ATPase GN=VCP PE=1 SV=4	1.12418	0.00236571	1.07348		1.15354	0.000734976	1.08023		6.33e-05	1.26798		0.168877	0.206071	0.342535
Q06323	Proteasome activator complex subunit 1 GN=PSME1 PE=1 SV=1	1.19243	0.000875532	1.09384		1.16772	0.00264873	1.09625		1.25e-05	1.26663		0.253902	0.223699	0.340999
P10809	60 kDa heat shock protein, mitochondrial GN=HSPD1 PE=1 SV=2	1.10744	0.00444837	1.0698		1.09346	0.0566487	1.0964		1.49e-07	1.26479		0.147226	0.1289	0.338894
P02545	Prelamin-A/C GN=LMNA PE=1 SV=1	1.28563	7.18678e-09	1.06352		1.18871	7.91491e-06	1.06659		5.36e-08	1.23961		0.362474	0.249399	0.309888
Q99729-3	Isoform 3 of Heterogeneous nuclear ribonucleoprotein A/B GN=HNRNPAB	1.16653	0.0710644	1.18689		1.15966	0.0480457	1.15774		0.0005	1.23929		0.222228	0.213704	0.309512
P53999	Activated RNA polymerase II transcriptional coactivator p15 GN=SUB1 PE=1 SV=3	1.22761	0.00838009	1.14577		1.19776	0.0278142	1.16676		6.4e-08	1.23926		0.295855	0.260335	0.309483
P61604	10 kDa heat shock protein, mitochondrial GN=HSPE1 PE=1 SV=2	1.26191	0.00885312	1.1611		1.19129	0.0790885	1.22475		4.07e-10	1.23115		0.335608	0.252521	0.300012
G8JLA8	Transforming growth factor, beta-induced, 68kDa GN=TGFBI PE=4 SV=1	1.15491	0.00843526	1.10554		1.13412	0.0272269	1.11528		6.51e-05	1.22996		0.207785	0.181578	0.29861
P13667	Protein disulfide-isomerase A4 GN=PDIA4 PE=1 SV=2	1.1065	0.00334726	1.06655		1.08685	0.0409855	1.08286		6.79e-08	1.2189		0.146006	0.120146	0.285585
P05455	Lupus La protein GN=SSB PE=1 SV=2	1.13396	0.0285231	1.11537		1.0525	0.61065	1.24224		0.00205	1.21185		0.181372	0.0738189	0.277208
Q12906-6	Isoform 6 of Interleukin enhancer-binding factor 3 GN=ILF3	1.1054	0.0325787	1.09472		1.10518	0.0320436	1.0943		0.00354	1.21098		0.144575	0.144275	0.276177
G3XAD8	Stress-induced-phosphoprotein 1 GN=STIP1 PE=4 SV=1	1.14131	0.00529144	1.08979		1.10159	0.0275667	1.08817		0.01284	1.20626		0.190691	0.139586	0.270537
Q14847	LIM and SH3 domain protein 1 GN=LASP1 PE=1 SV=2	1.17966	0.035237	1.16193		1.04678	0.508691	1.16024		0.0062	1.20554		0.238369	0.065961	0.269675
P18206-2	Isoform 1 of Vinculin GN=VCL	1.2542	1.83435e-11	1.05042		1.1791	1.45684e-05	1.06962		7.45e-06	1.20131		0.326764	0.237686	0.264605
E9PK25	Cofilin 1 (non-muscle) GN=CFL1 PE=4 SV=1	1.12908	0.0249628	1.10965		1.10667	0.0681171	1.11648		1.97e-06	1.18529		0.175145	0.146221	0.245235
B3KQT9	Protein disulfide isomerase family A, member 3 GN=PDIA3 PE=2 SV=1	1.16805	0.00131591	1.09115		1.12056	0.00727828	1.08341		5.53e-07	1.17828		0.2241	0.164222	0.236686
P06733	Alpha-enolase GN=ENO1 PE=1 SV=2	1.21065	9.12338e-05	1.0835		1.13868	0.00511079	1.08971		0.00011	1.17712		0.275783	0.187357	0.235266
P08670	Vimentin GN=VIM PE=1 SV=4	1.30324	6.48735e-08	1.07579		1.27257	5.96016e-06	1.08821		7.49e-07	1.16684		0.382099	0.347745	0.222606
Q02818	Nucleobindin-1 GN=NUCB1 PE=1 SV=4	1.19007	0.000873714	1.09271		1.06795	0.186347	1.10812		0.03095	1.16428		0.251044	0.0948481	0.219438
O75947	ATP synthase subunit d, mitochondrial GN=ATP5H PE=1 SV=3	1.16394	0.0210375	1.13004		1.09069	0.17123	1.14245		0.00067	1.16092		0.219013	0.125235	0.215264
P62736	Actin, aortic smooth muscle GN=ACTA2 PE=1 SV=1	1.19682	0.0352299	1.17879		1.2342	0.0188231	1.17971		0.04766	1.15541		0.259205	0.303577	0.208404
	Complement C3 GN=C3 PE=1 SV=2	1.05448	0.0200055	1.04539		1.07185	0.00468933	1.0483		0.002	1.15168		0.0765304	0.100106	0.203734
E7EPA7	Transketolase GN=TKT PE=4 SV=1	1.21589	0.00010076	1.08877		1.14099	0.00545511	1.09234		0.00018	1.14737		0.282009	0.19029	0.198336
Q5VU59	Tropomyosin 3 GN=TPM3 PE=2 SV=1	1.25307	0.00321165	1.13357		1.10502	0.117377	1.13933		0.0038	1.14049		0.325465	0.144068	0.189656
P02787	Serotransferrin GN=TF PE=1 SV=3	1.16114	2.58346e-06	1.05587		1.15193	1.03594e-05	1.0576		0.00014	1.13265		0.215548	0.204048	0.179699
P37802	Transgelin-2 GN=TAGLN2 PE=1 SV=3	1.18932	0.0154295	1.1375		1.15434	0.0409172	1.14563		0.04678	1.13204		0.250138	0.207063	0.178919
P23284	Peptidyl-prolyl cis-trans isomerase B GN=PPIB PE=1 SV=2	1.34415	2.69318e-05	1.10324		1.25845	0.000146112	1.09839		0.00022	1.12431		0.426696	0.33165	0.169039
P01009	Alpha-1-antitrypsin GN=SERPINA1 PE=1 SV=3	1.18083	0.000113726	1.0752		1.16686	0.000210975	1.07492		0.00499	1.1225		0.239798	0.222638	0.16672
P11142	Heat shock cognate 71 kDa protein GN=HSPA8 PE=1 SV=1	1.11376	0.00693543	1.07792		1.09077	0.0251984	1.07779		4.39e-05	1.11448		0.155441	0.125352	0.156368
F8VZJ4	Heat shock 70kDa protein 1B GN=HSPA1B PE=3 SV=1	1.11297	0.0171541	1.08927		1.10238	0.0838924	1.11872		0.00641	1.0981		0.154409	0.140615	0.135015
P26038	Moesin GN=MSN PE=1 SV=3	1.21677	0.00048455	1.10192		1.14144	0.0304266	1.12576		0.01224	1.08666		0.283057	0.19085	0.119894
P60174	Triosephosphate isomerase GN=TPI1 PE=1 SV=3	1.19986	0.000172239	1.08456		1.15889	0.00182479	1.08803		1.1e-05	1.08646		0.262867	0.212749	0.119637
Q14764	Major vault protein GN=MVP PE=1 SV=4	0.905945	0.00594209	1.06988		0.930921	0.0292296	1.06586		0.00147	1.08242		-0.142505	-0.103269	0.114264
P16402	Histone H1.3 GN=HIST1H1D PE=1 SV=2	1.25749	0.0188073	1.18787		1.17738	0.0453026	1.17184		0.01501	1.08153		0.330546	0.235582	0.113078
P21796	Voltage-dependent anion-selective channel protein 1 GN=VDAC1 PE=1 SV=2	0.832968	0.00743018	1.12783		0.840332	0.0104762	1.12826		0.01597	1.07958		-0.263666	-0.250968	0.110469
P02647	Apolipoprotein A-I GN=APOA1 PE=1 SV=1	1.12683	0.0071791	1.086		1.06878	0.154376	1.09939		0.00016	1.0759		0.172266	0.0959608	0.105538
P04040	Catalase GN=CAT PE=1 SV=3	1.09508	0.0254615	1.08164		1.05946	0.122891	1.07752		0.00179	1.07312		0.13104	0.0833292	0.101808
P28838	Cytosol aminopeptidase GN=LAP3 PE=1 SV=3	1.18822	3.2291e-05	1.07176		1.10831	0.00449673	1.07021		0.00158	0.941336		0.248801	0.148361	-0.0872184
O75369-2	Isoform 2 of Filamin-B GN=FLNB	1.05874	0.00433355	1.03937		1.00968	0.626809	1.04006		0.00015	0.940122		0.0823415	0.0138995	-0.0890798
B4DQJ8	6-phosphogluconate dehydrogenase, decarboxylating GN=PGD PE=2 SV=1	0.914478	0.0389286	1.08792		0.906268	0.0387154	1.09707		0.01654	0.933017		-0.12898	-0.14199	-0.100025
P01871	Ig mu chain C region GN=IGHM PE=1 SV=3	1.13838	0.0280658	1.11867		1.14706	0.00415596	1.08919		0.04517	0.932786		0.186986	0.197936	-0.100381
P40939	Trifunctional enzyme subunit alpha, mitochondrial GN=HADHA PE=1 SV=2	0.88396	0.000105658	1.05939		0.908895	0.00431693	1.06594		0.0261	0.931876		-0.177947	-0.137814	-0.10179
P54819-2	Isoform 2 of Adenylate kinase 2, mitochondrial GN=AK2	1.12914	0.0245278	1.10845		1.06946	0.236187	1.12451		0.00201	0.930111		0.175222	0.0968826	-0.104525
P09327	Villin-1 GN=VIL1 PE=1 SV=4	0.935217	0.0266271	1.06052		0.956418	0.122551	1.05883		0.00378	0.928908		-0.0966269	-0.0642869	-0.106392
P09848	Lactase-phlorizin hydrolase GN=LCT PE=1 SV=3	0.860034	7.22849e-05	1.06837		0.877539	0.000304118	1.06752		0.02344	0.928649		-0.217535	-0.188465	-0.106795
O60218	Aldo-keto reductase family 1 member B10 GN=AKR1B10 PE=1 SV=2	0.91755	0.0464642	1.08818		0.907896	0.0213367	1.08385		0.00857	0.92693		-0.124142	-0.139402	-0.109468
O75795	UDP-glucuronosyltransferase 2B17 GN=UGT2B17 PE=2 SV=1	0.870271	0.00798485	1.10003		0.912391	0.0589323	1.1004		0.03056	0.925311		-0.200463	-0.132276	-0.11199
P00338	L-lactate dehydrogenase A chain GN=LDHA PE=1 SV=2	0.89675	0.00531775	1.07615		0.913426	0.0212959	1.07888		0.00403	0.922511		-0.157222	-0.13064	-0.116362
Q99798	Aconitate hydratase, mitochondrial GN=ACO2 PE=1 SV=2	0.898673	0.000829548	1.06017		0.931202	0.0235388	1.06284		0.00121	0.917853		-0.154131	-0.102833	-0.123665
P35232	Prohibitin GN=PHB PE=1 SV=1	0.922732	0.146321	1.12048		0.86495	0.0203275	1.12452		0.0117	0.913451		-0.116017	-0.209312	-0.1306
P42704	Leucine-rich PPR motif-containing protein, mitochondrial GN=LRPPRC PE=1 SV=3	0.914047	0.0020415	1.05647		0.916305	0.0011278	1.05181		0.00497	0.898026		-0.12966	-0.1261	-0.15517
P06727	Apolipoprotein A-IV GN=APOA4 PE=1 SV=3	1.08515	0.0134049	1.06522		1.01392	0.6593	1.06591		5.42e-05	0.897977		0.117897	0.0199453	-0.15525
B4E2W0	Hydroxyacyl-CoA dehydrogenase/3-ketoacyl-CoA thiolase/enoyl-CoA hydratase (trifunctional protein), beta subunit GN=HADHB PE=2 SV=1	0.907637	0.0321855	1.09152		0.912608	0.0292818	1.08475		0.00034	0.89504		-0.139813	-0.131932	-0.159976
P31949	Protein S100-A11 GN=S100A11 PE=1 SV=2	1.3193	0.0260001	1.24959		1.32634	0.0254026	1.25286		0.04767	0.895024		0.399768	0.407447	-0.160002
Q13576	Ras GTPase-activating-like protein IQGAP2 GN=IQGAP2 PE=1 SV=4	0.913984	0.00207035	1.05648		0.922811	0.0643791	1.0892		0.00198	0.881068		-0.129759	-0.115893	-0.182674
P62805	Histone H4 GN=HIST1H4A PE=1 SV=2	0.84626	0.0147317	1.13368		0.813743	0.00610883	1.13988		4.64e-06	0.873786		-0.240827	-0.297355	-0.194648
P07355	Annexin A2 GN=ANXA2 PE=1 SV=2	0.842879	4.79395e-05	1.07159		0.826949	6.67519e-05	1.08228		0.00042	0.865196		-0.246603	-0.274131	-0.208901
P05783	Keratin, type I cytoskeletal 18 GN=KRT18 PE=1 SV=2	0.946037	0.151847	1.08051		0.908097	0.0305469	1.09035		6.64e-05	0.864638		-0.0800312	-0.139082	-0.209832
O94925	Glutaminase kidney isoform, mitochondrial GN=GLS PE=1 SV=1	0.897911	0.0490961	1.11315		0.925765	0.172542	1.12341		0.00131	0.859495		-0.155356	-0.111283	-0.21844
B7Z4V2	Heat shock 70kDa protein 9 (mortalin) GN=HSPA9 PE=2 SV=1	1.12	0.00733004	1.08222		1.08537	0.0537304	1.08698		3.44e-09	0.858081		0.163503	0.118187	-0.220814
Q15149-3	Isoform 3 of Plectin GN=PLEC	1.00706	0.695688	1.03623		0.94341	0.00449234	1.04035		0.03092	0.852336		0.0101497	-0.0840432	-0.230506
P49327	Fatty acid synthase GN=FASN PE=1 SV=3	0.924842	0.0484557	1.08065		0.95636	0.408866	1.11898		0.03622	0.841602		-0.11272	-0.0643746	-0.248791
P07384	Calpain-1 catalytic subunit GN=CAPN1 PE=1 SV=1	0.906864	0.0254212	1.08773		0.953361	0.27996	1.09477		8.05e-05	0.839617		-0.141042	-0.0689061	-0.252197
P50440	Glycine amidinotransferase, mitochondrial GN=GATM PE=1 SV=1	0.851285	0.00120973	1.09157		0.871608	0.00965274	1.10384		4.95e-05	0.838154		-0.232286	-0.198249	-0.254712
P30086	Phosphatidylethanolamine-binding protein 1 GN=PEBP1 PE=1 SV=3	1.17758	0.00386401	1.10236		1.15704	0.0104257	1.10887		1.75e-06	0.837007		0.235829	0.210441	-0.256689
P45880	Voltage-dependent anion-selective channel protein 2 GN=VDAC2 PE=1 SV=2	0.846504	0.0617032	1.19686		0.79644	0.0156509	1.17685		5.97e-07	0.816344		-0.240412	-0.328363	-0.29275
O00748	Cocaine esterase GN=CES2 PE=1 SV=1	0.878742	0.00861079	1.09549		0.915646	0.0476007	1.091		1.45e-06	0.815761		-0.186488	-0.127139	-0.293782
E9PK52	Erythrocyte membrane protein band 4.1-like 2 GN=EPB41L2 PE=4 SV=1	1.22654	0.0453712	1.21901		1.16871	0.0298196	1.14412		0.00805	0.812134		0.294597	0.224917	-0.30021
P07099	Epoxide hydrolase 1 GN=EPHX1 PE=1 SV=1	0.902888	0.029919	1.09476		0.931063	0.0963823	1.0894		0.00131	0.809065		-0.147382	-0.103049	-0.305672
Q969Z3	MOSC domain-containing protein 2, mitochondrial GN=MARC2 PE=1 SV=1	0.876739	0.0334789	1.12563		0.940639	0.309155	1.13877		0.01714	0.801785		-0.18978	-0.0882865	-0.318713
P27695	DNA-(apurinic or apyrimidinic site) lyase GN=APEX1 PE=1 SV=2	1.10444	0.0466457	1.10254		1.12419	0.0494523	1.1238		0.00044	0.797825		0.143322	0.168888	-0.325856
H0YBZ2	CD74 molecule, major histocompatibility complex, class II invariant chain (Fragment) GN=CD74 PE=4 SV=1	1.16006	0.0383869	1.14795		1.15287	0.0805969	1.18039		0.0058	0.793578		0.214203	0.205234	-0.333556
Q96DG6	Carboxymethylenebutenolidase homolog GN=CMBL PE=1 SV=1	0.888493	0.0143744	1.09467		0.896138	0.0289674	1.1015		1.51e-05	0.78785		-0.170568	-0.158207	-0.344006
P15144	Aminopeptidase N GN=ANPEP PE=1 SV=4	0.92271	0.00690124	1.05838		0.920781	0.00537126	1.05801		2.31e-08	0.787187		-0.116051	-0.11907	-0.345221
P22695	Cytochrome b-c1 complex subunit 2, mitochondrial GN=UQCRC2 PE=1 SV=3	0.860454	0.00273948	1.09292		0.912118	0.0413039	1.09171		3.45e-06	0.785375		-0.216831	-0.132707	-0.348547
E7ETW9	Uncharacterized protein GN=EPHX2 PE=4 SV=1	0.904849	0.0357556	1.0966		0.888555	0.009407	1.08891		2.44e-07	0.784863		-0.14425	-0.170467	-0.349487
Q9ULC5	Long-chain-fatty-acid--CoA ligase 5 GN=ACSL5 PE=1 SV=1	0.806618	1.20617e-06	1.07066		0.829433	3.71689e-05	1.07953		1.91e-07	0.762262		-0.310043	-0.269802	-0.39164
Q7Z406-6	Isoform 6 of Myosin-14 GN=MYH14	0.913984	3.71035e-05	1.04144		0.897168	1.71012e-05	1.04758		1.52e-07	0.761571		-0.129759	-0.15655	-0.392949
P17661	Desmin GN=DES PE=1 SV=3	1.27386	2.67654e-05	1.0924		1.26288	3.16186e-05	1.09186		0.0085	0.757173		0.349206	0.336718	-0.401304
P01023	Alpha-2-macroglobulin GN=A2M PE=1 SV=3	0.861496	0.000101433	1.06919		0.877084	0.000341356	1.06788		0.00075	0.75437		-0.215085	-0.189213	-0.406656
B4DNN3	Uncharacterized protein GN=QARS PE=2 SV=1	0.89012	0.0453474	1.11999		0.920771	0.102612	1.10669		0.0122	0.749993		-0.167928	-0.119086	-0.415051
P13866	Sodium/glucose cotransporter 1 GN=SLC5A1 PE=1 SV=1	0.877017	0.114726	1.19864		0.865182	0.0349663	1.14118		0.00267	0.747152		-0.189323	-0.208925	-0.420527
Q06520	Bile salt sulfotransferase GN=SULT2A1 PE=1 SV=3	0.860811	0.0248465	1.13266		0.886927	0.0728133	1.1434		9.65e-05	0.742326		-0.216232	-0.173113	-0.429876
P27216-2	Isoform B of Annexin A13 GN=ANXA13	0.862405	0.0402904	1.14987		0.846565	0.0739002	1.20485		4.53e-07	0.737436		-0.213563	-0.240307	-0.43941
Q00610-2	Isoform 2 of Clathrin heavy chain 1 GN=CLTC	0.927065	0.00125537	1.04563		0.949608	0.0158937	1.04258		3.87e-07	0.731666		-0.109258	-0.0745954	-0.450743
Q86UY0	TXNDC5 protein GN=TXNDC5 PE=2 SV=1	1.16975	0.00183124	1.09445		1.15275	0.00318731	1.0918		1.56e-06	0.728689		0.226203	0.205083	-0.456625
Q00796	Sorbitol dehydrogenase GN=SORD PE=1 SV=4	0.80283	0.0190449	1.18681		0.78614	0.0535117	1.27764		2.62e-08	0.726502		-0.316833	-0.347141	-0.460962
Q546F9	Mitochondrial aspartate-glutamate carrier protein GN=SLC25A13 PE=2 SV=1	0.824086	0.0081401	1.13617		0.847473	0.047143	1.17659		0.00101	0.72217		-0.279133	-0.238761	-0.46959
Q16822	Phosphoenolpyruvate carboxykinase [GTP], mitochondrial GN=PCK2 PE=1 SV=3	0.842717	7.62475e-05	1.07537		0.855021	0.000203681	1.0767		9.24e-09	0.72024		-0.246881	-0.225968	-0.47345
P14410	Sucrase-isomaltase, intestinal GN=SI PE=1 SV=6	0.851702	4.417e-08	1.0516		0.860443	5.29754e-07	1.05415		6.17e-07	0.709081		-0.23158	-0.216849	-0.495977
P04181	Ornithine aminotransferase, mitochondrial GN=OAT PE=1 SV=1	0.878174	0.00299186	1.08198		0.889961	0.00488494	1.07964		5.11e-11	0.706572		-0.187422	-0.168186	-0.501092
P16435	NADPH--cytochrome P450 reductase GN=POR PE=1 SV=2	0.927192	0.170623	1.12018		0.872114	0.013247	1.1091		7.11e-05	0.704164		-0.109061	-0.197412	-0.506018
Q02218	2-oxoglutarate dehydrogenase, mitochondrial GN=OGDH PE=1 SV=3	0.88007	0.000998238	1.07319		0.886786	0.00132416	1.07159		3.81e-07	0.70171		-0.18431	-0.173343	-0.511052
O60701	UDP-glucose 6-dehydrogenase GN=UGDH PE=1 SV=1	0.880458	0.00961188	1.09578		0.942814	0.162223	1.08876		0.00449	0.697454		-0.183673	-0.0849543	-0.51983
P09525	Annexin A4 GN=ANXA4 PE=1 SV=4	0.846634	0.00111754	1.09317		0.776018	5.09865e-05	1.10478		3.77e-08	0.691818		-0.24019	-0.365837	-0.531535
Q9UBC5	Unconventional myosin-Ia GN=MYO1A PE=1 SV=1	0.831778	3.16693e-06	1.06724		0.847164	4.1493e-06	1.06184		5.36e-08	0.690083		-0.26573	-0.239287	-0.535158
P30039	Phenazine biosynthesis-like domain-containing protein GN=PBLD PE=1 SV=2	0.86913	0.0126495	1.10938		0.873881	0.0120582	1.10456		6.75e-07	0.68828		-0.202356	-0.194492	-0.538932
P02763	Alpha-1-acid glycoprotein 1 GN=ORM1 PE=1 SV=1	1.25241	0.0396993	1.23101		1.19789	0.0807405	1.24065		1.04e-05	0.687225		0.324707	0.260492	-0.541145
P25311	Zinc-alpha-2-glycoprotein GN=AZGP1 PE=1 SV=2	1.2296	0.0364152	1.20372		1.24997	0.0539817	1.2589		0.00076	0.687096		0.298195	0.321891	-0.541416
Q9Y6R7	IgGFc-binding protein GN=FCGBP PE=1 SV=3	0.94363	0.0360012	1.05558		0.941632	0.0229398	1.05285		7.43e-10	0.686146		-0.0837074	-0.0867646	-0.543413
B4DQ51	Acyl-CoA dehydrogenase, short/branched chain GN=ACADSB PE=2 SV=1	0.863266	0.0303904	1.13839		0.861932	0.0211871	1.12891		3.26e-06	0.683959		-0.212124	-0.214354	-0.548019
Q14204	Cytoplasmic dynein 1 heavy chain 1 GN=DYNC1H1 PE=1 SV=5	0.936343	0.00295984	1.04348		0.941509	0.00515333	1.04245		0.00033	0.681762		-0.0948913	-0.0869535	-0.552659
P15924	Desmoplakin GN=DSP PE=1 SV=3	0.967087	0.276875	1.06343		0.908458	0.0407926	1.09587		0.01259	0.680501		-0.0482818	-0.138509	-0.555331
P22760	Arylacetamide deacetylase GN=AADAC PE=1 SV=5	0.735797	1.8216e-05	1.10282		0.736518	6.42815e-05	1.11407		3.05e-05	0.68043		-0.44262	-0.441207	-0.555481
P16152	Carbonyl reductase [NADPH] 1 GN=CBR1 PE=1 SV=3	0.88039	0.331142	1.31333		0.904768	0.0213586	1.08654		3.31e-10	0.679447		-0.183785	-0.144381	-0.557567
Q9Y224	UPF0568 protein C14orf166 GN=C14orf166 PE=1 SV=1	1.21101	0.0295644	1.1773		1.14272	0.110004	1.19334		0.02422	0.677007		0.27621	0.192467	-0.562757
E7EUE1	ATP-binding cassette, sub-family D (ALD), member 3 GN=ABCD3 PE=3 SV=1	0.817874	0.0133866	1.15572		0.889306	0.0862845	1.14838		1.06e-06	0.675041		-0.290049	-0.169247	-0.566953
O00764	Pyridoxal kinase GN=PDXK PE=1 SV=1	1.19773	0.046553	1.19319		1.19418	0.0536379	1.19949		0.00305	0.674318		0.260308	0.256014	-0.568498
P37059	Estradiol 17-beta-dehydrogenase 2 GN=HSD17B2 PE=1 SV=1	0.831295	0.00469674	1.12331		0.876097	0.0167094	1.10933		8.16e-09	0.672307		-0.266568	-0.190837	-0.572807
Q9Y2S2	Lambda-crystallin homolog GN=CRYL1 PE=1 SV=3	0.885283	0.0145331	1.0983		0.889364	0.0335893	1.11238		2.76e-07	0.654826		-0.175789	-0.169154	-0.610816
O95154	Aflatoxin B1 aldehyde reductase member 3 GN=AKR7A3 PE=1 SV=2	0.835554	0.0177211	1.14939		0.87515	0.024442	1.1188		1.17e-08	0.654783		-0.259196	-0.192398	-0.610912
Q6GRK0	Cytochrome P450 family 3 subfamily A polypeptide 4 GN=CYP3A4 PE=2 SV=1	0.794378	0.000227356	1.11213		0.809852	0.000493409	1.10561		3.42e-08	0.652031		-0.332102	-0.304269	-0.616987
P35558	Phosphoenolpyruvate carboxykinase, cytosolic [GTP] GN=PCK1 PE=1 SV=3	0.839346	0.00875711	1.12767		0.841935	0.00726435	1.12092		5.14e-05	0.64987		-0.252662	-0.248219	-0.621777
P80404	4-aminobutyrate aminotransferase, mitochondrial GN=ABAT PE=1 SV=3	0.825118	0.0010034	1.1001		0.860069	0.00310738	1.09494		0.00033	0.649235		-0.277328	-0.217475	-0.623188
Q9Y678	Coatomer subunit gamma GN=COPG PE=1 SV=1	0.907874	0.0239185	1.08614		0.949697	0.224146	1.08949		8.8e-05	0.639376		-0.139436	-0.0744607	-0.645263
Q08426	Peroxisomal bifunctional enzyme GN=EHHADH PE=1 SV=3	0.909494	0.210287	1.17103		0.80266	0.0189582	1.19031		0.00027	0.630335		-0.136865	-0.317139	-0.665808
Q6P1M0	Long-chain fatty acid transport protein 4 GN=SLC27A4 PE=1 SV=1	0.934098	0.287332	1.15361		0.848739	0.015858	1.13208		2.55e-05	0.618833		-0.0983539	-0.236607	-0.692379
O75306	NADH dehydrogenase [ubiquinone] iron-sulfur protein 2, mitochondrial GN=NDUFS2 PE=1 SV=2	0.863054	0.0313965	1.13928		0.883007	0.0249916	1.11138		0.03224	0.61743		-0.212478	-0.179503	-0.695653
O94832	Unconventional myosin-Id GN=MYO1D PE=1 SV=2	0.825128	0.000114659	1.08674		0.861233	0.000212513	1.07332		1.08e-06	0.614517		-0.277309	-0.215524	-0.702476
P21399	Cytoplasmic aconitate hydratase GN=ACO1 PE=1 SV=3	0.922078	0.02756	1.07398		0.92639	0.0158809	1.06298		4.77e-07	0.602449		-0.117039	-0.110309	-0.73109
Q16795	NADH dehydrogenase [ubiquinone] 1 alpha subcomplex subunit 9, mitochondrial GN=NDUFA9 PE=1 SV=2	0.842096	0.0103991	1.12642		0.873489	0.0290419	1.12599		7.77e-06	0.597321		-0.247944	-0.195139	-0.74342
P55157	Microsomal triglyceride transfer protein large subunit GN=MTTP PE=1 SV=1	0.815035	1.76575e-09	1.05483		0.845888	1.17661e-07	1.05402		4.33e-08	0.594045		-0.295067	-0.241462	-0.751356
O00151	PDZ and LIM domain protein 1 GN=PDLIM1 PE=1 SV=4	1.25705	0.00113926	1.12246		1.25206	0.0183474	1.18269		0.03453	0.591902		0.330039	0.324307	-0.756569
P50416	Carnitine O-palmitoyltransferase 1, liver isoform GN=CPT1A PE=1 SV=2	0.846328	0.00108347	1.09302		0.841102	0.00038193	1.08707		4.16e-05	0.588639		-0.240711	-0.249648	-0.764546
Q99623	Prohibitin-2 GN=PHB2 PE=1 SV=2	0.83803	0.0467515	1.18886		0.799994	0.00128895	1.11898		2.24e-11	0.549895		-0.254927	-0.32194	-0.862773
P00403	Cytochrome c oxidase subunit 2 GN=MT-CO2 PE=1 SV=1	0.658489	0.013363	1.28734		0.651769	0.0131732	1.32273		6.21e-09	0.549217		-0.602768	-0.617568	-0.864552
Q5T4U5	Acyl-CoA dehydrogenase, C-4 to C-12 straight chain GN=ACADM PE=2 SV=1	0.837943	0.0099226	1.13075		0.821224	0.00473446	1.12909		3.2e-10	0.53413		-0.255076	-0.284152	-0.904736
P08473	Neprilysin GN=MME PE=1 SV=2	0.925063	0.0808	1.09271		0.893723	0.0307655	1.10597		2.85e-08	0.533552		-0.112377	-0.1621	-0.906299
Q15436	Protein transport protein Sec23A GN=SEC23A PE=1 SV=2	0.878936	0.0216026	1.11272		0.876502	0.0334487	1.12685		2.17e-08	0.521483		-0.186171	-0.19017	-0.939308
P09923	Intestinal-type alkaline phosphatase GN=ALPI PE=1 SV=2	0.924954	0.126044	1.10929		0.860801	0.0269527	1.13807		5.24e-06	0.520031		-0.112547	-0.216248	-0.943332
Q07955	Serine/arginine-rich splicing factor 1 GN=SRSF1 PE=1 SV=2	1.18109	0.00809427	1.11916		1.09792	0.279197	1.20393		6.48e-05	0.516951		0.240123	0.134778	-0.951902
Q96SQ9	Cytochrome P450 2S1 GN=CYP2S1 PE=2 SV=2	0.810517	0.0711143	1.27588		0.769906	0.0476025	1.29365		0.00041	0.510731		-0.303086	-0.377245	-0.969364
Q96AG4	Leucine-rich repeat-containing protein 59 GN=LRRC59 PE=1 SV=1	1.20847	0.017964	1.15438		1.22828	0.137999	1.34942		1.51e-10	0.502976		0.273186	0.296645	-0.991439
P54136	Arginine--tRNA ligase, cytoplasmic GN=RARS PE=1 SV=2	0.905156	0.0284889	1.09158		0.92595	0.0533499	1.0813		2.19e-07	0.483178		-0.143761	-0.110994	-1.04937
P15559	NAD(P)H dehydrogenase [quinone] 1 GN=NQO1 PE=1 SV=1	0.757921	0.00779284	1.18073		0.713458	0.00334491	1.18005		6.78e-05	0.458936		-0.399881	-0.487101	-1.12364
Q6NUM9	All-trans-retinol 13,14-reductase GN=RETSAT PE=2 SV=2	0.86328	0.0399275	1.14757		0.849502	0.0411595	1.16654		0.00479	0.454304		-0.2121	-0.235311	-1.13827
P02730	Band 3 anion transport protein GN=SLC4A1 PE=1 SV=3	0.830724	0.0259745	1.16696		0.728233	0.0050915	1.18714		1.08e-06	0.444502		-0.267559	-0.457527	-1.16974
Q01469	Fatty acid-binding protein, epidermal GN=FABP5 PE=1 SV=3	1.16874	0.0538108	1.17286		1.21342	0.0236412	1.17018		0.02434	0.443656		0.224952	0.279079	-1.17249
Q8NBQ5	Estradiol 17-beta-dehydrogenase 11 GN=HSD17B11 PE=1 SV=3	0.874508	0.0347946	1.12954		0.905103	0.173531	1.16637		2.39e-06	0.433611		-0.193456	-0.143846	-1.20553
Q2TB90	Putative hexokinase HKDC1 GN=HKDC1 PE=2 SV=3	0.864579	0.00642875	1.10109		0.898951	0.133669	1.15469		1.23e-07	0.422937		-0.20993	-0.153686	-1.24149
Q00325	Phosphate carrier protein, mitochondrial GN=SLC25A3 PE=1 SV=2	0.887871	0.0391755	1.11821		0.890586	0.0261516	1.10408		3.38e-08	0.414642		-0.171578	-0.167173	-1.27006
P11678	Eosinophil peroxidase GN=EPX PE=1 SV=2	0.833417	0.00375637	1.11582		0.836232	0.000397608	1.08971		1.23e-07	0.412308		-0.262889	-0.258024	-1.2782
O95486	Protein transport protein Sec24A GN=SEC24A PE=1 SV=2	0.775641	0.0273351	1.23069		0.844505	0.0722846	1.20805		6.19e-09	0.377591		-0.366539	-0.243822	-1.4051
P55259	Pancreatic secretory granule membrane major glycoprotein GP2 GN=GP2 PE=2 SV=3	0.747714	0.0859258	1.48064		0.681519	0.0334331	1.38619		0.00072	0.314014		-0.419442	-0.553174	-1.6711
P58107	Epiplakin GN=EPPK1 PE=1 SV=2	0.884787	0.0865557	1.15242		0.884929	0.0328986	1.11756		2.14e-06	0.305494		-0.176598	-0.176366	-1.71079
Q3SYC2	2-acylglycerol O-acyltransferase 2 GN=MOGAT2 PE=1 SV=2	0.768218	0.0134383	1.19876		0.754302	0.00285393	1.16591		1.36e-08	0.262245		-0.380413	-0.406786	-1.93101
B4DWI1	2-hydroxyacyl-CoA lyase 1 GN=HACL1 PE=2 SV=1	0.823935	0.0246942	1.17248		0.884941	0.323417	1.3128		0.00011	0.243583		-0.279398	-0.176346	-2.03751
P48163	NADP-dependent malic enzyme GN=ME1 PE=1 SV=1	0.856199	0.0468368	1.16464		0.93467	0.502999	1.43178		0.00282	0.148013		-0.223982	-0.0974716	-2.7562
P50454	Serpin H1 GN=SERPINH1 PE=1 SV=2	1.15994	0.187601	1.29622		1.1566	0.0382113	1.14496		6.17e-06	0.126254		0.214048	0.20989	-2.9856
F5H451	Cytochrome P450, family 2, subfamily C, polypeptide 9 GN=CYP2C9 PE=3 SV=1	0.75104	0.0351347	1.28891		0.830666	0.160228	1.37413		2.17e-07	0.122422		-0.413038	-0.26766	-3.03006
